# Supplementary material for: Cryo-EM structures of lipidic fibrils of amyloid-β (1-40)
Source: Nat Commun. 2024 Feb 13;15:1297. doi: 10.1038/s41467-023-43822-x (PMC10864299; doi:10.1038/s41467-023-43822-x)
Supplement: Supplementary file 4 — Source data [file 41467_2023_43822_MOESM4_ESM.xlsx]

## Sheet: Fig. S3 (MD_00)
NOTE: 1 denote to conformations in which the D23-K28 hydrogen bond is present (colored yellow in Fig. S13).
NOTE: 0 denote to conformations in which the D23-K28 hydrogen bond is absent (colored gray in Fig. S13).
#CHAIN ID	1		2		3		4		5		6		7		8		9		10		11		12
#Frame	HBOND	#Frame	HBOND	#Frame	HBOND	#Frame	HBOND	#Frame	HBOND	#Frame	HBOND	#Frame	HBOND	#Frame	HBOND	#Frame	HBOND	#Frame	HBOND	#Frame	HBOND	#Frame	HBOND
1	0	1	1	1	1	1	1	1	1	1	1	1	1	1	1	1	1	1	1	1	1	1	1
2	1	2	1	2	1	2	0	2	0	2	0	2	0	2	1	2	0	2	1	2	1	2	1
3	1	3	0	3	1	3	1	3	0	3	1	3	1	3	1	3	1	3	0	3	1	3	1
4	0	4	0	4	0	4	1	4	1	4	1	4	1	4	1	4	1	4	0	4	1	4	1
5	1	5	0	5	0	5	1	5	0	5	0	5	0	5	1	5	1	5	1	5	1	5	1
6	0	6	0	6	1	6	0	6	1	6	0	6	0	6	0	6	1	6	1	6	1	6	1
7	1	7	1	7	0	7	0	7	0	7	1	7	0	7	1	7	1	7	1	7	1	7	1
8	1	8	1	8	1	8	1	8	1	8	1	8	1	8	1	8	0	8	0	8	0	8	1
9	1	9	0	9	0	9	1	9	1	9	0	9	0	9	1	9	1	9	1	9	0	9	0
10	0	10	0	10	1	10	0	10	0	10	1	10	1	10	1	10	1	10	0	10	1	10	1
11	0	11	1	11	1	11	1	11	1	11	0	11	1	11	1	11	0	11	0	11	1	11	1
12	1	12	1	12	1	12	1	12	1	12	0	12	1	12	1	12	1	12	0	12	1	12	1
13	1	13	0	13	1	13	0	13	1	13	1	13	1	13	0	13	1	13	1	13	0	13	1
14	0	14	0	14	1	14	1	14	1	14	1	14	1	14	1	14	1	14	1	14	1	14	1
15	1	15	0	15	0	15	0	15	0	15	1	15	1	15	1	15	1	15	0	15	1	15	0
16	0	16	1	16	1	16	1	16	1	16	1	16	1	16	1	16	0	16	1	16	1	16	1
17	1	17	0	17	0	17	1	17	0	17	1	17	1	17	1	17	1	17	1	17	0	17	1
18	1	18	0	18	1	18	1	18	0	18	0	18	1	18	1	18	1	18	1	18	0	18	1
19	1	19	0	19	1	19	1	19	1	19	0	19	1	19	1	19	1	19	1	19	1	19	1
20	0	20	1	20	1	20	1	20	0	20	0	20	1	20	1	20	1	20	1	20	1	20	0
21	1	21	1	21	0	21	0	21	0	21	1	21	0	21	1	21	1	21	0	21	1	21	1
22	0	22	1	22	1	22	0	22	0	22	0	22	1	22	1	22	1	22	1	22	1	22	0
23	1	23	1	23	1	23	1	23	1	23	0	23	0	23	1	23	1	23	0	23	1	23	1
24	1	24	0	24	0	24	1	24	1	24	1	24	0	24	1	24	1	24	0	24	1	24	0
25	0	25	0	25	1	25	1	25	0	25	0	25	0	25	1	25	0	25	0	25	1	25	0
26	0	26	1	26	1	26	0	26	1	26	1	26	0	26	1	26	1	26	1	26	0	26	1
27	0	27	0	27	1	27	1	27	0	27	1	27	0	27	1	27	1	27	1	27	1	27	1
28	0	28	0	28	1	28	0	28	0	28	0	28	1	28	1	28	1	28	0	28	1	28	1
29	1	29	1	29	1	29	1	29	1	29	1	29	0	29	1	29	1	29	1	29	1	29	1
30	0	30	0	30	1	30	0	30	1	30	1	30	0	30	0	30	1	30	0	30	0	30	1
31	1	31	0	31	0	31	1	31	0	31	1	31	1	31	1	31	1	31	1	31	1	31	0
32	1	32	1	32	1	32	1	32	0	32	0	32	1	32	0	32	1	32	1	32	1	32	0
33	1	33	1	33	1	33	0	33	0	33	1	33	0	33	0	33	1	33	1	33	1	33	1
34	1	34	1	34	1	34	1	34	1	34	1	34	1	34	0	34	1	34	1	34	1	34	1
35	1	35	0	35	1	35	1	35	1	35	0	35	1	35	1	35	1	35	0	35	0	35	1
36	1	36	0	36	1	36	1	36	1	36	0	36	0	36	1	36	1	36	1	36	1	36	0
37	1	37	1	37	0	37	0	37	0	37	1	37	1	37	1	37	1	37	0	37	0	37	1
38	1	38	1	38	1	38	1	38	0	38	1	38	0	38	0	38	1	38	1	38	1	38	1
39	0	39	1	39	1	39	0	39	0	39	1	39	1	39	1	39	1	39	1	39	1	39	1
40	1	40	1	40	1	40	1	40	0	40	1	40	1	40	0	40	1	40	0	40	1	40	0
41	1	41	1	41	1	41	1	41	0	41	1	41	1	41	1	41	1	41	0	41	1	41	1
42	0	42	0	42	1	42	1	42	1	42	1	42	1	42	1	42	1	42	0	42	1	42	1
43	1	43	1	43	1	43	1	43	1	43	1	43	1	43	0	43	1	43	0	43	1	43	1
44	1	44	1	44	1	44	1	44	0	44	0	44	1	44	1	44	1	44	1	44	1	44	1
45	1	45	0	45	1	45	1	45	1	45	0	45	1	45	1	45	1	45	1	45	1	45	1
46	1	46	1	46	1	46	1	46	0	46	0	46	1	46	0	46	1	46	0	46	1	46	1
47	1	47	1	47	1	47	1	47	1	47	0	47	1	47	1	47	1	47	0	47	1	47	1
48	0	48	1	48	0	48	1	48	1	48	1	48	1	48	1	48	1	48	1	48	1	48	0
49	1	49	0	49	0	49	1	49	1	49	1	49	1	49	0	49	1	49	1	49	1	49	0
50	1	50	1	50	1	50	1	50	0	50	0	50	1	50	1	50	1	50	1	50	1	50	1
51	1	51	0	51	1	51	1	51	1	51	1	51	1	51	0	51	1	51	1	51	0	51	1
52	1	52	1	52	1	52	1	52	0	52	0	52	1	52	1	52	1	52	1	52	1	52	0
53	1	53	1	53	0	53	1	53	0	53	0	53	1	53	1	53	1	53	1	53	1	53	1
54	1	54	1	54	0	54	1	54	1	54	0	54	1	54	0	54	1	54	1	54	1	54	1
55	1	55	1	55	1	55	1	55	0	55	1	55	1	55	0	55	1	55	1	55	1	55	0
56	1	56	1	56	1	56	1	56	1	56	1	56	1	56	1	56	1	56	1	56	1	56	1
57	1	57	1	57	1	57	1	57	0	57	0	57	1	57	1	57	1	57	1	57	1	57	0
58	0	58	0	58	1	58	1	58	1	58	1	58	1	58	1	58	1	58	1	58	1	58	1
59	1	59	1	59	1	59	0	59	0	59	1	59	1	59	1	59	0	59	1	59	1	59	1
60	1	60	1	60	1	60	0	60	1	60	0	60	0	60	0	60	1	60	1	60	1	60	1
61	0	61	0	61	1	61	0	61	1	61	1	61	1	61	0	61	1	61	0	61	1	61	0
62	1	62	1	62	1	62	1	62	1	62	0	62	0	62	0	62	1	62	0	62	1	62	1
63	1	63	1	63	0	63	1	63	0	63	1	63	0	63	1	63	1	63	0	63	1	63	1
64	1	64	0	64	0	64	1	64	0	64	1	64	0	64	0	64	1	64	0	64	1	64	1
65	1	65	0	65	1	65	1	65	1	65	1	65	1	65	1	65	1	65	0	65	1	65	1
66	1	66	1	66	1	66	1	66	0	66	1	66	1	66	1	66	1	66	0	66	1	66	0
67	0	67	1	67	1	67	0	67	1	67	1	67	1	67	1	67	1	67	1	67	1	67	1
68	1	68	0	68	1	68	1	68	1	68	1	68	1	68	1	68	1	68	0	68	1	68	0
69	0	69	0	69	1	69	0	69	1	69	0	69	1	69	1	69	1	69	0	69	1	69	1
70	1	70	1	70	1	70	1	70	0	70	1	70	1	70	1	70	1	70	1	70	0	70	0
71	1	71	1	71	1	71	1	71	0	71	1	71	1	71	1	71	1	71	1	71	1	71	0
72	1	72	0	72	1	72	0	72	1	72	1	72	1	72	0	72	1	72	0	72	1	72	1
73	0	73	0	73	1	73	1	73	1	73	1	73	1	73	0	73	1	73	1	73	0	73	1
74	0	74	1	74	1	74	1	74	1	74	1	74	1	74	1	74	1	74	1	74	1	74	1
75	0	75	1	75	1	75	1	75	1	75	1	75	1	75	0	75	1	75	1	75	1	75	0
76	0	76	1	76	1	76	1	76	1	76	1	76	0	76	1	76	1	76	1	76	0	76	1
77	0	77	1	77	1	77	1	77	1	77	1	77	1	77	1	77	1	77	1	77	0	77	1
78	1	78	1	78	1	78	1	78	1	78	1	78	1	78	1	78	1	78	1	78	0	78	1
79	0	79	0	79	1	79	0	79	0	79	1	79	1	79	1	79	1	79	1	79	1	79	1
80	1	80	1	80	1	80	1	80	0	80	1	80	1	80	0	80	1	80	0	80	0	80	0
81	1	81	0	81	1	81	1	81	0	81	1	81	1	81	0	81	1	81	1	81	1	81	1
82	0	82	1	82	0	82	0	82	1	82	1	82	1	82	1	82	1	82	1	82	0	82	1
83	0	83	0	83	0	83	1	83	1	83	0	83	1	83	1	83	1	83	1	83	1	83	1
84	1	84	1	84	1	84	0	84	1	84	1	84	1	84	1	84	1	84	0	84	0	84	1
85	1	85	0	85	1	85	1	85	1	85	1	85	0	85	0	85	1	85	0	85	0	85	0
86	0	86	1	86	1	86	0	86	1	86	1	86	0	86	1	86	0	86	0	86	0	86	1
87	1	87	0	87	0	87	1	87	0	87	1	87	0	87	1	87	1	87	1	87	0	87	1
88	0	88	1	88	1	88	0	88	1	88	1	88	1	88	1	88	1	88	1	88	1	88	0
89	0	89	0	89	1	89	0	89	1	89	1	89	0	89	0	89	1	89	1	89	1	89	0
90	1	90	1	90	0	90	1	90	1	90	1	90	0	90	1	90	1	90	1	90	1	90	1
91	1	91	1	91	1	91	1	91	1	91	1	91	0	91	1	91	0	91	0	91	1	91	1
92	1	92	1	92	1	92	1	92	1	92	1	92	1	92	1	92	1	92	1	92	0	92	1
93	1	93	1	93	1	93	1	93	0	93	0	93	1	93	0	93	1	93	1	93	0	93	0
94	1	94	1	94	1	94	1	94	1	94	1	94	0	94	0	94	1	94	0	94	1	94	0
95	1	95	1	95	1	95	1	95	1	95	0	95	1	95	1	95	1	95	0	95	1	95	1
96	1	96	1	96	1	96	1	96	1	96	1	96	0	96	0	96	1	96	1	96	0	96	1
97	0	97	0	97	1	97	0	97	1	97	0	97	0	97	1	97	1	97	0	97	1	97	0
98	1	98	1	98	0	98	0	98	0	98	1	98	1	98	1	98	1	98	1	98	0	98	1
99	1	99	1	99	0	99	1	99	1	99	1	99	1	99	1	99	1	99	1	99	0	99	0
100	0	100	1	100	0	100	1	100	0	100	1	100	1	100	0	100	1	100	1	100	1	100	0
101	1	101	1	101	0	101	1	101	0	101	0	101	0	101	0	101	1	101	0	101	1	101	1
102	1	102	1	102	1	102	1	102	1	102	0	102	0	102	0	102	1	102	0	102	0	102	1
103	1	103	0	103	1	103	0	103	0	103	1	103	0	103	1	103	1	103	1	103	0	103	0
104	1	104	1	104	1	104	0	104	0	104	0	104	0	104	1	104	1	104	1	104	1	104	1
105	1	105	0	105	1	105	1	105	1	105	0	105	0	105	1	105	1	105	0	105	1	105	1
106	0	106	0	106	1	106	1	106	1	106	1	106	0	106	0	106	0	106	1	106	1	106	0
107	0	107	1	107	1	107	1	107	0	107	1	107	0	107	0	107	1	107	0	107	1	107	1
108	1	108	1	108	1	108	1	108	1	108	0	108	1	108	1	108	1	108	0	108	1	108	1
109	1	109	1	109	1	109	1	109	1	109	1	109	0	109	1	109	1	109	1	109	0	109	1
110	0	110	0	110	1	110	1	110	0	110	1	110	1	110	0	110	1	110	1	110	1	110	1
111	1	111	1	111	1	111	1	111	1	111	1	111	1	111	0	111	1	111	0	111	1	111	1
112	1	112	0	112	0	112	1	112	1	112	0	112	0	112	1	112	1	112	1	112	0	112	1
113	1	113	1	113	0	113	0	113	1	113	1	113	1	113	0	113	1	113	0	113	0	113	0
114	1	114	1	114	1	114	1	114	1	114	1	114	1	114	1	114	1	114	1	114	1	114	0
115	1	115	0	115	1	115	1	115	1	115	1	115	0	115	1	115	1	115	0	115	0	115	0
116	1	116	0	116	1	116	1	116	0	116	1	116	0	116	1	116	1	116	0	116	0	116	1
117	1	117	1	117	1	117	1	117	1	117	0	117	1	117	1	117	1	117	0	117	1	117	1
118	1	118	1	118	1	118	1	118	0	118	0	118	1	118	1	118	1	118	1	118	0	118	1
119	0	119	0	119	1	119	1	119	1	119	0	119	1	119	1	119	1	119	0	119	1	119	1
120	0	120	0	120	1	120	0	120	1	120	1	120	1	120	1	120	1	120	0	120	0	120	0
121	0	121	1	121	0	121	1	121	1	121	0	121	1	121	1	121	1	121	0	121	1	121	1
122	1	122	0	122	1	122	1	122	1	122	1	122	1	122	1	122	1	122	1	122	1	122	1
123	1	123	0	123	1	123	1	123	0	123	1	123	1	123	1	123	1	123	1	123	1	123	1
124	1	124	1	124	1	124	1	124	1	124	1	124	1	124	1	124	1	124	0	124	1	124	1
125	1	125	1	125	1	125	1	125	1	125	1	125	0	125	1	125	1	125	1	125	0	125	1
126	1	126	1	126	1	126	1	126	1	126	1	126	1	126	1	126	1	126	1	126	0	126	1
127	1	127	0	127	1	127	1	127	1	127	1	127	1	127	0	127	1	127	1	127	1	127	1
128	1	128	1	128	0	128	1	128	1	128	1	128	0	128	1	128	1	128	1	128	1	128	1
129	1	129	0	129	1	129	1	129	0	129	0	129	1	129	1	129	1	129	1	129	1	129	1
130	1	130	1	130	1	130	1	130	1	130	0	130	0	130	1	130	1	130	0	130	1	130	1
131	1	131	0	131	1	131	1	131	0	131	0	131	1	131	0	131	1	131	1	131	1	131	1
132	1	132	0	132	0	132	1	132	1	132	0	132	1	132	1	132	1	132	1	132	1	132	1
133	0	133	0	133	1	133	0	133	1	133	1	133	1	133	0	133	0	133	1	133	0	133	0
134	1	134	1	134	1	134	1	134	0	134	0	134	1	134	1	134	1	134	1	134	0	134	0
135	1	135	0	135	1	135	1	135	0	135	0	135	1	135	1	135	1	135	1	135	0	135	1
136	0	136	1	136	1	136	1	136	1	136	1	136	0	136	1	136	1	136	1	136	1	136	1
137	1	137	0	137	0	137	1	137	0	137	1	137	1	137	1	137	1	137	0	137	1	137	1
138	1	138	1	138	1	138	1	138	1	138	0	138	0	138	1	138	1	138	0	138	0	138	1
139	1	139	1	139	0	139	1	139	1	139	0	139	1	139	1	139	1	139	1	139	1	139	1
140	0	140	1	140	1	140	0	140	0	140	1	140	1	140	0	140	1	140	1	140	1	140	1
141	1	141	0	141	1	141	0	141	1	141	0	141	0	141	1	141	1	141	1	141	1	141	1
142	1	142	0	142	1	142	1	142	0	142	0	142	0	142	1	142	1	142	0	142	1	142	1
143	0	143	1	143	1	143	1	143	0	143	0	143	0	143	0	143	1	143	0	143	1	143	1
144	1	144	0	144	0	144	0	144	1	144	1	144	0	144	1	144	1	144	1	144	0	144	1
145	1	145	0	145	1	145	0	145	1	145	0	145	0	145	1	145	1	145	0	145	1	145	0
146	0	146	0	146	1	146	0	146	1	146	0	146	0	146	1	146	1	146	0	146	0	146	1
147	0	147	1	147	1	147	0	147	1	147	1	147	0	147	0	147	1	147	0	147	1	147	1
148	0	148	0	148	1	148	1	148	0	148	0	148	1	148	1	148	1	148	0	148	1	148	0
149	1	149	0	149	0	149	0	149	1	149	0	149	1	149	1	149	0	149	1	149	1	149	1
150	0	150	0	150	1	150	1	150	1	150	1	150	1	150	1	150	1	150	1	150	1	150	0
151	0	151	0	151	1	151	1	151	0	151	1	151	1	151	1	151	1	151	1	151	1	151	0
152	1	152	0	152	1	152	1	152	0	152	1	152	0	152	1	152	0	152	1	152	0	152	1
153	0	153	0	153	1	153	0	153	0	153	1	153	0	153	1	153	1	153	1	153	1	153	1
154	0	154	0	154	0	154	1	154	0	154	1	154	1	154	1	154	1	154	1	154	1	154	1
155	1	155	0	155	0	155	1	155	0	155	1	155	1	155	1	155	1	155	0	155	0	155	0
156	1	156	0	156	1	156	0	156	1	156	0	156	1	156	1	156	1	156	0	156	1	156	0
157	1	157	0	157	0	157	1	157	0	157	1	157	1	157	1	157	1	157	1	157	0	157	0
158	1	158	0	158	1	158	0	158	0	158	0	158	1	158	1	158	1	158	1	158	0	158	1
159	0	159	1	159	1	159	1	159	1	159	0	159	1	159	1	159	1	159	1	159	0	159	1
160	1	160	1	160	1	160	1	160	0	160	1	160	1	160	1	160	1	160	1	160	0	160	0
161	1	161	1	161	1	161	0	161	1	161	1	161	1	161	1	161	1	161	0	161	1	161	1
162	1	162	1	162	1	162	1	162	1	162	1	162	0	162	1	162	1	162	1	162	0	162	1
163	0	163	1	163	1	163	0	163	1	163	1	163	0	163	0	163	1	163	1	163	0	163	1
164	1	164	0	164	1	164	1	164	0	164	1	164	1	164	1	164	1	164	1	164	1	164	1
165	1	165	0	165	1	165	1	165	0	165	0	165	1	165	1	165	1	165	1	165	0	165	1
166	1	166	1	166	1	166	0	166	0	166	0	166	1	166	1	166	1	166	1	166	0	166	1
167	1	167	0	167	0	167	0	167	0	167	0	167	1	167	1	167	1	167	0	167	1	167	1
168	1	168	1	168	0	168	0	168	1	168	0	168	0	168	0	168	1	168	1	168	0	168	1
169	1	169	1	169	1	169	1	169	1	169	0	169	1	169	1	169	1	169	1	169	0	169	1
170	1	170	0	170	1	170	0	170	1	170	0	170	1	170	1	170	1	170	0	170	0	170	1
171	1	171	0	171	1	171	1	171	1	171	0	171	1	171	1	171	1	171	1	171	1	171	0
172	0	172	1	172	1	172	1	172	0	172	0	172	1	172	1	172	1	172	1	172	1	172	0
173	1	173	0	173	1	173	1	173	0	173	0	173	1	173	1	173	1	173	1	173	1	173	0
174	1	174	0	174	1	174	1	174	0	174	0	174	1	174	1	174	1	174	0	174	0	174	1
175	0	175	1	175	0	175	1	175	1	175	1	175	1	175	1	175	0	175	1	175	1	175	0
176	1	176	0	176	1	176	0	176	0	176	0	176	0	176	1	176	1	176	0	176	0	176	1
177	1	177	1	177	1	177	1	177	0	177	0	177	0	177	1	177	1	177	1	177	1	177	1
178	0	178	1	178	1	178	1	178	0	178	1	178	1	178	1	178	0	178	1	178	0	178	1
179	1	179	1	179	0	179	1	179	1	179	0	179	0	179	1	179	0	179	0	179	1	179	1
180	1	180	0	180	1	180	0	180	1	180	0	180	1	180	1	180	0	180	1	180	1	180	1
181	0	181	0	181	1	181	1	181	1	181	0	181	1	181	0	181	0	181	1	181	1	181	1
182	0	182	1	182	1	182	1	182	0	182	1	182	1	182	1	182	0	182	1	182	1	182	1
183	0	183	1	183	1	183	1	183	0	183	0	183	1	183	0	183	0	183	0	183	1	183	0
184	0	184	0	184	1	184	1	184	0	184	0	184	1	184	1	184	0	184	1	184	1	184	0
185	1	185	0	185	1	185	1	185	0	185	0	185	1	185	1	185	0	185	0	185	1	185	1
186	1	186	0	186	0	186	1	186	1	186	1	186	0	186	1	186	0	186	0	186	1	186	0
187	1	187	1	187	1	187	1	187	1	187	0	187	1	187	1	187	0	187	0	187	1	187	1
188	1	188	1	188	1	188	1	188	0	188	0	188	0	188	1	188	1	188	0	188	0	188	0
189	0	189	1	189	1	189	1	189	1	189	0	189	1	189	1	189	1	189	1	189	0	189	1
190	1	190	1	190	1	190	1	190	1	190	0	190	0	190	1	190	1	190	1	190	0	190	1
191	0	191	1	191	0	191	1	191	1	191	1	191	1	191	1	191	1	191	0	191	0	191	1
192	1	192	0	192	1	192	1	192	0	192	0	192	1	192	1	192	1	192	1	192	0	192	1
193	1	193	1	193	1	193	0	193	0	193	0	193	1	193	0	193	1	193	1	193	0	193	1
194	0	194	1	194	1	194	1	194	0	194	1	194	0	194	1	194	1	194	0	194	0	194	1
195	0	195	1	195	1	195	1	195	0	195	0	195	1	195	1	195	1	195	1	195	0	195	1
196	0	196	1	196	1	196	1	196	1	196	0	196	1	196	1	196	1	196	0	196	1	196	1
197	0	197	1	197	0	197	0	197	1	197	1	197	1	197	0	197	1	197	1	197	0	197	1
198	1	198	1	198	1	198	1	198	1	198	1	198	1	198	1	198	1	198	0	198	0	198	1
199	1	199	0	199	0	199	0	199	0	199	1	199	1	199	1	199	1	199	0	199	1	199	1
200	1	200	1	200	1	200	0	200	0	200	1	200	0	200	1	200	1	200	1	200	1	200	1
201	1	201	1	201	1	201	1	201	1	201	1	201	0	201	1	201	1	201	1	201	0	201	1
202	1	202	0	202	1	202	0	202	0	202	0	202	1	202	1	202	1	202	1	202	0	202	0
203	1	203	0	203	1	203	0	203	0	203	0	203	1	203	1	203	1	203	0	203	0	203	1
204	1	204	1	204	1	204	0	204	0	204	0	204	1	204	0	204	1	204	1	204	1	204	1
205	1	205	0	205	0	205	1	205	0	205	1	205	1	205	1	205	1	205	1	205	1	205	1
206	1	206	0	206	0	206	0	206	0	206	1	206	1	206	0	206	1	206	1	206	1	206	1
207	1	207	0	207	0	207	0	207	0	207	0	207	1	207	1	207	1	207	1	207	1	207	1
208	1	208	1	208	1	208	0	208	0	208	0	208	1	208	1	208	1	208	1	208	0	208	1
209	1	209	1	209	0	209	0	209	0	209	1	209	0	209	0	209	0	209	0	209	0	209	1
210	1	210	1	210	0	210	1	210	1	210	1	210	0	210	1	210	1	210	1	210	0	210	1
211	1	211	0	211	1	211	1	211	0	211	0	211	1	211	1	211	1	211	1	211	0	211	1
212	1	212	0	212	0	212	0	212	1	212	0	212	1	212	1	212	1	212	0	212	0	212	1
213	1	213	1	213	1	213	1	213	1	213	0	213	1	213	1	213	1	213	0	213	0	213	1
214	1	214	0	214	1	214	0	214	1	214	0	214	1	214	1	214	1	214	1	214	1	214	1
215	1	215	1	215	1	215	1	215	1	215	0	215	1	215	1	215	1	215	1	215	0	215	1
216	1	216	1	216	1	216	1	216	0	216	0	216	1	216	1	216	1	216	1	216	0	216	1
217	1	217	1	217	1	217	0	217	1	217	0	217	1	217	1	217	0	217	0	217	0	217	0
218	0	218	0	218	0	218	1	218	0	218	0	218	1	218	1	218	1	218	1	218	0	218	1
219	1	219	0	219	1	219	0	219	0	219	1	219	1	219	1	219	1	219	1	219	0	219	1
220	0	220	0	220	0	220	1	220	0	220	1	220	1	220	1	220	1	220	1	220	0	220	0
221	1	221	1	221	1	221	0	221	0	221	0	221	1	221	1	221	1	221	1	221	1	221	1
222	0	222	0	222	0	222	0	222	0	222	1	222	1	222	1	222	1	222	0	222	0	222	1
223	0	223	1	223	1	223	1	223	0	223	0	223	1	223	1	223	1	223	0	223	1	223	1
224	1	224	0	224	1	224	1	224	0	224	0	224	0	224	1	224	1	224	0	224	0	224	0
225	0	225	1	225	1	225	0	225	0	225	0	225	1	225	1	225	1	225	1	225	0	225	1
226	1	226	1	226	0	226	1	226	1	226	0	226	0	226	1	226	1	226	0	226	0	226	1
227	1	227	1	227	0	227	1	227	0	227	0	227	1	227	1	227	1	227	1	227	0	227	0
228	1	228	0	228	1	228	1	228	0	228	0	228	0	228	1	228	1	228	1	228	0	228	0
229	1	229	1	229	1	229	1	229	0	229	0	229	1	229	1	229	1	229	0	229	0	229	1
230	0	230	1	230	1	230	1	230	1	230	1	230	1	230	1	230	1	230	1	230	1	230	1
231	0	231	1	231	0	231	0	231	1	231	0	231	0	231	1	231	1	231	1	231	1	231	1
232	0	232	1	232	1	232	0	232	0	232	1	232	1	232	0	232	1	232	1	232	0	232	1
233	0	233	1	233	1	233	1	233	1	233	0	233	1	233	1	233	1	233	1	233	0	233	1
234	1	234	0	234	0	234	1	234	0	234	0	234	1	234	1	234	1	234	1	234	0	234	1
235	0	235	1	235	1	235	0	235	0	235	0	235	0	235	1	235	1	235	0	235	1	235	0
236	0	236	0	236	1	236	1	236	1	236	0	236	0	236	1	236	0	236	0	236	0	236	1
237	1	237	1	237	0	237	1	237	0	237	0	237	1	237	1	237	1	237	1	237	0	237	0
238	1	238	0	238	1	238	1	238	0	238	0	238	1	238	1	238	1	238	0	238	0	238	1
239	1	239	1	239	1	239	1	239	0	239	0	239	1	239	1	239	1	239	1	239	0	239	0
240	1	240	1	240	1	240	1	240	1	240	1	240	1	240	1	240	1	240	0	240	0	240	1
241	1	241	1	241	1	241	1	241	1	241	1	241	1	241	1	241	1	241	1	241	0	241	1
242	1	242	0	242	0	242	0	242	1	242	1	242	1	242	1	242	1	242	0	242	1	242	0
243	0	243	1	243	1	243	1	243	1	243	1	243	0	243	1	243	1	243	0	243	0	243	1
244	1	244	1	244	1	244	0	244	0	244	0	244	1	244	0	244	1	244	0	244	0	244	1
245	1	245	1	245	1	245	0	245	1	245	0	245	0	245	0	245	1	245	0	245	1	245	1
246	1	246	1	246	1	246	0	246	0	246	0	246	1	246	1	246	1	246	1	246	0	246	0
247	1	247	1	247	1	247	1	247	1	247	1	247	0	247	1	247	1	247	0	247	0	247	0
248	0	248	0	248	0	248	1	248	0	248	1	248	1	248	0	248	0	248	1	248	1	248	1
249	1	249	1	249	1	249	1	249	1	249	0	249	1	249	1	249	1	249	0	249	0	249	1
250	1	250	1	250	0	250	0	250	0	250	0	250	1	250	1	250	0	250	1	250	0	250	0
251	1	251	0	251	1	251	1	251	1	251	1	251	0	251	0	251	0	251	1	251	0	251	1
252	0	252	1	252	0	252	1	252	1	252	0	252	0	252	1	252	1	252	0	252	1	252	0
253	1	253	0	253	1	253	1	253	0	253	1	253	1	253	1	253	1	253	0	253	0	253	0
254	0	254	1	254	1	254	1	254	1	254	1	254	1	254	0	254	1	254	0	254	0	254	1
255	1	255	0	255	1	255	0	255	0	255	1	255	1	255	1	255	1	255	0	255	0	255	0
256	0	256	1	256	1	256	1	256	1	256	0	256	0	256	1	256	0	256	0	256	0	256	1
257	1	257	1	257	1	257	1	257	0	257	1	257	1	257	1	257	0	257	0	257	0	257	0
258	1	258	1	258	1	258	0	258	0	258	0	258	1	258	1	258	1	258	1	258	0	258	1
259	1	259	1	259	1	259	0	259	1	259	0	259	0	259	0	259	0	259	1	259	0	259	1
260	1	260	1	260	1	260	1	260	0	260	1	260	0	260	0	260	1	260	1	260	0	260	1
261	0	261	1	261	1	261	0	261	1	261	1	261	0	261	1	261	1	261	1	261	0	261	0
262	1	262	0	262	0	262	0	262	0	262	0	262	0	262	1	262	0	262	1	262	0	262	1
263	0	263	1	263	1	263	0	263	0	263	1	263	0	263	1	263	1	263	1	263	0	263	1
264	1	264	1	264	1	264	0	264	0	264	1	264	0	264	1	264	1	264	0	264	0	264	1
265	0	265	1	265	1	265	0	265	1	265	0	265	0	265	1	265	1	265	1	265	0	265	1
266	1	266	0	266	1	266	0	266	1	266	0	266	1	266	1	266	1	266	1	266	0	266	1
267	1	267	1	267	1	267	0	267	0	267	1	267	1	267	0	267	1	267	0	267	0	267	1
268	1	268	1	268	1	268	1	268	1	268	0	268	0	268	1	268	1	268	0	268	0	268	1
269	1	269	1	269	0	269	0	269	0	269	1	269	0	269	1	269	1	269	1	269	0	269	1
270	1	270	1	270	1	270	0	270	1	270	1	270	0	270	1	270	1	270	1	270	0	270	0
271	1	271	1	271	0	271	1	271	0	271	1	271	1	271	1	271	1	271	1	271	0	271	1
272	1	272	0	272	1	272	1	272	0	272	1	272	0	272	1	272	0	272	1	272	0	272	1
273	1	273	1	273	1	273	0	273	0	273	0	273	0	273	0	273	1	273	1	273	0	273	1
274	1	274	0	274	1	274	1	274	0	274	1	274	0	274	1	274	1	274	1	274	0	274	1
275	0	275	1	275	1	275	1	275	0	275	0	275	0	275	0	275	0	275	1	275	0	275	1
276	0	276	1	276	1	276	1	276	0	276	1	276	0	276	0	276	1	276	1	276	0	276	1
277	1	277	0	277	1	277	1	277	1	277	1	277	1	277	1	277	1	277	1	277	0	277	0
278	1	278	0	278	1	278	0	278	1	278	0	278	1	278	1	278	1	278	0	278	0	278	1
279	1	279	1	279	1	279	1	279	1	279	1	279	1	279	1	279	0	279	1	279	0	279	1
280	1	280	1	280	1	280	0	280	0	280	0	280	1	280	1	280	0	280	1	280	0	280	1
281	0	281	1	281	1	281	1	281	0	281	0	281	0	281	1	281	0	281	1	281	0	281	1
282	0	282	1	282	1	282	1	282	0	282	0	282	1	282	1	282	0	282	0	282	0	282	0
283	0	283	1	283	1	283	1	283	0	283	1	283	0	283	1	283	1	283	0	283	0	283	0
284	1	284	1	284	1	284	1	284	0	284	1	284	1	284	1	284	0	284	0	284	0	284	1
285	1	285	0	285	1	285	1	285	0	285	1	285	1	285	1	285	1	285	0	285	0	285	0
286	1	286	1	286	1	286	1	286	1	286	1	286	1	286	1	286	1	286	1	286	0	286	1
287	0	287	1	287	1	287	1	287	0	287	1	287	0	287	1	287	1	287	1	287	0	287	1
288	1	288	0	288	0	288	1	288	0	288	0	288	1	288	1	288	1	288	1	288	0	288	1
289	1	289	1	289	1	289	1	289	1	289	0	289	1	289	1	289	0	289	1	289	0	289	0
290	1	290	1	290	1	290	0	290	0	290	0	290	1	290	1	290	1	290	1	290	0	290	1
291	0	291	1	291	0	291	1	291	1	291	0	291	1	291	1	291	1	291	1	291	0	291	1
292	0	292	1	292	0	292	1	292	0	292	0	292	1	292	1	292	1	292	1	292	0	292	1
293	1	293	1	293	0	293	1	293	1	293	1	293	0	293	1	293	1	293	1	293	0	293	1
294	1	294	1	294	1	294	1	294	0	294	0	294	1	294	1	294	1	294	1	294	0	294	1
295	1	295	0	295	1	295	0	295	0	295	1	295	0	295	1	295	0	295	0	295	0	295	1
296	0	296	0	296	1	296	1	296	0	296	0	296	0	296	1	296	1	296	0	296	0	296	0
297	1	297	1	297	0	297	1	297	0	297	1	297	0	297	1	297	1	297	0	297	0	297	1
298	0	298	1	298	1	298	1	298	1	298	0	298	1	298	0	298	1	298	1	298	0	298	1
299	1	299	1	299	1	299	1	299	1	299	0	299	0	299	1	299	1	299	0	299	0	299	1
300	0	300	1	300	1	300	1	300	0	300	1	300	1	300	1	300	1	300	0	300	0	300	1
301	1	301	1	301	0	301	1	301	0	301	1	301	0	301	1	301	0	301	0	301	0	301	1
302	1	302	1	302	1	302	0	302	0	302	0	302	1	302	0	302	0	302	0	302	1	302	0
303	1	303	1	303	1	303	1	303	0	303	1	303	0	303	1	303	1	303	1	303	0	303	1
304	1	304	0	304	1	304	0	304	1	304	0	304	0	304	0	304	1	304	0	304	0	304	1
305	1	305	0	305	0	305	1	305	0	305	1	305	1	305	0	305	0	305	0	305	0	305	0
306	1	306	1	306	1	306	1	306	1	306	0	306	0	306	1	306	1	306	0	306	0	306	1
307	1	307	1	307	0	307	0	307	1	307	0	307	0	307	1	307	1	307	1	307	0	307	1
308	1	308	1	308	1	308	0	308	1	308	1	308	1	308	1	308	1	308	1	308	0	308	1
309	1	309	0	309	0	309	1	309	1	309	1	309	0	309	1	309	1	309	1	309	0	309	1
310	1	310	1	310	1	310	0	310	0	310	0	310	1	310	1	310	1	310	0	310	0	310	0
311	1	311	1	311	1	311	1	311	0	311	0	311	0	311	1	311	1	311	0	311	0	311	1
312	1	312	1	312	0	312	0	312	0	312	1	312	1	312	0	312	1	312	1	312	0	312	0
313	1	313	1	313	1	313	0	313	1	313	1	313	1	313	1	313	0	313	0	313	0	313	1
314	0	314	1	314	1	314	1	314	0	314	0	314	0	314	1	314	1	314	1	314	0	314	0
315	0	315	1	315	1	315	1	315	0	315	1	315	0	315	1	315	0	315	1	315	0	315	0
316	0	316	1	316	1	316	1	316	0	316	0	316	1	316	1	316	1	316	0	316	0	316	1
317	0	317	0	317	0	317	0	317	1	317	0	317	1	317	0	317	1	317	0	317	0	317	0
318	1	318	1	318	1	318	1	318	1	318	0	318	1	318	1	318	1	318	0	318	0	318	1
319	1	319	1	319	1	319	1	319	1	319	1	319	1	319	0	319	1	319	0	319	0	319	0
320	1	320	0	320	0	320	1	320	1	320	1	320	1	320	0	320	0	320	1	320	0	320	1
321	1	321	1	321	0	321	1	321	1	321	1	321	0	321	1	321	1	321	0	321	0	321	1
322	1	322	1	322	0	322	1	322	0	322	0	322	1	322	1	322	1	322	1	322	0	322	1
323	1	323	1	323	0	323	1	323	0	323	0	323	1	323	1	323	1	323	1	323	0	323	1
324	1	324	1	324	1	324	1	324	1	324	0	324	1	324	1	324	1	324	1	324	0	324	1
325	1	325	1	325	1	325	0	325	1	325	0	325	0	325	1	325	1	325	1	325	0	325	0
326	0	326	0	326	0	326	1	326	1	326	1	326	0	326	1	326	1	326	0	326	0	326	1
327	1	327	1	327	0	327	1	327	1	327	0	327	1	327	1	327	1	327	0	327	0	327	1
328	1	328	1	328	0	328	1	328	0	328	1	328	0	328	1	328	1	328	1	328	0	328	1
329	1	329	1	329	1	329	1	329	0	329	0	329	1	329	1	329	0	329	1	329	0	329	0
330	0	330	1	330	1	330	1	330	1	330	0	330	1	330	1	330	1	330	1	330	0	330	1
331	1	331	0	331	1	331	0	331	1	331	0	331	0	331	1	331	1	331	0	331	0	331	1
332	1	332	0	332	1	332	1	332	0	332	0	332	1	332	1	332	1	332	0	332	0	332	0
333	1	333	1	333	1	333	1	333	1	333	0	333	1	333	1	333	1	333	1	333	0	333	1
334	1	334	1	334	1	334	0	334	0	334	1	334	0	334	1	334	1	334	1	334	0	334	1
335	0	335	0	335	1	335	1	335	1	335	0	335	0	335	1	335	1	335	1	335	0	335	0
336	1	336	0	336	1	336	1	336	1	336	1	336	1	336	1	336	1	336	0	336	0	336	1
337	1	337	1	337	1	337	1	337	0	337	1	337	0	337	1	337	1	337	1	337	0	337	0
338	0	338	1	338	1	338	1	338	1	338	1	338	1	338	1	338	1	338	1	338	0	338	0
339	0	339	1	339	1	339	0	339	1	339	0	339	1	339	1	339	1	339	0	339	0	339	0
340	1	340	1	340	1	340	0	340	0	340	0	340	1	340	1	340	0	340	1	340	0	340	0
341	1	341	1	341	1	341	1	341	1	341	1	341	0	341	1	341	1	341	0	341	0	341	1
342	0	342	1	342	1	342	1	342	1	342	0	342	1	342	0	342	1	342	1	342	0	342	1
343	0	343	1	343	1	343	1	343	0	343	0	343	0	343	1	343	0	343	0	343	0	343	1
344	1	344	0	344	1	344	0	344	1	344	0	344	0	344	1	344	0	344	1	344	0	344	1
345	1	345	0	345	1	345	0	345	1	345	0	345	1	345	1	345	1	345	0	345	0	345	0
346	0	346	1	346	1	346	0	346	1	346	1	346	0	346	1	346	1	346	0	346	0	346	0
347	1	347	1	347	1	347	1	347	1	347	0	347	0	347	1	347	1	347	1	347	0	347	0
348	0	348	1	348	1	348	0	348	1	348	1	348	1	348	0	348	1	348	1	348	0	348	1
349	0	349	0	349	1	349	1	349	1	349	0	349	0	349	1	349	0	349	0	349	0	349	1
350	1	350	1	350	1	350	0	350	1	350	1	350	1	350	1	350	1	350	0	350	0	350	1
351	0	351	1	351	1	351	1	351	0	351	0	351	1	351	1	351	0	351	1	351	0	351	0
352	0	352	1	352	1	352	0	352	1	352	1	352	1	352	1	352	1	352	1	352	0	352	1
353	0	353	1	353	1	353	0	353	1	353	0	353	1	353	0	353	1	353	1	353	0	353	0
354	0	354	0	354	1	354	1	354	1	354	0	354	1	354	1	354	1	354	0	354	0	354	0
355	0	355	1	355	1	355	1	355	0	355	1	355	0	355	1	355	1	355	1	355	0	355	0
356	1	356	1	356	1	356	0	356	1	356	0	356	1	356	1	356	0	356	1	356	0	356	0
357	1	357	0	357	1	357	0	357	1	357	1	357	1	357	0	357	0	357	1	357	0	357	1
358	0	358	0	358	1	358	0	358	0	358	0	358	1	358	1	358	0	358	1	358	0	358	0
359	1	359	1	359	1	359	1	359	1	359	1	359	1	359	1	359	1	359	1	359	0	359	1
360	0	360	0	360	1	360	1	360	0	360	1	360	0	360	0	360	1	360	1	360	0	360	1
361	1	361	1	361	1	361	0	361	1	361	0	361	1	361	1	361	1	361	1	361	0	361	0
362	1	362	1	362	1	362	0	362	0	362	0	362	1	362	0	362	1	362	1	362	0	362	1
363	1	363	1	363	1	363	1	363	1	363	0	363	1	363	1	363	0	363	0	363	0	363	1
364	1	364	0	364	0	364	0	364	1	364	0	364	1	364	1	364	1	364	0	364	0	364	1
365	1	365	0	365	1	365	1	365	1	365	0	365	1	365	1	365	1	365	1	365	0	365	1
366	1	366	0	366	1	366	0	366	1	366	0	366	0	366	0	366	1	366	1	366	0	366	1
367	1	367	1	367	1	367	0	367	1	367	1	367	1	367	1	367	1	367	1	367	0	367	1
368	1	368	1	368	1	368	0	368	1	368	0	368	1	368	1	368	0	368	0	368	0	368	0
369	1	369	0	369	1	369	0	369	0	369	1	369	1	369	0	369	1	369	0	369	0	369	1
370	1	370	1	370	1	370	0	370	0	370	1	370	0	370	1	370	1	370	0	370	0	370	1
371	1	371	1	371	1	371	1	371	0	371	1	371	1	371	1	371	1	371	1	371	0	371	0
372	1	372	1	372	0	372	1	372	0	372	0	372	1	372	1	372	1	372	0	372	0	372	0
373	1	373	1	373	1	373	0	373	0	373	0	373	0	373	1	373	1	373	0	373	0	373	0
374	0	374	0	374	1	374	0	374	0	374	1	374	1	374	1	374	1	374	0	374	0	374	0
375	1	375	1	375	1	375	1	375	0	375	1	375	0	375	0	375	1	375	0	375	0	375	1
376	0	376	0	376	0	376	1	376	1	376	1	376	1	376	1	376	1	376	0	376	0	376	0
377	0	377	0	377	1	377	1	377	1	377	0	377	0	377	0	377	1	377	1	377	0	377	1
378	1	378	1	378	1	378	1	378	0	378	0	378	1	378	1	378	1	378	1	378	0	378	1
379	1	379	0	379	1	379	0	379	0	379	1	379	0	379	1	379	1	379	1	379	0	379	0
380	1	380	0	380	1	380	1	380	1	380	0	380	0	380	1	380	1	380	0	380	0	380	0
381	1	381	1	381	1	381	1	381	0	381	1	381	0	381	1	381	1	381	1	381	0	381	1
382	0	382	1	382	0	382	1	382	0	382	0	382	1	382	0	382	0	382	1	382	0	382	0
383	0	383	1	383	1	383	1	383	0	383	1	383	1	383	0	383	1	383	1	383	0	383	0
384	1	384	1	384	0	384	1	384	0	384	0	384	0	384	1	384	1	384	1	384	0	384	1
385	1	385	0	385	0	385	0	385	1	385	1	385	1	385	1	385	1	385	0	385	0	385	0
386	0	386	0	386	1	386	0	386	0	386	1	386	1	386	1	386	1	386	1	386	0	386	1
387	1	387	1	387	0	387	1	387	0	387	0	387	1	387	1	387	1	387	0	387	0	387	1
388	1	388	1	388	0	388	0	388	0	388	1	388	1	388	1	388	1	388	1	388	0	388	0
389	0	389	0	389	0	389	0	389	1	389	1	389	1	389	1	389	1	389	1	389	0	389	0
390	1	390	1	390	0	390	0	390	1	390	0	390	1	390	1	390	1	390	0	390	0	390	1
391	1	391	1	391	1	391	1	391	1	391	1	391	1	391	1	391	1	391	1	391	0	391	1
392	1	392	1	392	1	392	0	392	1	392	1	392	1	392	1	392	0	392	1	392	0	392	1
393	1	393	1	393	1	393	0	393	0	393	0	393	1	393	1	393	0	393	0	393	0	393	1
394	1	394	1	394	1	394	1	394	0	394	0	394	1	394	1	394	0	394	1	394	0	394	0
395	0	395	1	395	0	395	0	395	1	395	1	395	1	395	0	395	1	395	0	395	0	395	0
396	0	396	0	396	1	396	0	396	0	396	0	396	0	396	1	396	1	396	0	396	0	396	0
397	0	397	0	397	0	397	1	397	0	397	0	397	1	397	1	397	1	397	0	397	0	397	1
398	1	398	0	398	1	398	1	398	0	398	0	398	1	398	1	398	1	398	1	398	1	398	0
399	0	399	1	399	1	399	0	399	0	399	0	399	1	399	1	399	1	399	1	399	1	399	0
400	1	400	1	400	1	400	1	400	0	400	0	400	0	400	1	400	0	400	1	400	0	400	1
401	0	401	1	401	1	401	1	401	1	401	1	401	1	401	1	401	1	401	1	401	1	401	1
402	1	402	1	402	0	402	0	402	1	402	1	402	1	402	1	402	0	402	1	402	1	402	1
403	1	403	1	403	1	403	0	403	1	403	1	403	0	403	1	403	1	403	1	403	0	403	1
404	1	404	0	404	1	404	1	404	0	404	1	404	0	404	0	404	0	404	0	404	1	404	0
405	1	405	1	405	1	405	1	405	0	405	0	405	1	405	0	405	0	405	0	405	0	405	1
406	1	406	1	406	1	406	1	406	1	406	0	406	0	406	1	406	0	406	1	406	0	406	1
407	1	407	1	407	1	407	0	407	1	407	1	407	0	407	1	407	0	407	1	407	1	407	1
408	1	408	1	408	0	408	1	408	1	408	0	408	0	408	0	408	0	408	1	408	0	408	1
409	1	409	1	409	1	409	1	409	0	409	1	409	1	409	1	409	1	409	1	409	0	409	0
410	0	410	1	410	1	410	0	410	0	410	1	410	0	410	1	410	0	410	0	410	0	410	1
411	1	411	1	411	1	411	1	411	0	411	0	411	1	411	0	411	0	411	0	411	0	411	0
412	0	412	1	412	1	412	0	412	0	412	1	412	1	412	1	412	0	412	0	412	0	412	1
413	0	413	1	413	1	413	1	413	0	413	1	413	1	413	0	413	0	413	1	413	0	413	1
414	1	414	0	414	1	414	1	414	1	414	0	414	0	414	1	414	0	414	1	414	1	414	0
415	0	415	1	415	0	415	1	415	0	415	1	415	1	415	1	415	0	415	1	415	0	415	1
416	1	416	1	416	1	416	1	416	0	416	1	416	1	416	1	416	0	416	1	416	0	416	0
417	1	417	1	417	1	417	1	417	0	417	1	417	1	417	0	417	0	417	1	417	0	417	1
418	1	418	1	418	1	418	1	418	1	418	0	418	1	418	1	418	0	418	1	418	1	418	1
419	1	419	0	419	0	419	1	419	0	419	0	419	0	419	1	419	1	419	0	419	0	419	1
420	1	420	1	420	1	420	0	420	1	420	0	420	0	420	1	420	0	420	0	420	1	420	1
421	1	421	0	421	0	421	1	421	1	421	1	421	0	421	1	421	0	421	1	421	0	421	1
422	1	422	1	422	1	422	0	422	1	422	1	422	0	422	1	422	0	422	1	422	0	422	0
423	1	423	1	423	1	423	1	423	1	423	0	423	0	423	1	423	0	423	0	423	0	423	1
424	0	424	0	424	1	424	0	424	1	424	1	424	0	424	1	424	1	424	1	424	0	424	1
425	1	425	0	425	1	425	1	425	1	425	0	425	1	425	1	425	0	425	0	425	0	425	0
426	1	426	1	426	1	426	0	426	1	426	1	426	1	426	0	426	0	426	0	426	1	426	0
427	0	427	1	427	1	427	0	427	0	427	1	427	1	427	0	427	0	427	0	427	1	427	1
428	1	428	1	428	1	428	1	428	0	428	1	428	0	428	1	428	0	428	1	428	0	428	1
429	0	429	0	429	1	429	1	429	0	429	1	429	0	429	1	429	0	429	1	429	0	429	1
430	0	430	1	430	1	430	0	430	0	430	1	430	1	430	0	430	0	430	1	430	0	430	0
431	1	431	1	431	1	431	1	431	1	431	0	431	1	431	1	431	0	431	1	431	0	431	0
432	1	432	1	432	1	432	1	432	0	432	0	432	1	432	0	432	0	432	1	432	1	432	0
433	1	433	1	433	1	433	1	433	1	433	1	433	1	433	0	433	0	433	0	433	0	433	1
434	0	434	1	434	1	434	1	434	0	434	0	434	1	434	0	434	0	434	0	434	0	434	0
435	0	435	1	435	1	435	0	435	0	435	0	435	0	435	0	435	0	435	0	435	0	435	0
436	0	436	0	436	1	436	1	436	0	436	0	436	1	436	1	436	0	436	1	436	0	436	0
437	1	437	0	437	1	437	1	437	0	437	0	437	1	437	0	437	0	437	0	437	1	437	1
438	0	438	0	438	1	438	1	438	0	438	1	438	1	438	1	438	1	438	1	438	1	438	0
439	1	439	1	439	1	439	1	439	0	439	0	439	1	439	1	439	0	439	1	439	0	439	1
440	0	440	0	440	1	440	1	440	1	440	0	440	1	440	0	440	0	440	1	440	0	440	0
441	0	441	1	441	1	441	1	441	0	441	1	441	1	441	1	441	1	441	0	441	1	441	0
442	0	442	1	442	1	442	1	442	1	442	1	442	0	442	1	442	0	442	0	442	0	442	0
443	1	443	1	443	0	443	1	443	0	443	1	443	1	443	0	443	0	443	1	443	1	443	1
444	0	444	1	444	1	444	1	444	0	444	1	444	1	444	1	444	1	444	0	444	1	444	1
445	1	445	1	445	1	445	1	445	1	445	0	445	1	445	0	445	0	445	0	445	1	445	1
446	1	446	1	446	1	446	1	446	0	446	0	446	1	446	0	446	0	446	1	446	0	446	0
447	0	447	1	447	1	447	1	447	1	447	1	447	1	447	1	447	0	447	0	447	0	447	1
448	1	448	1	448	1	448	1	448	1	448	0	448	1	448	1	448	0	448	1	448	0	448	1
449	1	449	0	449	1	449	1	449	1	449	1	449	1	449	1	449	0	449	1	449	0	449	1
450	1	450	0	450	1	450	1	450	0	450	1	450	1	450	1	450	0	450	0	450	1	450	0
451	0	451	1	451	1	451	1	451	1	451	0	451	1	451	0	451	0	451	0	451	0	451	1
452	0	452	0	452	1	452	1	452	1	452	1	452	1	452	0	452	0	452	0	452	1	452	0
453	0	453	0	453	1	453	1	453	1	453	1	453	0	453	1	453	0	453	0	453	1	453	1
454	1	454	1	454	1	454	1	454	0	454	1	454	1	454	1	454	0	454	1	454	1	454	1
455	1	455	1	455	1	455	1	455	0	455	1	455	1	455	0	455	0	455	0	455	1	455	0
456	1	456	1	456	1	456	1	456	0	456	0	456	1	456	1	456	0	456	0	456	1	456	1
457	1	457	1	457	1	457	0	457	0	457	0	457	0	457	0	457	0	457	0	457	1	457	1
458	1	458	1	458	1	458	1	458	0	458	0	458	0	458	1	458	0	458	0	458	1	458	1
459	0	459	1	459	1	459	1	459	0	459	0	459	0	459	1	459	1	459	0	459	1	459	0
460	0	460	1	460	1	460	1	460	1	460	0	460	0	460	1	460	1	460	1	460	1	460	1
461	1	461	1	461	1	461	1	461	1	461	1	461	0	461	0	461	1	461	0	461	1	461	0
462	1	462	1	462	0	462	0	462	0	462	1	462	1	462	1	462	1	462	1	462	0	462	1
463	1	463	1	463	1	463	1	463	0	463	0	463	1	463	1	463	1	463	1	463	1	463	0
464	1	464	1	464	1	464	0	464	0	464	1	464	1	464	1	464	1	464	1	464	0	464	1
465	1	465	0	465	1	465	0	465	1	465	1	465	0	465	1	465	1	465	1	465	1	465	1
466	1	466	1	466	1	466	1	466	0	466	0	466	1	466	1	466	1	466	0	466	1	466	1
467	1	467	1	467	1	467	1	467	1	467	1	467	1	467	1	467	0	467	1	467	1	467	1
468	1	468	1	468	1	468	0	468	0	468	0	468	0	468	1	468	0	468	1	468	1	468	1
469	1	469	1	469	1	469	1	469	1	469	0	469	1	469	0	469	1	469	1	469	1	469	1
470	1	470	0	470	0	470	1	470	1	470	0	470	0	470	1	470	1	470	1	470	1	470	1
471	1	471	1	471	0	471	1	471	1	471	0	471	0	471	1	471	0	471	1	471	1	471	1
472	1	472	1	472	0	472	1	472	0	472	1	472	1	472	1	472	1	472	1	472	1	472	1
473	0	473	1	473	1	473	1	473	1	473	1	473	1	473	1	473	1	473	0	473	0	473	0
474	1	474	1	474	1	474	1	474	1	474	1	474	1	474	1	474	1	474	1	474	1	474	1
475	1	475	0	475	1	475	0	475	0	475	1	475	1	475	1	475	1	475	1	475	1	475	1
476	1	476	0	476	1	476	1	476	1	476	1	476	1	476	1	476	1	476	1	476	1	476	1
477	1	477	1	477	1	477	1	477	0	477	1	477	1	477	1	477	1	477	0	477	1	477	1
478	1	478	1	478	1	478	0	478	0	478	0	478	0	478	1	478	1	478	0	478	1	478	1
479	1	479	1	479	0	479	0	479	0	479	0	479	1	479	1	479	1	479	0	479	1	479	1
480	1	480	1	480	1	480	1	480	0	480	0	480	0	480	0	480	1	480	1	480	1	480	1
481	1	481	0	481	0	481	1	481	0	481	1	481	1	481	1	481	1	481	0	481	0	481	1
482	1	482	1	482	0	482	1	482	1	482	1	482	1	482	0	482	1	482	1	482	0	482	1
483	1	483	1	483	1	483	1	483	0	483	1	483	1	483	1	483	1	483	0	483	1	483	0
484	1	484	1	484	1	484	1	484	0	484	0	484	0	484	1	484	1	484	0	484	1	484	0
485	1	485	1	485	1	485	0	485	0	485	1	485	1	485	0	485	1	485	0	485	1	485	1
486	1	486	0	486	0	486	0	486	0	486	1	486	1	486	1	486	1	486	0	486	1	486	1
487	1	487	0	487	1	487	1	487	0	487	1	487	0	487	1	487	1	487	0	487	1	487	1
488	1	488	0	488	0	488	0	488	1	488	1	488	1	488	0	488	1	488	0	488	1	488	1
489	1	489	1	489	1	489	0	489	0	489	0	489	1	489	0	489	1	489	0	489	1	489	0
490	0	490	0	490	1	490	1	490	1	490	1	490	0	490	1	490	1	490	0	490	1	490	0
491	1	491	0	491	1	491	0	491	1	491	1	491	1	491	1	491	1	491	0	491	1	491	1
492	1	492	1	492	1	492	0	492	0	492	1	492	1	492	0	492	0	492	0	492	1	492	0
493	1	493	1	493	1	493	1	493	1	493	0	493	1	493	1	493	0	493	0	493	0	493	1
494	1	494	0	494	0	494	1	494	0	494	1	494	1	494	0	494	1	494	0	494	0	494	1
495	0	495	1	495	1	495	1	495	1	495	1	495	0	495	1	495	0	495	0	495	0	495	1
496	1	496	1	496	1	496	1	496	0	496	1	496	1	496	1	496	0	496	0	496	0	496	1
497	0	497	1	497	0	497	0	497	1	497	0	497	1	497	1	497	1	497	0	497	0	497	1
498	0	498	1	498	1	498	1	498	0	498	0	498	0	498	1	498	0	498	0	498	0	498	1
499	1	499	0	499	1	499	0	499	0	499	0	499	1	499	1	499	0	499	0	499	0	499	1
500	1	500	1	500	1	500	1	500	0	500	0	500	0	500	1	500	1	500	0	500	0	500	1
501	1	501	1	501	0	501	1	501	1	501	0	501	0	501	1	501	0	501	0	501	1	501	0
502	1	502	1	502	1	502	0	502	1	502	0	502	1	502	0	502	1	502	0	502	1	502	0
503	1	503	1	503	1	503	1	503	0	503	0	503	1	503	1	503	1	503	0	503	1	503	0
504	1	504	0	504	1	504	1	504	0	504	1	504	1	504	0	504	1	504	0	504	1	504	1
505	1	505	1	505	1	505	1	505	1	505	0	505	1	505	1	505	0	505	0	505	0	505	1
506	1	506	1	506	1	506	0	506	0	506	1	506	0	506	1	506	1	506	0	506	1	506	1
507	1	507	1	507	1	507	1	507	0	507	0	507	1	507	1	507	1	507	0	507	0	507	1
508	1	508	1	508	0	508	1	508	0	508	1	508	1	508	1	508	1	508	0	508	0	508	0
509	1	509	0	509	1	509	0	509	1	509	0	509	1	509	1	509	1	509	0	509	0	509	0
510	1	510	0	510	0	510	1	510	1	510	0	510	1	510	1	510	1	510	0	510	0	510	1
511	1	511	0	511	1	511	1	511	0	511	0	511	1	511	0	511	1	511	0	511	1	511	1
512	1	512	1	512	0	512	1	512	0	512	0	512	0	512	1	512	1	512	0	512	0	512	1
513	1	513	1	513	0	513	1	513	0	513	0	513	0	513	1	513	1	513	0	513	1	513	0
514	1	514	1	514	1	514	1	514	0	514	0	514	1	514	1	514	1	514	0	514	1	514	0
515	0	515	0	515	1	515	1	515	0	515	1	515	1	515	1	515	1	515	0	515	1	515	0
516	1	516	1	516	1	516	1	516	1	516	0	516	1	516	1	516	0	516	0	516	0	516	1
517	1	517	0	517	1	517	0	517	0	517	1	517	1	517	0	517	0	517	0	517	1	517	0
518	1	518	1	518	0	518	1	518	1	518	1	518	1	518	1	518	1	518	0	518	1	518	0
519	1	519	1	519	1	519	1	519	0	519	1	519	1	519	1	519	1	519	0	519	1	519	1
520	1	520	0	520	0	520	1	520	0	520	1	520	1	520	1	520	1	520	0	520	1	520	1
521	0	521	0	521	1	521	1	521	1	521	1	521	1	521	1	521	0	521	0	521	1	521	1
522	1	522	1	522	1	522	1	522	0	522	0	522	1	522	1	522	1	522	0	522	1	522	1
523	1	523	1	523	1	523	1	523	0	523	1	523	1	523	1	523	1	523	0	523	1	523	1
524	1	524	1	524	0	524	0	524	1	524	0	524	0	524	1	524	1	524	0	524	1	524	1
525	1	525	0	525	1	525	0	525	0	525	1	525	1	525	1	525	1	525	0	525	1	525	1
526	1	526	0	526	1	526	0	526	1	526	1	526	0	526	1	526	1	526	0	526	1	526	1
527	1	527	1	527	1	527	1	527	0	527	1	527	1	527	1	527	1	527	0	527	0	527	1
528	1	528	0	528	1	528	1	528	0	528	0	528	1	528	1	528	1	528	0	528	1	528	1
529	1	529	0	529	1	529	0	529	0	529	1	529	1	529	1	529	1	529	0	529	1	529	0
530	1	530	0	530	1	530	1	530	0	530	1	530	1	530	0	530	1	530	0	530	1	530	0
531	0	531	1	531	1	531	1	531	0	531	0	531	1	531	0	531	1	531	0	531	0	531	1
532	1	532	1	532	1	532	1	532	1	532	1	532	0	532	1	532	1	532	0	532	1	532	1
533	1	533	1	533	1	533	1	533	0	533	0	533	1	533	1	533	1	533	0	533	1	533	1
534	1	534	1	534	1	534	1	534	1	534	0	534	1	534	1	534	1	534	0	534	1	534	1
535	0	535	0	535	1	535	1	535	1	535	0	535	0	535	1	535	1	535	0	535	0	535	1
536	1	536	1	536	1	536	1	536	1	536	0	536	1	536	0	536	1	536	0	536	1	536	1
537	1	537	1	537	1	537	1	537	0	537	1	537	1	537	1	537	1	537	0	537	1	537	1
538	1	538	1	538	1	538	1	538	1	538	0	538	1	538	0	538	1	538	0	538	0	538	0
539	1	539	0	539	1	539	1	539	1	539	1	539	1	539	1	539	1	539	0	539	0	539	1
540	1	540	1	540	1	540	1	540	0	540	1	540	1	540	0	540	1	540	0	540	0	540	0
541	1	541	1	541	1	541	1	541	1	541	0	541	1	541	1	541	1	541	0	541	1	541	1
542	0	542	0	542	1	542	1	542	0	542	1	542	1	542	1	542	1	542	0	542	1	542	1
543	1	543	1	543	1	543	1	543	0	543	1	543	0	543	1	543	1	543	0	543	0	543	1
544	1	544	1	544	0	544	0	544	0	544	0	544	1	544	0	544	1	544	0	544	0	544	1
545	1	545	1	545	0	545	1	545	0	545	0	545	1	545	1	545	1	545	0	545	0	545	1
546	1	546	1	546	1	546	0	546	0	546	1	546	1	546	0	546	1	546	0	546	0	546	0
547	1	547	0	547	0	547	1	547	0	547	0	547	0	547	0	547	1	547	0	547	0	547	1
548	1	548	1	548	1	548	1	548	0	548	1	548	1	548	1	548	1	548	0	548	1	548	1
549	1	549	1	549	1	549	0	549	0	549	1	549	1	549	1	549	1	549	0	549	0	549	1
550	1	550	0	550	1	550	0	550	0	550	1	550	0	550	1	550	1	550	0	550	1	550	1
551	1	551	0	551	1	551	1	551	1	551	0	551	1	551	1	551	1	551	0	551	1	551	1
552	1	552	0	552	0	552	1	552	1	552	1	552	1	552	1	552	1	552	0	552	0	552	1
553	1	553	0	553	0	553	1	553	1	553	1	553	1	553	1	553	1	553	0	553	1	553	0
554	1	554	0	554	1	554	1	554	0	554	0	554	1	554	0	554	1	554	0	554	0	554	1
555	0	555	1	555	0	555	1	555	1	555	1	555	1	555	0	555	1	555	0	555	1	555	1
556	0	556	0	556	0	556	1	556	0	556	1	556	0	556	1	556	1	556	0	556	0	556	0
557	0	557	0	557	1	557	0	557	0	557	1	557	1	557	0	557	1	557	0	557	1	557	1
558	0	558	1	558	1	558	1	558	0	558	1	558	1	558	0	558	1	558	0	558	0	558	0
559	0	559	1	559	1	559	1	559	1	559	1	559	0	559	1	559	1	559	0	559	1	559	1
560	0	560	1	560	1	560	1	560	0	560	1	560	1	560	1	560	1	560	0	560	0	560	1
561	0	561	1	561	1	561	1	561	0	561	1	561	1	561	1	561	1	561	0	561	0	561	1
562	0	562	1	562	1	562	0	562	0	562	1	562	0	562	1	562	1	562	0	562	0	562	0
563	0	563	0	563	1	563	1	563	0	563	1	563	1	563	0	563	1	563	0	563	1	563	1
564	0	564	0	564	0	564	1	564	0	564	1	564	1	564	1	564	1	564	0	564	0	564	1
565	0	565	1	565	1	565	1	565	0	565	0	565	1	565	1	565	1	565	0	565	1	565	1
566	0	566	0	566	1	566	1	566	0	566	1	566	1	566	1	566	1	566	0	566	1	566	1
567	0	567	0	567	0	567	0	567	0	567	0	567	1	567	1	567	0	567	0	567	0	567	1
568	0	568	0	568	1	568	1	568	1	568	1	568	1	568	1	568	0	568	0	568	0	568	0
569	0	569	1	569	1	569	1	569	1	569	1	569	1	569	1	569	1	569	0	569	1	569	1
570	0	570	0	570	0	570	0	570	0	570	0	570	1	570	0	570	1	570	0	570	0	570	0
571	0	571	1	571	1	571	1	571	1	571	0	571	0	571	1	571	1	571	0	571	1	571	1
572	0	572	0	572	1	572	0	572	0	572	1	572	0	572	1	572	0	572	0	572	0	572	1
573	0	573	1	573	1	573	1	573	1	573	0	573	1	573	1	573	1	573	0	573	0	573	0
574	0	574	0	574	0	574	1	574	0	574	1	574	1	574	0	574	1	574	0	574	1	574	1
575	0	575	0	575	1	575	1	575	1	575	1	575	1	575	1	575	1	575	0	575	1	575	1
576	0	576	1	576	1	576	1	576	0	576	1	576	1	576	0	576	1	576	0	576	0	576	1
577	0	577	1	577	1	577	1	577	0	577	1	577	1	577	1	577	1	577	0	577	1	577	1
578	0	578	1	578	1	578	1	578	0	578	0	578	1	578	1	578	1	578	0	578	0	578	1
579	0	579	1	579	1	579	1	579	1	579	0	579	1	579	1	579	1	579	0	579	0	579	0
580	0	580	0	580	0	580	1	580	1	580	1	580	0	580	1	580	1	580	0	580	0	580	1
581	0	581	1	581	1	581	1	581	1	581	1	581	0	581	0	581	1	581	0	581	0	581	1
582	0	582	1	582	1	582	1	582	0	582	1	582	1	582	1	582	1	582	0	582	0	582	1
583	0	583	0	583	1	583	0	583	0	583	1	583	1	583	1	583	1	583	0	583	1	583	1
584	0	584	1	584	1	584	0	584	1	584	0	584	1	584	1	584	1	584	0	584	0	584	1
585	0	585	1	585	1	585	1	585	0	585	0	585	1	585	1	585	1	585	0	585	0	585	1
586	0	586	1	586	1	586	1	586	1	586	1	586	1	586	1	586	1	586	0	586	1	586	1
587	0	587	0	587	1	587	0	587	1	587	0	587	1	587	0	587	1	587	0	587	1	587	1
588	0	588	1	588	1	588	1	588	0	588	1	588	1	588	1	588	1	588	0	588	0	588	1
589	0	589	1	589	1	589	1	589	0	589	0	589	1	589	0	589	1	589	1	589	1	589	1
590	0	590	1	590	1	590	1	590	0	590	0	590	1	590	0	590	1	590	0	590	0	590	1
591	0	591	1	591	1	591	1	591	1	591	0	591	1	591	1	591	1	591	0	591	0	591	1
592	0	592	1	592	0	592	0	592	1	592	0	592	1	592	1	592	1	592	0	592	0	592	1
593	0	593	0	593	1	593	1	593	1	593	1	593	1	593	1	593	0	593	0	593	1	593	1
594	0	594	0	594	1	594	0	594	0	594	1	594	0	594	0	594	1	594	0	594	0	594	1
595	0	595	1	595	1	595	1	595	0	595	1	595	1	595	0	595	1	595	0	595	0	595	1
596	1	596	0	596	1	596	0	596	1	596	0	596	1	596	1	596	1	596	0	596	0	596	0
597	1	597	1	597	1	597	1	597	0	597	1	597	0	597	1	597	1	597	0	597	1	597	0
598	0	598	1	598	1	598	0	598	0	598	1	598	1	598	1	598	1	598	0	598	0	598	0
599	0	599	1	599	1	599	1	599	0	599	0	599	1	599	1	599	1	599	0	599	0	599	1
600	0	600	1	600	1	600	1	600	1	600	1	600	1	600	1	600	1	600	0	600	0	600	0
601	1	601	1	601	0	601	1	601	0	601	0	601	1	601	1	601	1	601	0	601	0	601	1
602	1	602	1	602	1	602	1	602	1	602	1	602	1	602	0	602	0	602	0	602	0	602	0
603	0	603	1	603	1	603	1	603	0	603	1	603	1	603	0	603	0	603	0	603	1	603	0
604	1	604	1	604	1	604	1	604	0	604	1	604	1	604	0	604	1	604	0	604	1	604	1
605	0	605	1	605	1	605	1	605	0	605	1	605	1	605	1	605	1	605	0	605	0	605	0
606	0	606	1	606	1	606	1	606	0	606	0	606	0	606	0	606	1	606	0	606	0	606	0
607	0	607	1	607	1	607	0	607	0	607	1	607	1	607	0	607	0	607	1	607	1	607	1
608	1	608	0	608	1	608	1	608	1	608	0	608	1	608	0	608	1	608	0	608	1	608	1
609	1	609	1	609	1	609	0	609	0	609	1	609	1	609	1	609	1	609	0	609	1	609	1
610	1	610	1	610	1	610	1	610	0	610	0	610	1	610	1	610	1	610	0	610	1	610	1
611	1	611	0	611	1	611	1	611	0	611	0	611	1	611	1	611	1	611	0	611	1	611	1
612	1	612	1	612	0	612	1	612	1	612	0	612	1	612	0	612	1	612	0	612	1	612	1
613	1	613	0	613	0	613	1	613	1	613	0	613	1	613	1	613	1	613	0	613	1	613	1
614	0	614	1	614	1	614	1	614	1	614	0	614	0	614	0	614	1	614	0	614	1	614	0
615	1	615	1	615	1	615	1	615	0	615	0	615	1	615	1	615	1	615	0	615	1	615	1
616	0	616	1	616	1	616	1	616	1	616	1	616	1	616	1	616	1	616	0	616	1	616	1
617	0	617	0	617	1	617	1	617	0	617	0	617	1	617	1	617	1	617	0	617	1	617	0
618	1	618	0	618	0	618	1	618	0	618	1	618	1	618	0	618	1	618	1	618	1	618	0
619	1	619	0	619	0	619	0	619	1	619	1	619	1	619	1	619	1	619	0	619	0	619	1
620	1	620	1	620	1	620	1	620	0	620	1	620	1	620	0	620	1	620	0	620	0	620	1
621	0	621	1	621	0	621	0	621	0	621	1	621	1	621	1	621	1	621	0	621	0	621	1
622	1	622	0	622	1	622	1	622	0	622	1	622	1	622	1	622	1	622	0	622	1	622	0
623	1	623	1	623	1	623	0	623	1	623	0	623	1	623	1	623	1	623	0	623	1	623	1
624	1	624	0	624	1	624	0	624	0	624	1	624	1	624	1	624	1	624	0	624	0	624	1
625	1	625	0	625	1	625	1	625	0	625	1	625	1	625	1	625	1	625	0	625	1	625	1
626	1	626	1	626	0	626	0	626	0	626	1	626	1	626	1	626	1	626	0	626	0	626	0
627	0	627	1	627	1	627	1	627	1	627	0	627	0	627	0	627	1	627	0	627	0	627	1
628	1	628	1	628	0	628	1	628	0	628	1	628	0	628	0	628	0	628	0	628	0	628	1
629	1	629	1	629	1	629	1	629	0	629	0	629	1	629	0	629	1	629	0	629	1	629	1
630	0	630	1	630	1	630	1	630	0	630	1	630	1	630	0	630	1	630	0	630	0	630	1
631	0	631	1	631	1	631	0	631	1	631	1	631	1	631	1	631	1	631	0	631	0	631	1
632	1	632	1	632	1	632	1	632	0	632	0	632	1	632	1	632	1	632	0	632	0	632	1
633	1	633	1	633	1	633	1	633	0	633	0	633	0	633	0	633	1	633	0	633	0	633	1
634	0	634	0	634	1	634	1	634	0	634	1	634	1	634	1	634	1	634	0	634	0	634	1
635	0	635	0	635	1	635	1	635	1	635	1	635	1	635	1	635	1	635	0	635	1	635	1
636	1	636	1	636	1	636	1	636	1	636	1	636	1	636	1	636	1	636	0	636	1	636	1
637	1	637	1	637	1	637	0	637	1	637	0	637	1	637	1	637	1	637	0	637	0	637	1
638	1	638	0	638	1	638	1	638	1	638	0	638	1	638	1	638	1	638	0	638	0	638	1
639	0	639	1	639	0	639	1	639	0	639	0	639	1	639	1	639	1	639	0	639	1	639	0
640	1	640	1	640	1	640	0	640	1	640	1	640	1	640	0	640	1	640	0	640	1	640	1
641	1	641	1	641	1	641	0	641	1	641	0	641	1	641	0	641	1	641	0	641	1	641	0
642	1	642	1	642	1	642	1	642	1	642	1	642	1	642	1	642	0	642	0	642	1	642	1
643	1	643	1	643	1	643	0	643	1	643	1	643	1	643	0	643	0	643	0	643	1	643	1
644	1	644	1	644	1	644	1	644	1	644	0	644	1	644	1	644	0	644	0	644	0	644	0
645	1	645	0	645	1	645	0	645	1	645	0	645	1	645	1	645	1	645	0	645	0	645	1
646	1	646	1	646	1	646	1	646	1	646	1	646	1	646	1	646	1	646	0	646	0	646	1
647	1	647	0	647	1	647	0	647	1	647	0	647	1	647	1	647	1	647	0	647	0	647	1
648	1	648	1	648	1	648	1	648	1	648	1	648	1	648	1	648	1	648	0	648	0	648	1
649	1	649	0	649	1	649	1	649	0	649	0	649	1	649	0	649	1	649	0	649	0	649	0
650	1	650	1	650	0	650	1	650	0	650	0	650	1	650	1	650	1	650	0	650	0	650	0
651	0	651	1	651	1	651	1	651	0	651	1	651	1	651	1	651	0	651	0	651	0	651	1
652	1	652	1	652	1	652	1	652	1	652	1	652	1	652	1	652	1	652	0	652	0	652	1
653	1	653	0	653	1	653	1	653	1	653	1	653	0	653	1	653	0	653	0	653	1	653	0
654	1	654	1	654	1	654	0	654	0	654	1	654	1	654	1	654	1	654	0	654	0	654	1
655	1	655	1	655	1	655	0	655	0	655	0	655	1	655	0	655	1	655	0	655	1	655	0
656	1	656	1	656	1	656	0	656	0	656	0	656	1	656	0	656	1	656	0	656	0	656	1
657	1	657	1	657	1	657	1	657	0	657	1	657	0	657	1	657	0	657	0	657	0	657	1
658	1	658	0	658	1	658	1	658	0	658	0	658	1	658	0	658	1	658	0	658	1	658	1
659	1	659	1	659	1	659	1	659	1	659	1	659	0	659	1	659	1	659	0	659	0	659	1
660	1	660	1	660	1	660	0	660	1	660	1	660	1	660	1	660	1	660	0	660	1	660	1
661	1	661	1	661	1	661	1	661	0	661	1	661	1	661	1	661	1	661	0	661	0	661	1
662	1	662	1	662	1	662	1	662	1	662	0	662	1	662	1	662	0	662	0	662	1	662	0
663	1	663	0	663	0	663	1	663	0	663	0	663	1	663	1	663	1	663	0	663	1	663	1
664	1	664	1	664	1	664	1	664	0	664	1	664	0	664	0	664	1	664	1	664	0	664	1
665	0	665	0	665	1	665	1	665	0	665	1	665	1	665	1	665	1	665	0	665	0	665	1
666	1	666	1	666	1	666	1	666	0	666	0	666	1	666	1	666	1	666	0	666	0	666	1
667	1	667	1	667	1	667	1	667	1	667	0	667	1	667	0	667	1	667	0	667	0	667	1
668	1	668	1	668	1	668	1	668	0	668	1	668	1	668	1	668	1	668	0	668	1	668	1
669	1	669	0	669	0	669	1	669	0	669	1	669	0	669	1	669	1	669	0	669	1	669	1
670	0	670	1	670	1	670	1	670	0	670	0	670	1	670	1	670	0	670	0	670	1	670	1
671	1	671	1	671	0	671	1	671	0	671	1	671	0	671	1	671	1	671	0	671	1	671	1
672	0	672	1	672	0	672	0	672	0	672	1	672	1	672	0	672	1	672	0	672	1	672	1
673	1	673	1	673	1	673	1	673	0	673	1	673	1	673	1	673	0	673	0	673	0	673	1
674	0	674	0	674	1	674	1	674	0	674	0	674	1	674	1	674	1	674	0	674	0	674	1
675	1	675	1	675	1	675	1	675	0	675	1	675	0	675	1	675	0	675	0	675	1	675	0
676	1	676	1	676	0	676	0	676	0	676	1	676	0	676	1	676	0	676	0	676	1	676	0
677	0	677	1	677	1	677	0	677	0	677	0	677	1	677	1	677	0	677	0	677	1	677	1
678	0	678	1	678	0	678	0	678	0	678	1	678	1	678	1	678	1	678	0	678	0	678	1
679	1	679	1	679	1	679	1	679	0	679	1	679	1	679	1	679	0	679	0	679	1	679	1
680	1	680	1	680	1	680	1	680	0	680	1	680	0	680	0	680	0	680	0	680	0	680	0
681	0	681	1	681	1	681	1	681	0	681	1	681	1	681	0	681	1	681	0	681	1	681	1
682	1	682	0	682	0	682	1	682	0	682	0	682	1	682	0	682	1	682	0	682	1	682	1
683	1	683	0	683	1	683	0	683	0	683	1	683	0	683	1	683	0	683	0	683	1	683	1
684	1	684	1	684	1	684	1	684	0	684	1	684	1	684	1	684	1	684	0	684	1	684	1
685	0	685	1	685	1	685	1	685	0	685	1	685	1	685	1	685	0	685	0	685	1	685	1
686	1	686	1	686	0	686	1	686	1	686	1	686	0	686	1	686	0	686	0	686	1	686	1
687	0	687	1	687	1	687	0	687	1	687	1	687	1	687	1	687	0	687	0	687	1	687	0
688	1	688	1	688	0	688	0	688	0	688	1	688	1	688	1	688	1	688	0	688	1	688	1
689	1	689	0	689	0	689	1	689	0	689	1	689	1	689	1	689	1	689	1	689	1	689	1
690	1	690	1	690	1	690	0	690	0	690	1	690	1	690	0	690	1	690	0	690	0	690	1
691	0	691	0	691	1	691	1	691	0	691	0	691	1	691	1	691	1	691	0	691	1	691	1
692	1	692	1	692	1	692	1	692	0	692	0	692	0	692	1	692	1	692	0	692	1	692	0
693	1	693	1	693	1	693	1	693	1	693	0	693	1	693	0	693	0	693	0	693	1	693	1
694	1	694	1	694	1	694	1	694	1	694	1	694	0	694	1	694	1	694	0	694	1	694	1
695	1	695	1	695	1	695	1	695	1	695	0	695	1	695	1	695	1	695	0	695	1	695	0
696	1	696	1	696	1	696	0	696	1	696	1	696	1	696	1	696	1	696	0	696	0	696	1
697	1	697	1	697	0	697	0	697	0	697	1	697	0	697	1	697	0	697	0	697	1	697	1
698	1	698	0	698	1	698	1	698	0	698	1	698	0	698	1	698	1	698	0	698	1	698	1
699	0	699	0	699	1	699	1	699	0	699	1	699	0	699	1	699	1	699	0	699	1	699	1
700	1	700	1	700	1	700	0	700	0	700	1	700	1	700	1	700	1	700	0	700	1	700	1
701	0	701	1	701	0	701	1	701	1	701	1	701	1	701	0	701	1	701	0	701	0	701	0
702	1	702	1	702	1	702	0	702	1	702	1	702	0	702	1	702	1	702	0	702	0	702	1
703	1	703	1	703	1	703	1	703	0	703	1	703	0	703	1	703	1	703	0	703	1	703	1
704	1	704	1	704	1	704	1	704	0	704	1	704	0	704	1	704	0	704	0	704	1	704	1
705	1	705	1	705	0	705	0	705	0	705	1	705	1	705	1	705	1	705	0	705	1	705	1
706	1	706	1	706	1	706	1	706	0	706	0	706	1	706	0	706	1	706	0	706	1	706	1
707	1	707	1	707	0	707	0	707	0	707	1	707	0	707	1	707	1	707	0	707	1	707	1
708	1	708	1	708	0	708	1	708	0	708	1	708	1	708	1	708	1	708	0	708	0	708	1
709	1	709	1	709	1	709	1	709	1	709	1	709	1	709	1	709	0	709	0	709	0	709	0
710	1	710	1	710	1	710	0	710	0	710	1	710	0	710	0	710	1	710	0	710	1	710	1
711	1	711	1	711	0	711	0	711	0	711	1	711	1	711	0	711	1	711	0	711	1	711	0
712	1	712	1	712	0	712	0	712	0	712	0	712	1	712	1	712	1	712	1	712	1	712	1
713	1	713	0	713	1	713	1	713	0	713	1	713	1	713	1	713	1	713	1	713	1	713	0
714	1	714	0	714	0	714	1	714	0	714	1	714	1	714	1	714	1	714	1	714	0	714	1
715	0	715	1	715	1	715	1	715	0	715	0	715	1	715	0	715	1	715	0	715	1	715	1
716	1	716	1	716	0	716	0	716	0	716	0	716	0	716	1	716	1	716	0	716	1	716	1
717	1	717	1	717	0	717	1	717	1	717	0	717	0	717	1	717	1	717	0	717	1	717	1
718	1	718	1	718	1	718	1	718	0	718	1	718	0	718	1	718	1	718	0	718	1	718	1
719	1	719	0	719	0	719	0	719	0	719	0	719	0	719	1	719	0	719	0	719	1	719	1
720	1	720	1	720	1	720	0	720	0	720	1	720	1	720	1	720	1	720	0	720	1	720	1
721	1	721	0	721	1	721	1	721	0	721	0	721	1	721	0	721	1	721	0	721	1	721	0
722	1	722	1	722	1	722	1	722	1	722	1	722	0	722	1	722	1	722	0	722	1	722	0
723	1	723	1	723	0	723	1	723	0	723	1	723	0	723	1	723	1	723	0	723	1	723	1
724	1	724	0	724	0	724	1	724	0	724	1	724	1	724	0	724	1	724	0	724	1	724	0
725	1	725	0	725	1	725	0	725	1	725	0	725	1	725	0	725	1	725	0	725	0	725	1
726	1	726	1	726	1	726	1	726	0	726	1	726	1	726	1	726	0	726	0	726	0	726	1
727	1	727	1	727	0	727	0	727	0	727	1	727	1	727	0	727	1	727	0	727	0	727	1
728	1	728	0	728	1	728	1	728	0	728	1	728	0	728	1	728	0	728	0	728	0	728	1
729	1	729	1	729	1	729	0	729	1	729	0	729	1	729	0	729	0	729	0	729	0	729	1
730	1	730	1	730	1	730	1	730	0	730	0	730	1	730	0	730	1	730	0	730	0	730	1
731	1	731	1	731	0	731	1	731	0	731	1	731	0	731	1	731	1	731	0	731	0	731	1
732	1	732	1	732	1	732	1	732	1	732	1	732	1	732	1	732	1	732	0	732	0	732	1
733	1	733	1	733	1	733	1	733	0	733	1	733	1	733	1	733	1	733	0	733	0	733	0
734	1	734	1	734	0	734	1	734	0	734	1	734	1	734	1	734	1	734	0	734	0	734	0
735	1	735	1	735	1	735	0	735	0	735	1	735	1	735	1	735	1	735	0	735	0	735	1
736	1	736	0	736	1	736	1	736	0	736	1	736	1	736	0	736	1	736	0	736	0	736	1
737	1	737	1	737	1	737	1	737	0	737	1	737	1	737	1	737	1	737	0	737	0	737	1
738	1	738	1	738	1	738	1	738	1	738	1	738	1	738	0	738	1	738	0	738	0	738	1
739	1	739	0	739	1	739	1	739	0	739	1	739	0	739	1	739	1	739	0	739	1	739	1
740	1	740	1	740	1	740	0	740	0	740	1	740	0	740	1	740	1	740	0	740	1	740	1
741	1	741	1	741	0	741	1	741	0	741	1	741	1	741	0	741	1	741	0	741	1	741	1
742	0	742	1	742	1	742	1	742	1	742	0	742	0	742	1	742	0	742	0	742	1	742	0
743	1	743	1	743	0	743	1	743	1	743	1	743	0	743	1	743	0	743	0	743	1	743	1
744	1	744	1	744	1	744	0	744	0	744	1	744	0	744	0	744	0	744	0	744	1	744	1
745	1	745	1	745	0	745	1	745	0	745	1	745	0	745	1	745	1	745	0	745	1	745	0
746	1	746	0	746	1	746	1	746	1	746	1	746	1	746	1	746	1	746	0	746	1	746	1
747	1	747	1	747	1	747	1	747	1	747	1	747	1	747	1	747	0	747	0	747	0	747	1
748	1	748	1	748	1	748	1	748	1	748	1	748	0	748	0	748	1	748	0	748	0	748	1
749	1	749	1	749	0	749	1	749	0	749	0	749	0	749	1	749	1	749	0	749	1	749	1
750	1	750	1	750	1	750	1	750	1	750	1	750	0	750	1	750	1	750	0	750	1	750	0
751	1	751	1	751	1	751	1	751	1	751	0	751	1	751	0	751	1	751	0	751	1	751	1
752	1	752	1	752	1	752	0	752	1	752	1	752	1	752	1	752	1	752	0	752	0	752	1
753	1	753	1	753	1	753	1	753	0	753	1	753	0	753	1	753	1	753	0	753	1	753	0
754	0	754	1	754	1	754	1	754	0	754	1	754	0	754	1	754	1	754	0	754	0	754	0
755	1	755	1	755	1	755	1	755	1	755	1	755	1	755	0	755	0	755	0	755	0	755	1
756	1	756	0	756	1	756	1	756	0	756	1	756	0	756	0	756	0	756	0	756	1	756	0
757	1	757	1	757	0	757	0	757	1	757	0	757	0	757	1	757	0	757	0	757	0	757	1
758	1	758	1	758	1	758	0	758	1	758	1	758	0	758	0	758	0	758	0	758	0	758	1
759	1	759	1	759	1	759	1	759	0	759	1	759	0	759	0	759	1	759	0	759	0	759	1
760	0	760	0	760	1	760	0	760	0	760	0	760	0	760	1	760	0	760	0	760	0	760	0
761	0	761	1	761	1	761	0	761	1	761	0	761	0	761	0	761	1	761	0	761	0	761	1
762	1	762	1	762	1	762	1	762	0	762	0	762	0	762	1	762	0	762	0	762	0	762	0
763	1	763	0	763	1	763	0	763	0	763	0	763	0	763	1	763	1	763	0	763	0	763	1
764	1	764	1	764	0	764	0	764	0	764	0	764	0	764	1	764	1	764	0	764	0	764	0
765	1	765	1	765	1	765	1	765	1	765	1	765	0	765	1	765	1	765	0	765	0	765	1
766	1	766	0	766	0	766	0	766	1	766	1	766	0	766	0	766	1	766	0	766	0	766	1
767	1	767	1	767	1	767	0	767	1	767	1	767	0	767	0	767	1	767	0	767	0	767	1
768	1	768	1	768	1	768	1	768	1	768	1	768	0	768	0	768	0	768	0	768	0	768	1
769	1	769	1	769	1	769	0	769	1	769	1	769	0	769	1	769	1	769	0	769	0	769	0
770	0	770	0	770	0	770	0	770	1	770	1	770	0	770	1	770	1	770	0	770	0	770	1
771	1	771	1	771	0	771	0	771	1	771	1	771	0	771	0	771	0	771	0	771	0	771	1
772	1	772	1	772	1	772	1	772	0	772	1	772	1	772	1	772	1	772	0	772	0	772	1
773	1	773	1	773	1	773	1	773	1	773	1	773	0	773	1	773	0	773	0	773	0	773	1
774	0	774	0	774	1	774	0	774	1	774	0	774	0	774	0	774	1	774	0	774	0	774	1
775	1	775	0	775	1	775	0	775	0	775	1	775	0	775	1	775	1	775	0	775	0	775	1
776	1	776	1	776	1	776	1	776	0	776	0	776	0	776	1	776	1	776	0	776	0	776	1
777	1	777	1	777	1	777	1	777	0	777	1	777	0	777	1	777	0	777	0	777	0	777	1
778	1	778	0	778	1	778	0	778	0	778	1	778	0	778	1	778	1	778	0	778	0	778	0
779	1	779	0	779	1	779	1	779	1	779	1	779	0	779	1	779	1	779	0	779	0	779	1
780	1	780	1	780	1	780	0	780	1	780	1	780	0	780	1	780	1	780	0	780	0	780	0
781	1	781	1	781	1	781	1	781	1	781	1	781	0	781	1	781	1	781	0	781	0	781	0
782	1	782	1	782	1	782	1	782	0	782	1	782	0	782	1	782	0	782	0	782	0	782	0
783	1	783	1	783	0	783	1	783	0	783	0	783	0	783	0	783	1	783	0	783	0	783	0
784	1	784	1	784	1	784	1	784	1	784	0	784	0	784	1	784	1	784	0	784	0	784	1
785	1	785	1	785	1	785	0	785	1	785	1	785	0	785	1	785	1	785	0	785	0	785	0
786	1	786	0	786	0	786	1	786	0	786	1	786	0	786	0	786	1	786	0	786	0	786	1
787	1	787	1	787	0	787	1	787	0	787	0	787	0	787	1	787	1	787	0	787	0	787	1
788	1	788	1	788	1	788	1	788	1	788	1	788	0	788	1	788	1	788	0	788	0	788	1
789	0	789	1	789	0	789	1	789	0	789	0	789	0	789	1	789	1	789	0	789	0	789	1
790	1	790	1	790	0	790	0	790	0	790	1	790	0	790	1	790	1	790	0	790	0	790	1
791	1	791	1	791	1	791	1	791	1	791	0	791	0	791	1	791	1	791	0	791	0	791	1
792	0	792	1	792	0	792	1	792	1	792	1	792	0	792	0	792	1	792	0	792	0	792	1
793	0	793	1	793	1	793	1	793	1	793	1	793	0	793	0	793	0	793	0	793	0	793	1
794	1	794	1	794	1	794	1	794	1	794	1	794	0	794	1	794	1	794	0	794	0	794	1
795	0	795	1	795	1	795	1	795	1	795	1	795	0	795	1	795	1	795	0	795	0	795	1
796	1	796	1	796	1	796	1	796	1	796	1	796	0	796	1	796	0	796	0	796	0	796	1
797	0	797	1	797	1	797	1	797	1	797	1	797	0	797	1	797	1	797	0	797	0	797	0
798	0	798	1	798	1	798	1	798	1	798	0	798	0	798	0	798	1	798	0	798	0	798	1
799	1	799	1	799	0	799	0	799	1	799	1	799	0	799	0	799	1	799	0	799	0	799	1
800	0	800	0	800	1	800	1	800	1	800	1	800	0	800	1	800	1	800	0	800	0	800	1
801	0	801	1	801	1	801	0	801	1	801	1	801	0	801	1	801	1	801	0	801	1	801	0
802	1	802	1	802	0	802	1	802	1	802	1	802	0	802	1	802	1	802	0	802	1	802	1
803	0	803	1	803	1	803	1	803	1	803	0	803	0	803	1	803	1	803	0	803	1	803	0
804	1	804	1	804	1	804	1	804	1	804	1	804	0	804	1	804	1	804	0	804	1	804	1
805	0	805	1	805	0	805	0	805	0	805	1	805	0	805	0	805	1	805	0	805	0	805	1
806	0	806	1	806	1	806	1	806	0	806	1	806	0	806	1	806	1	806	0	806	1	806	1
807	1	807	1	807	1	807	1	807	1	807	1	807	0	807	0	807	1	807	0	807	1	807	1
808	0	808	0	808	1	808	1	808	1	808	1	808	0	808	1	808	1	808	0	808	1	808	1
809	0	809	0	809	1	809	1	809	1	809	0	809	0	809	0	809	0	809	0	809	1	809	1
810	1	810	1	810	0	810	0	810	0	810	1	810	0	810	1	810	1	810	0	810	1	810	1
811	1	811	0	811	1	811	1	811	1	811	0	811	0	811	0	811	0	811	0	811	0	811	1
812	1	812	1	812	1	812	1	812	1	812	1	812	0	812	0	812	0	812	0	812	1	812	1
813	1	813	1	813	1	813	1	813	1	813	0	813	0	813	1	813	1	813	0	813	0	813	0
814	1	814	1	814	1	814	1	814	0	814	1	814	0	814	0	814	1	814	0	814	1	814	1
815	0	815	1	815	1	815	1	815	0	815	1	815	0	815	0	815	0	815	0	815	1	815	1
816	1	816	1	816	1	816	1	816	1	816	1	816	0	816	1	816	0	816	0	816	1	816	1
817	1	817	1	817	1	817	1	817	0	817	1	817	0	817	1	817	1	817	0	817	1	817	1
818	1	818	1	818	0	818	1	818	1	818	1	818	0	818	1	818	1	818	0	818	1	818	1
819	1	819	1	819	1	819	0	819	1	819	0	819	0	819	0	819	1	819	0	819	1	819	1
820	1	820	1	820	0	820	1	820	1	820	1	820	0	820	0	820	0	820	0	820	1	820	0
821	1	821	0	821	1	821	1	821	1	821	0	821	0	821	0	821	1	821	0	821	1	821	1
822	1	822	0	822	1	822	1	822	1	822	1	822	0	822	0	822	1	822	0	822	1	822	0
823	1	823	1	823	0	823	0	823	1	823	1	823	0	823	0	823	1	823	0	823	1	823	1
824	0	824	1	824	1	824	1	824	1	824	1	824	0	824	1	824	1	824	0	824	1	824	1
825	0	825	1	825	1	825	1	825	0	825	1	825	0	825	1	825	1	825	0	825	1	825	0
826	0	826	1	826	0	826	0	826	0	826	0	826	0	826	1	826	1	826	0	826	1	826	1
827	0	827	1	827	0	827	0	827	1	827	0	827	0	827	1	827	1	827	0	827	1	827	1
828	0	828	1	828	0	828	0	828	1	828	0	828	0	828	0	828	0	828	0	828	0	828	1
829	0	829	1	829	0	829	1	829	0	829	1	829	1	829	0	829	0	829	0	829	1	829	0
830	0	830	0	830	1	830	1	830	1	830	0	830	0	830	0	830	0	830	0	830	1	830	1
831	0	831	0	831	1	831	1	831	1	831	0	831	0	831	0	831	0	831	0	831	0	831	1
832	0	832	1	832	1	832	1	832	1	832	0	832	0	832	1	832	0	832	0	832	0	832	1
833	0	833	1	833	0	833	1	833	0	833	1	833	0	833	1	833	1	833	0	833	0	833	1
834	0	834	0	834	1	834	1	834	1	834	1	834	0	834	1	834	0	834	0	834	0	834	1
835	0	835	0	835	1	835	1	835	1	835	1	835	0	835	0	835	0	835	0	835	0	835	1
836	0	836	0	836	1	836	1	836	1	836	0	836	0	836	0	836	1	836	0	836	0	836	1
837	0	837	0	837	0	837	1	837	1	837	0	837	0	837	0	837	1	837	0	837	1	837	1
838	0	838	0	838	1	838	1	838	1	838	0	838	0	838	1	838	1	838	0	838	0	838	1
839	0	839	1	839	1	839	1	839	1	839	0	839	0	839	0	839	1	839	0	839	0	839	1
840	0	840	0	840	1	840	1	840	1	840	0	840	0	840	1	840	1	840	0	840	1	840	1
841	0	841	0	841	1	841	0	841	1	841	1	841	0	841	1	841	0	841	0	841	1	841	1
842	0	842	0	842	1	842	1	842	0	842	1	842	0	842	1	842	1	842	0	842	0	842	1
843	0	843	1	843	1	843	1	843	1	843	0	843	0	843	1	843	1	843	0	843	1	843	1
844	0	844	1	844	1	844	1	844	0	844	0	844	0	844	1	844	1	844	0	844	1	844	1
845	0	845	1	845	1	845	1	845	1	845	1	845	0	845	1	845	1	845	0	845	0	845	1
846	0	846	1	846	0	846	1	846	1	846	1	846	0	846	0	846	1	846	0	846	0	846	1
847	0	847	1	847	1	847	0	847	1	847	1	847	0	847	1	847	0	847	0	847	1	847	1
848	0	848	1	848	1	848	1	848	0	848	0	848	0	848	1	848	1	848	0	848	1	848	1
849	0	849	1	849	1	849	0	849	1	849	1	849	0	849	1	849	1	849	0	849	1	849	1
850	0	850	1	850	1	850	1	850	1	850	1	850	0	850	0	850	0	850	0	850	1	850	1
851	0	851	1	851	1	851	1	851	1	851	1	851	0	851	0	851	1	851	0	851	0	851	0
852	0	852	1	852	0	852	0	852	0	852	1	852	0	852	1	852	1	852	0	852	1	852	0
853	0	853	1	853	1	853	1	853	1	853	0	853	0	853	0	853	1	853	0	853	1	853	1
854	0	854	1	854	1	854	0	854	1	854	1	854	0	854	1	854	1	854	0	854	1	854	1
855	0	855	1	855	1	855	1	855	1	855	1	855	0	855	1	855	1	855	0	855	0	855	1
856	0	856	1	856	1	856	1	856	1	856	1	856	0	856	1	856	1	856	0	856	1	856	1
857	0	857	1	857	1	857	0	857	0	857	1	857	0	857	1	857	1	857	0	857	1	857	0
858	0	858	1	858	1	858	1	858	1	858	0	858	0	858	0	858	0	858	0	858	1	858	1
859	0	859	1	859	1	859	1	859	1	859	0	859	0	859	0	859	1	859	0	859	1	859	1
860	0	860	0	860	1	860	1	860	1	860	1	860	0	860	1	860	1	860	0	860	1	860	1
861	0	861	1	861	1	861	1	861	0	861	1	861	0	861	1	861	1	861	0	861	1	861	1
862	0	862	1	862	1	862	1	862	0	862	0	862	0	862	1	862	0	862	0	862	0	862	1
863	0	863	0	863	1	863	1	863	0	863	1	863	0	863	0	863	1	863	0	863	0	863	0
864	0	864	1	864	1	864	1	864	1	864	0	864	0	864	1	864	1	864	0	864	1	864	1
865	0	865	1	865	1	865	1	865	1	865	1	865	0	865	1	865	1	865	0	865	1	865	1
866	0	866	0	866	1	866	0	866	1	866	1	866	0	866	0	866	1	866	0	866	1	866	1
867	0	867	1	867	1	867	1	867	0	867	0	867	0	867	1	867	1	867	0	867	0	867	1
868	0	868	1	868	1	868	0	868	1	868	0	868	0	868	1	868	0	868	0	868	1	868	1
869	0	869	0	869	1	869	1	869	1	869	0	869	0	869	1	869	0	869	0	869	0	869	1
870	0	870	1	870	0	870	0	870	1	870	1	870	0	870	1	870	0	870	0	870	1	870	1
871	0	871	1	871	1	871	0	871	0	871	1	871	0	871	0	871	1	871	0	871	1	871	1
872	0	872	1	872	1	872	1	872	0	872	0	872	1	872	1	872	0	872	0	872	1	872	1
873	0	873	1	873	0	873	1	873	0	873	1	873	1	873	1	873	0	873	0	873	1	873	1
874	0	874	1	874	0	874	1	874	1	874	0	874	1	874	0	874	1	874	0	874	0	874	1
875	0	875	1	875	1	875	1	875	1	875	1	875	1	875	1	875	0	875	0	875	0	875	0
876	0	876	0	876	0	876	1	876	0	876	0	876	1	876	1	876	1	876	0	876	0	876	1
877	0	877	0	877	1	877	1	877	1	877	1	877	1	877	1	877	0	877	0	877	0	877	0
878	0	878	1	878	1	878	1	878	1	878	1	878	1	878	1	878	0	878	0	878	0	878	0
879	0	879	1	879	1	879	0	879	1	879	1	879	1	879	0	879	1	879	0	879	0	879	1
880	0	880	1	880	1	880	1	880	0	880	1	880	1	880	1	880	1	880	0	880	0	880	0
881	0	881	1	881	1	881	1	881	1	881	0	881	1	881	1	881	1	881	0	881	0	881	0
882	0	882	1	882	1	882	1	882	1	882	0	882	1	882	0	882	1	882	0	882	0	882	1
883	0	883	1	883	1	883	1	883	0	883	1	883	1	883	1	883	0	883	0	883	0	883	1
884	0	884	0	884	1	884	1	884	1	884	1	884	1	884	1	884	1	884	0	884	0	884	1
885	0	885	1	885	1	885	1	885	1	885	1	885	1	885	1	885	1	885	0	885	0	885	1
886	0	886	1	886	1	886	1	886	0	886	1	886	0	886	1	886	0	886	0	886	1	886	1
887	0	887	1	887	1	887	0	887	1	887	0	887	0	887	0	887	1	887	0	887	0	887	1
888	0	888	1	888	1	888	0	888	1	888	0	888	0	888	1	888	1	888	0	888	1	888	1
889	0	889	1	889	1	889	1	889	1	889	0	889	0	889	0	889	0	889	0	889	0	889	1
890	0	890	1	890	1	890	1	890	1	890	0	890	1	890	0	890	1	890	0	890	0	890	1
891	0	891	1	891	1	891	0	891	1	891	0	891	1	891	1	891	0	891	0	891	0	891	1
892	0	892	1	892	1	892	0	892	1	892	1	892	1	892	1	892	1	892	0	892	1	892	1
893	0	893	1	893	1	893	1	893	1	893	1	893	1	893	1	893	1	893	0	893	0	893	0
894	0	894	1	894	1	894	1	894	1	894	0	894	0	894	0	894	0	894	0	894	0	894	1
895	0	895	1	895	1	895	1	895	1	895	1	895	0	895	0	895	1	895	0	895	0	895	1
896	0	896	1	896	1	896	1	896	1	896	1	896	1	896	1	896	1	896	0	896	0	896	0
897	0	897	1	897	1	897	0	897	1	897	1	897	0	897	1	897	1	897	0	897	0	897	1
898	0	898	1	898	1	898	0	898	0	898	0	898	0	898	0	898	1	898	1	898	0	898	0
899	0	899	1	899	1	899	1	899	1	899	0	899	0	899	1	899	1	899	1	899	0	899	1
900	0	900	1	900	1	900	1	900	1	900	0	900	0	900	0	900	0	900	1	900	1	900	1
901	0	901	1	901	1	901	1	901	1	901	0	901	0	901	1	901	1	901	0	901	0	901	1
902	0	902	1	902	0	902	0	902	1	902	0	902	0	902	0	902	1	902	1	902	0	902	1
903	0	903	1	903	1	903	0	903	1	903	0	903	0	903	0	903	1	903	1	903	0	903	0
904	0	904	1	904	0	904	1	904	0	904	0	904	0	904	0	904	1	904	0	904	0	904	0
905	0	905	1	905	0	905	1	905	1	905	1	905	0	905	1	905	1	905	1	905	1	905	1
906	0	906	0	906	1	906	1	906	0	906	0	906	0	906	1	906	0	906	0	906	1	906	1
907	0	907	1	907	0	907	0	907	0	907	1	907	0	907	0	907	0	907	1	907	1	907	1
908	0	908	1	908	0	908	0	908	1	908	1	908	0	908	1	908	0	908	1	908	1	908	1
909	0	909	0	909	1	909	1	909	0	909	0	909	0	909	1	909	1	909	0	909	1	909	0
910	0	910	1	910	1	910	0	910	1	910	0	910	0	910	0	910	0	910	1	910	0	910	1
911	0	911	0	911	0	911	1	911	0	911	1	911	0	911	1	911	0	911	1	911	0	911	0
912	0	912	1	912	0	912	1	912	0	912	0	912	1	912	0	912	0	912	1	912	0	912	1
913	0	913	1	913	0	913	1	913	0	913	1	913	1	913	0	913	0	913	1	913	0	913	1
914	0	914	1	914	1	914	0	914	0	914	0	914	0	914	1	914	1	914	0	914	0	914	1
915	0	915	1	915	1	915	0	915	0	915	0	915	0	915	1	915	0	915	0	915	0	915	1
916	0	916	1	916	1	916	1	916	1	916	0	916	1	916	1	916	0	916	0	916	0	916	1
917	0	917	1	917	1	917	1	917	0	917	1	917	1	917	1	917	1	917	1	917	1	917	1
918	0	918	1	918	1	918	0	918	0	918	0	918	1	918	0	918	0	918	1	918	0	918	0
919	0	919	1	919	1	919	0	919	0	919	1	919	1	919	1	919	0	919	0	919	0	919	1
920	0	920	0	920	0	920	1	920	1	920	0	920	0	920	1	920	1	920	0	920	0	920	0
921	0	921	0	921	1	921	1	921	0	921	0	921	1	921	1	921	1	921	0	921	0	921	1
922	0	922	0	922	1	922	1	922	1	922	0	922	1	922	1	922	0	922	0	922	0	922	1
923	0	923	1	923	1	923	1	923	0	923	0	923	1	923	1	923	1	923	1	923	0	923	1
924	0	924	1	924	1	924	1	924	1	924	1	924	1	924	1	924	0	924	0	924	0	924	1
925	0	925	1	925	1	925	1	925	1	925	1	925	1	925	1	925	1	925	0	925	0	925	1
926	0	926	1	926	1	926	1	926	1	926	1	926	1	926	1	926	1	926	0	926	0	926	1
927	0	927	0	927	1	927	1	927	1	927	1	927	1	927	1	927	1	927	1	927	0	927	1
928	0	928	1	928	1	928	1	928	1	928	1	928	1	928	1	928	1	928	1	928	0	928	1
929	0	929	0	929	1	929	1	929	1	929	0	929	1	929	1	929	1	929	1	929	0	929	1
930	0	930	1	930	1	930	0	930	0	930	1	930	0	930	1	930	0	930	1	930	0	930	1
931	0	931	1	931	1	931	1	931	1	931	0	931	1	931	0	931	1	931	0	931	0	931	1
932	0	932	0	932	1	932	1	932	1	932	1	932	1	932	1	932	1	932	0	932	0	932	0
933	0	933	1	933	1	933	1	933	1	933	1	933	1	933	0	933	1	933	1	933	0	933	1
934	0	934	0	934	1	934	1	934	1	934	1	934	1	934	1	934	1	934	1	934	0	934	0
935	0	935	1	935	1	935	1	935	1	935	1	935	0	935	0	935	1	935	1	935	0	935	0
936	0	936	1	936	1	936	1	936	1	936	0	936	1	936	1	936	0	936	0	936	0	936	1
937	0	937	1	937	1	937	1	937	0	937	0	937	0	937	1	937	1	937	0	937	0	937	1
938	0	938	1	938	1	938	1	938	1	938	1	938	1	938	0	938	0	938	0	938	0	938	1
939	0	939	0	939	1	939	1	939	0	939	1	939	1	939	1	939	1	939	1	939	0	939	1
940	0	940	1	940	0	940	1	940	0	940	0	940	1	940	1	940	0	940	1	940	0	940	1
941	0	941	1	941	0	941	1	941	1	941	1	941	0	941	1	941	1	941	1	941	0	941	1
942	0	942	0	942	0	942	1	942	1	942	1	942	1	942	0	942	1	942	0	942	0	942	1
943	0	943	1	943	1	943	1	943	1	943	1	943	1	943	1	943	0	943	0	943	0	943	0
944	0	944	1	944	1	944	1	944	1	944	0	944	1	944	1	944	0	944	1	944	0	944	1
945	0	945	1	945	1	945	1	945	1	945	0	945	1	945	0	945	1	945	1	945	0	945	1
946	0	946	1	946	1	946	1	946	1	946	1	946	0	946	1	946	1	946	0	946	0	946	1
947	0	947	0	947	0	947	1	947	1	947	1	947	1	947	0	947	1	947	1	947	0	947	1
948	0	948	1	948	1	948	1	948	1	948	1	948	1	948	1	948	1	948	0	948	0	948	1
949	0	949	1	949	0	949	1	949	0	949	0	949	1	949	1	949	1	949	0	949	0	949	0
950	0	950	1	950	1	950	1	950	1	950	0	950	0	950	1	950	1	950	1	950	0	950	1
951	0	951	0	951	0	951	0	951	1	951	1	951	1	951	1	951	1	951	1	951	1	951	1
952	0	952	1	952	1	952	1	952	1	952	1	952	1	952	1	952	0	952	0	952	1	952	1
953	0	953	1	953	1	953	1	953	1	953	0	953	1	953	1	953	1	953	1	953	1	953	1
954	0	954	1	954	1	954	1	954	0	954	1	954	0	954	0	954	0	954	1	954	1	954	1
955	0	955	0	955	1	955	1	955	1	955	0	955	1	955	1	955	1	955	1	955	0	955	1
956	0	956	1	956	0	956	1	956	1	956	1	956	1	956	1	956	0	956	0	956	1	956	1
957	0	957	1	957	1	957	1	957	1	957	1	957	0	957	0	957	1	957	0	957	0	957	1
958	0	958	1	958	1	958	1	958	1	958	1	958	1	958	1	958	0	958	0	958	1	958	1
959	0	959	0	959	1	959	1	959	0	959	1	959	1	959	1	959	1	959	0	959	0	959	1
960	0	960	0	960	0	960	1	960	0	960	0	960	1	960	1	960	0	960	1	960	0	960	1
961	0	961	0	961	1	961	1	961	1	961	1	961	1	961	1	961	0	961	1	961	0	961	1
962	0	962	1	962	1	962	1	962	0	962	1	962	1	962	1	962	0	962	0	962	1	962	1
963	0	963	1	963	1	963	1	963	1	963	0	963	0	963	1	963	0	963	0	963	1	963	0
964	0	964	1	964	0	964	1	964	1	964	1	964	1	964	0	964	1	964	1	964	0	964	1
965	0	965	1	965	1	965	1	965	1	965	1	965	0	965	1	965	1	965	1	965	0	965	0
966	0	966	0	966	1	966	1	966	1	966	1	966	1	966	1	966	1	966	0	966	1	966	1
967	0	967	1	967	1	967	1	967	1	967	0	967	0	967	0	967	1	967	0	967	1	967	1
968	0	968	1	968	0	968	0	968	1	968	1	968	1	968	1	968	0	968	1	968	0	968	1
969	0	969	1	969	1	969	1	969	0	969	1	969	0	969	1	969	1	969	1	969	0	969	1
970	0	970	1	970	1	970	0	970	1	970	0	970	1	970	1	970	1	970	1	970	1	970	1
971	0	971	0	971	1	971	1	971	0	971	1	971	0	971	0	971	1	971	0	971	1	971	1
972	0	972	0	972	1	972	1	972	1	972	0	972	0	972	1	972	1	972	1	972	1	972	1
973	0	973	0	973	1	973	1	973	1	973	1	973	0	973	1	973	1	973	0	973	1	973	1
974	0	974	1	974	1	974	1	974	0	974	0	974	0	974	1	974	1	974	0	974	0	974	1
975	0	975	1	975	0	975	1	975	1	975	1	975	0	975	1	975	1	975	1	975	1	975	1
976	0	976	0	976	1	976	1	976	0	976	0	976	0	976	1	976	1	976	1	976	0	976	1
977	0	977	1	977	1	977	1	977	1	977	0	977	1	977	1	977	1	977	0	977	0	977	0
978	0	978	1	978	1	978	1	978	1	978	0	978	0	978	1	978	1	978	0	978	1	978	0
979	0	979	1	979	1	979	1	979	0	979	0	979	0	979	0	979	0	979	1	979	0	979	1
980	0	980	1	980	1	980	0	980	0	980	0	980	0	980	1	980	1	980	1	980	1	980	1
981	0	981	1	981	1	981	1	981	1	981	0	981	0	981	1	981	1	981	0	981	0	981	1
982	0	982	1	982	1	982	0	982	1	982	1	982	1	982	1	982	0	982	0	982	0	982	0
983	0	983	1	983	1	983	1	983	0	983	1	983	0	983	1	983	1	983	0	983	0	983	0
984	0	984	1	984	1	984	1	984	1	984	0	984	1	984	1	984	1	984	1	984	0	984	1
985	0	985	1	985	1	985	1	985	1	985	1	985	1	985	0	985	1	985	0	985	1	985	1
986	0	986	1	986	1	986	1	986	1	986	1	986	1	986	1	986	1	986	1	986	0	986	1
987	0	987	1	987	1	987	1	987	1	987	0	987	0	987	1	987	1	987	0	987	0	987	0
988	0	988	1	988	1	988	1	988	1	988	1	988	1	988	1	988	0	988	1	988	0	988	0
989	0	989	1	989	1	989	1	989	0	989	0	989	1	989	1	989	1	989	0	989	1	989	1
990	0	990	1	990	1	990	0	990	1	990	0	990	0	990	1	990	1	990	1	990	0	990	1
991	0	991	0	991	1	991	1	991	1	991	1	991	0	991	1	991	1	991	0	991	0	991	0
992	0	992	1	992	1	992	1	992	0	992	0	992	0	992	1	992	0	992	1	992	1	992	1
993	0	993	0	993	1	993	1	993	1	993	1	993	0	993	1	993	1	993	1	993	1	993	0
994	0	994	1	994	1	994	0	994	1	994	0	994	1	994	0	994	1	994	0	994	1	994	0
995	0	995	0	995	1	995	0	995	0	995	1	995	0	995	0	995	1	995	0	995	1	995	0
996	0	996	0	996	1	996	0	996	0	996	0	996	1	996	1	996	0	996	1	996	1	996	0
997	0	997	0	997	1	997	1	997	0	997	1	997	1	997	0	997	1	997	0	997	0	997	1
998	0	998	0	998	0	998	1	998	1	998	0	998	0	998	1	998	0	998	1	998	0	998	0
999	0	999	1	999	1	999	1	999	0	999	0	999	1	999	1	999	1	999	0	999	1	999	1
1000	0	1000	0	1000	0	1000	1	1000	1	1000	1	1000	0	1000	0	1000	0	1000	0	1000	0	1000	1
1001	0	1001	0	1001	1	1001	0	1001	1	1001	1	1001	0	1001	0	1001	1	1001	0	1001	0	1001	1
1002	0	1002	0	1002	1	1002	1	1002	0	1002	1	1002	0	1002	0	1002	0	1002	0	1002	0	1002	1
1003	0	1003	0	1003	1	1003	1	1003	1	1003	0	1003	0	1003	0	1003	0	1003	0	1003	0	1003	1
1004	0	1004	0	1004	0	1004	1	1004	0	1004	0	1004	1	1004	0	1004	0	1004	1	1004	0	1004	1
1005	0	1005	0	1005	1	1005	1	1005	0	1005	0	1005	0	1005	0	1005	1	1005	0	1005	0	1005	1
1006	0	1006	0	1006	1	1006	0	1006	0	1006	1	1006	0	1006	1	1006	1	1006	0	1006	0	1006	0
1007	0	1007	1	1007	1	1007	1	1007	1	1007	0	1007	0	1007	1	1007	1	1007	1	1007	0	1007	1
1008	0	1008	1	1008	1	1008	1	1008	1	1008	1	1008	1	1008	1	1008	1	1008	0	1008	0	1008	1
1009	0	1009	1	1009	1	1009	1	1009	0	1009	0	1009	1	1009	0	1009	1	1009	0	1009	0	1009	0
1010	0	1010	0	1010	0	1010	1	1010	1	1010	1	1010	1	1010	0	1010	1	1010	1	1010	1	1010	1
1011	0	1011	1	1011	1	1011	1	1011	1	1011	1	1011	0	1011	1	1011	1	1011	0	1011	1	1011	1
1012	0	1012	0	1012	1	1012	0	1012	1	1012	0	1012	1	1012	0	1012	1	1012	0	1012	1	1012	1
1013	0	1013	0	1013	1	1013	0	1013	1	1013	1	1013	1	1013	0	1013	0	1013	1	1013	0	1013	1
1014	0	1014	0	1014	1	1014	0	1014	1	1014	1	1014	0	1014	0	1014	1	1014	1	1014	1	1014	1
1015	0	1015	1	1015	1	1015	1	1015	1	1015	1	1015	1	1015	1	1015	1	1015	0	1015	1	1015	1
1016	0	1016	1	1016	1	1016	1	1016	0	1016	0	1016	1	1016	1	1016	0	1016	0	1016	0	1016	1
1017	0	1017	1	1017	1	1017	1	1017	0	1017	1	1017	0	1017	0	1017	1	1017	0	1017	0	1017	0
1018	0	1018	1	1018	1	1018	1	1018	1	1018	0	1018	0	1018	1	1018	1	1018	1	1018	0	1018	1
1019	0	1019	0	1019	1	1019	1	1019	1	1019	0	1019	0	1019	1	1019	1	1019	0	1019	0	1019	1
1020	1	1020	0	1020	1	1020	0	1020	0	1020	1	1020	0	1020	1	1020	0	1020	0	1020	0	1020	1
1021	0	1021	1	1021	1	1021	1	1021	1	1021	0	1021	1	1021	1	1021	1	1021	1	1021	0	1021	1
1022	0	1022	1	1022	1	1022	1	1022	0	1022	0	1022	0	1022	0	1022	0	1022	1	1022	0	1022	1
1023	1	1023	1	1023	1	1023	1	1023	0	1023	0	1023	1	1023	1	1023	1	1023	1	1023	0	1023	1
1024	1	1024	1	1024	1	1024	0	1024	0	1024	0	1024	1	1024	1	1024	1	1024	1	1024	1	1024	1
1025	0	1025	1	1025	1	1025	1	1025	0	1025	1	1025	1	1025	1	1025	1	1025	0	1025	0	1025	0
1026	0	1026	1	1026	0	1026	1	1026	0	1026	0	1026	1	1026	1	1026	1	1026	0	1026	0	1026	0
1027	0	1027	1	1027	1	1027	1	1027	1	1027	0	1027	1	1027	0	1027	1	1027	0	1027	0	1027	1
1028	0	1028	1	1028	0	1028	1	1028	1	1028	0	1028	0	1028	1	1028	1	1028	0	1028	1	1028	1
1029	1	1029	0	1029	0	1029	1	1029	0	1029	0	1029	0	1029	0	1029	1	1029	1	1029	1	1029	1
1030	0	1030	1	1030	1	1030	1	1030	1	1030	0	1030	0	1030	0	1030	0	1030	0	1030	1	1030	0
1031	0	1031	0	1031	1	1031	1	1031	0	1031	1	1031	1	1031	1	1031	1	1031	1	1031	0	1031	0
1032	0	1032	1	1032	1	1032	1	1032	0	1032	1	1032	1	1032	1	1032	1	1032	1	1032	1	1032	1
1033	0	1033	1	1033	1	1033	0	1033	0	1033	0	1033	1	1033	0	1033	0	1033	1	1033	0	1033	1
1034	0	1034	1	1034	1	1034	1	1034	1	1034	1	1034	1	1034	1	1034	1	1034	1	1034	0	1034	1
1035	0	1035	1	1035	1	1035	1	1035	1	1035	0	1035	1	1035	0	1035	1	1035	0	1035	1	1035	1
1036	0	1036	1	1036	1	1036	1	1036	0	1036	0	1036	1	1036	0	1036	0	1036	1	1036	1	1036	1
1037	1	1037	0	1037	0	1037	1	1037	1	1037	0	1037	0	1037	1	1037	0	1037	0	1037	1	1037	1
1038	0	1038	0	1038	1	1038	1	1038	0	1038	1	1038	1	1038	1	1038	1	1038	0	1038	1	1038	1
1039	1	1039	0	1039	0	1039	1	1039	0	1039	0	1039	0	1039	0	1039	0	1039	0	1039	0	1039	0
1040	0	1040	1	1040	1	1040	1	1040	0	1040	1	1040	1	1040	1	1040	0	1040	1	1040	0	1040	0
1041	0	1041	1	1041	1	1041	1	1041	1	1041	1	1041	1	1041	1	1041	1	1041	1	1041	1	1041	1
1042	0	1042	1	1042	1	1042	1	1042	1	1042	0	1042	1	1042	1	1042	1	1042	0	1042	0	1042	1
1043	0	1043	0	1043	1	1043	1	1043	0	1043	0	1043	1	1043	0	1043	0	1043	1	1043	0	1043	1
1044	0	1044	0	1044	0	1044	1	1044	0	1044	1	1044	0	1044	1	1044	0	1044	0	1044	0	1044	0
1045	0	1045	1	1045	1	1045	1	1045	0	1045	0	1045	0	1045	1	1045	0	1045	0	1045	1	1045	1
1046	1	1046	1	1046	1	1046	0	1046	0	1046	0	1046	1	1046	0	1046	1	1046	0	1046	0	1046	1
1047	0	1047	1	1047	1	1047	0	1047	0	1047	0	1047	0	1047	1	1047	1	1047	1	1047	0	1047	1
1048	0	1048	1	1048	1	1048	1	1048	0	1048	0	1048	1	1048	1	1048	1	1048	0	1048	1	1048	1
1049	0	1049	0	1049	1	1049	1	1049	0	1049	0	1049	0	1049	1	1049	1	1049	0	1049	0	1049	1
1050	0	1050	1	1050	1	1050	0	1050	1	1050	1	1050	1	1050	1	1050	0	1050	0	1050	0	1050	1
1051	0	1051	0	1051	1	1051	0	1051	0	1051	0	1051	0	1051	0	1051	1	1051	1	1051	0	1051	1
1052	0	1052	1	1052	0	1052	1	1052	1	1052	0	1052	1	1052	1	1052	1	1052	0	1052	1	1052	1
1053	0	1053	1	1053	1	1053	1	1053	0	1053	1	1053	1	1053	1	1053	1	1053	0	1053	0	1053	1
1054	0	1054	1	1054	1	1054	1	1054	1	1054	0	1054	1	1054	0	1054	0	1054	0	1054	1	1054	1
1055	0	1055	1	1055	1	1055	1	1055	1	1055	0	1055	0	1055	0	1055	0	1055	1	1055	0	1055	1
1056	0	1056	0	1056	0	1056	1	1056	1	1056	1	1056	1	1056	0	1056	0	1056	1	1056	0	1056	1
1057	0	1057	1	1057	0	1057	0	1057	1	1057	1	1057	1	1057	1	1057	1	1057	0	1057	0	1057	1
1058	0	1058	1	1058	0	1058	1	1058	1	1058	1	1058	1	1058	0	1058	1	1058	1	1058	1	1058	1
1059	0	1059	0	1059	0	1059	1	1059	1	1059	1	1059	1	1059	0	1059	1	1059	0	1059	0	1059	1
1060	0	1060	0	1060	0	1060	0	1060	1	1060	1	1060	1	1060	1	1060	1	1060	1	1060	1	1060	1
1061	0	1061	1	1061	0	1061	1	1061	1	1061	0	1061	1	1061	0	1061	0	1061	1	1061	1	1061	1
1062	0	1062	0	1062	1	1062	1	1062	1	1062	1	1062	1	1062	1	1062	1	1062	0	1062	1	1062	1
1063	0	1063	0	1063	1	1063	1	1063	1	1063	1	1063	1	1063	0	1063	1	1063	1	1063	1	1063	0
1064	0	1064	0	1064	1	1064	0	1064	1	1064	0	1064	1	1064	0	1064	1	1064	1	1064	1	1064	1
1065	0	1065	0	1065	0	1065	1	1065	1	1065	1	1065	0	1065	1	1065	1	1065	0	1065	1	1065	0
1066	0	1066	0	1066	1	1066	1	1066	0	1066	0	1066	0	1066	1	1066	0	1066	1	1066	1	1066	1
1067	0	1067	1	1067	1	1067	0	1067	1	1067	1	1067	1	1067	1	1067	1	1067	1	1067	1	1067	0
1068	0	1068	1	1068	0	1068	1	1068	0	1068	1	1068	0	1068	0	1068	0	1068	0	1068	1	1068	1
1069	0	1069	0	1069	1	1069	0	1069	1	1069	0	1069	0	1069	0	1069	1	1069	1	1069	1	1069	1
1070	0	1070	0	1070	1	1070	1	1070	1	1070	0	1070	0	1070	1	1070	0	1070	0	1070	1	1070	0
1071	0	1071	0	1071	1	1071	1	1071	1	1071	1	1071	1	1071	1	1071	0	1071	0	1071	1	1071	1
1072	0	1072	0	1072	0	1072	1	1072	1	1072	1	1072	0	1072	1	1072	0	1072	0	1072	1	1072	1
1073	0	1073	0	1073	1	1073	0	1073	1	1073	0	1073	0	1073	1	1073	0	1073	0	1073	1	1073	1
1074	0	1074	0	1074	1	1074	1	1074	0	1074	1	1074	0	1074	0	1074	1	1074	1	1074	1	1074	1
1075	0	1075	0	1075	1	1075	1	1075	0	1075	1	1075	0	1075	1	1075	0	1075	0	1075	1	1075	1
1076	0	1076	0	1076	1	1076	0	1076	1	1076	1	1076	1	1076	1	1076	0	1076	1	1076	1	1076	1
1077	0	1077	0	1077	0	1077	1	1077	1	1077	1	1077	1	1077	1	1077	1	1077	0	1077	1	1077	0
1078	0	1078	0	1078	1	1078	0	1078	1	1078	1	1078	0	1078	1	1078	1	1078	0	1078	0	1078	1
1079	0	1079	0	1079	1	1079	0	1079	1	1079	1	1079	1	1079	1	1079	0	1079	1	1079	1	1079	0
1080	0	1080	0	1080	1	1080	1	1080	1	1080	0	1080	0	1080	1	1080	1	1080	1	1080	1	1080	0
1081	0	1081	0	1081	1	1081	1	1081	0	1081	1	1081	1	1081	1	1081	1	1081	0	1081	1	1081	1
1082	0	1082	0	1082	1	1082	0	1082	1	1082	1	1082	1	1082	1	1082	0	1082	0	1082	1	1082	1
1083	0	1083	1	1083	1	1083	1	1083	0	1083	1	1083	0	1083	0	1083	0	1083	0	1083	0	1083	1
1084	0	1084	0	1084	1	1084	1	1084	0	1084	1	1084	0	1084	1	1084	0	1084	0	1084	1	1084	1
1085	0	1085	0	1085	1	1085	0	1085	1	1085	0	1085	1	1085	1	1085	1	1085	0	1085	1	1085	1
1086	0	1086	0	1086	1	1086	0	1086	1	1086	0	1086	1	1086	0	1086	1	1086	0	1086	1	1086	1
1087	0	1087	0	1087	0	1087	0	1087	0	1087	0	1087	0	1087	1	1087	0	1087	0	1087	1	1087	1
1088	0	1088	0	1088	1	1088	0	1088	1	1088	1	1088	1	1088	1	1088	1	1088	0	1088	1	1088	0
1089	0	1089	0	1089	1	1089	1	1089	1	1089	1	1089	1	1089	1	1089	1	1089	0	1089	1	1089	1
1090	0	1090	0	1090	1	1090	1	1090	1	1090	0	1090	0	1090	1	1090	0	1090	0	1090	1	1090	1
1091	0	1091	0	1091	1	1091	1	1091	1	1091	0	1091	1	1091	0	1091	0	1091	0	1091	1	1091	0
1092	0	1092	0	1092	0	1092	0	1092	0	1092	0	1092	1	1092	1	1092	1	1092	0	1092	1	1092	1
1093	0	1093	0	1093	1	1093	1	1093	1	1093	1	1093	1	1093	1	1093	0	1093	0	1093	1	1093	1
1094	0	1094	0	1094	1	1094	0	1094	1	1094	1	1094	1	1094	0	1094	1	1094	0	1094	1	1094	1
1095	0	1095	0	1095	0	1095	0	1095	1	1095	1	1095	1	1095	0	1095	0	1095	0	1095	1	1095	1
1096	0	1096	0	1096	0	1096	1	1096	1	1096	0	1096	1	1096	0	1096	1	1096	0	1096	1	1096	0
1097	0	1097	0	1097	1	1097	0	1097	1	1097	1	1097	1	1097	1	1097	1	1097	0	1097	1	1097	0
1098	0	1098	0	1098	1	1098	1	1098	1	1098	0	1098	1	1098	1	1098	0	1098	0	1098	1	1098	0
1099	0	1099	0	1099	0	1099	1	1099	1	1099	0	1099	1	1099	1	1099	1	1099	1	1099	0	1099	0
1100	0	1100	0	1100	1	1100	0	1100	1	1100	0	1100	1	1100	0	1100	1	1100	0	1100	1	1100	1
1101	0	1101	0	1101	1	1101	0	1101	1	1101	0	1101	1	1101	1	1101	1	1101	0	1101	1	1101	1
1102	0	1102	0	1102	1	1102	0	1102	1	1102	1	1102	1	1102	0	1102	1	1102	0	1102	1	1102	1
1103	0	1103	0	1103	0	1103	0	1103	0	1103	1	1103	1	1103	1	1103	0	1103	0	1103	1	1103	1
1104	0	1104	0	1104	0	1104	0	1104	0	1104	1	1104	0	1104	1	1104	1	1104	1	1104	1	1104	1
1105	0	1105	0	1105	1	1105	0	1105	1	1105	0	1105	0	1105	1	1105	1	1105	0	1105	0	1105	1
1106	0	1106	0	1106	0	1106	1	1106	1	1106	1	1106	0	1106	1	1106	1	1106	0	1106	1	1106	1
1107	0	1107	0	1107	0	1107	1	1107	1	1107	0	1107	0	1107	1	1107	1	1107	0	1107	1	1107	1
1108	0	1108	0	1108	1	1108	1	1108	1	1108	0	1108	0	1108	1	1108	1	1108	0	1108	1	1108	1
1109	0	1109	0	1109	0	1109	0	1109	0	1109	1	1109	0	1109	1	1109	1	1109	0	1109	0	1109	1
1110	0	1110	0	1110	1	1110	1	1110	1	1110	1	1110	1	1110	1	1110	0	1110	0	1110	1	1110	1
1111	0	1111	0	1111	1	1111	0	1111	1	1111	0	1111	1	1111	0	1111	1	1111	0	1111	1	1111	0
1112	0	1112	0	1112	0	1112	0	1112	0	1112	1	1112	1	1112	1	1112	1	1112	0	1112	1	1112	0
1113	0	1113	0	1113	1	1113	0	1113	0	1113	1	1113	1	1113	1	1113	0	1113	0	1113	1	1113	1
1114	0	1114	0	1114	0	1114	0	1114	1	1114	0	1114	1	1114	0	1114	1	1114	1	1114	0	1114	1
1115	0	1115	0	1115	0	1115	0	1115	1	1115	1	1115	1	1115	1	1115	1	1115	0	1115	1	1115	1
1116	0	1116	0	1116	1	1116	0	1116	1	1116	0	1116	1	1116	1	1116	1	1116	1	1116	1	1116	1
1117	0	1117	0	1117	0	1117	0	1117	1	1117	1	1117	1	1117	1	1117	1	1117	0	1117	1	1117	0
1118	0	1118	0	1118	0	1118	1	1118	1	1118	1	1118	0	1118	0	1118	1	1118	0	1118	1	1118	1
1119	0	1119	0	1119	1	1119	1	1119	1	1119	1	1119	0	1119	1	1119	1	1119	1	1119	1	1119	1
1120	0	1120	0	1120	1	1120	1	1120	1	1120	0	1120	1	1120	0	1120	1	1120	0	1120	1	1120	0
1121	0	1121	0	1121	0	1121	0	1121	0	1121	0	1121	1	1121	1	1121	1	1121	0	1121	1	1121	1
1122	0	1122	0	1122	0	1122	1	1122	1	1122	1	1122	1	1122	0	1122	1	1122	0	1122	1	1122	1
1123	0	1123	0	1123	0	1123	1	1123	0	1123	1	1123	0	1123	1	1123	0	1123	0	1123	1	1123	0
1124	0	1124	0	1124	0	1124	1	1124	1	1124	1	1124	0	1124	1	1124	1	1124	0	1124	1	1124	0
1125	0	1125	0	1125	1	1125	1	1125	0	1125	1	1125	1	1125	0	1125	1	1125	0	1125	1	1125	1
1126	0	1126	0	1126	1	1126	1	1126	1	1126	0	1126	0	1126	0	1126	1	1126	0	1126	1	1126	0
1127	0	1127	0	1127	1	1127	1	1127	1	1127	1	1127	1	1127	1	1127	1	1127	0	1127	1	1127	0
1128	0	1128	0	1128	1	1128	1	1128	1	1128	0	1128	1	1128	1	1128	1	1128	0	1128	1	1128	1
1129	0	1129	0	1129	0	1129	0	1129	0	1129	1	1129	1	1129	1	1129	1	1129	0	1129	0	1129	1
1130	0	1130	0	1130	1	1130	1	1130	0	1130	1	1130	0	1130	1	1130	1	1130	0	1130	1	1130	1
1131	0	1131	0	1131	1	1131	1	1131	0	1131	1	1131	1	1131	0	1131	0	1131	0	1131	1	1131	1
1132	0	1132	0	1132	1	1132	1	1132	1	1132	1	1132	1	1132	1	1132	0	1132	0	1132	1	1132	1
1133	0	1133	0	1133	0	1133	1	1133	0	1133	1	1133	0	1133	0	1133	1	1133	0	1133	1	1133	0
1134	0	1134	0	1134	1	1134	1	1134	1	1134	1	1134	0	1134	1	1134	1	1134	0	1134	0	1134	1
1135	0	1135	0	1135	0	1135	1	1135	0	1135	1	1135	0	1135	1	1135	1	1135	0	1135	1	1135	1
1136	0	1136	0	1136	1	1136	1	1136	0	1136	1	1136	0	1136	1	1136	1	1136	0	1136	0	1136	1
1137	0	1137	0	1137	1	1137	1	1137	1	1137	1	1137	0	1137	0	1137	0	1137	0	1137	1	1137	1
1138	0	1138	0	1138	0	1138	1	1138	1	1138	0	1138	1	1138	0	1138	1	1138	1	1138	1	1138	0
1139	0	1139	0	1139	0	1139	1	1139	1	1139	1	1139	1	1139	0	1139	0	1139	0	1139	1	1139	1
1140	0	1140	0	1140	1	1140	0	1140	0	1140	1	1140	0	1140	0	1140	0	1140	0	1140	0	1140	0
1141	0	1141	0	1141	0	1141	1	1141	1	1141	1	1141	1	1141	1	1141	0	1141	0	1141	1	1141	1
1142	0	1142	0	1142	1	1142	1	1142	1	1142	1	1142	0	1142	1	1142	0	1142	0	1142	1	1142	0
1143	0	1143	0	1143	1	1143	1	1143	0	1143	0	1143	1	1143	0	1143	1	1143	0	1143	1	1143	1
1144	0	1144	0	1144	1	1144	1	1144	0	1144	1	1144	1	1144	1	1144	0	1144	0	1144	1	1144	0
1145	0	1145	0	1145	0	1145	1	1145	1	1145	1	1145	1	1145	1	1145	0	1145	0	1145	1	1145	1
1146	0	1146	0	1146	0	1146	1	1146	0	1146	1	1146	1	1146	0	1146	0	1146	0	1146	0	1146	1
1147	0	1147	0	1147	0	1147	0	1147	1	1147	1	1147	1	1147	1	1147	1	1147	0	1147	0	1147	0
1148	0	1148	0	1148	0	1148	1	1148	0	1148	1	1148	0	1148	1	1148	1	1148	0	1148	1	1148	1
1149	0	1149	0	1149	1	1149	1	1149	1	1149	0	1149	1	1149	1	1149	0	1149	0	1149	0	1149	1
1150	0	1150	0	1150	0	1150	1	1150	1	1150	0	1150	0	1150	0	1150	0	1150	0	1150	1	1150	1
1151	0	1151	0	1151	1	1151	1	1151	1	1151	1	1151	1	1151	1	1151	1	1151	0	1151	1	1151	1
1152	0	1152	0	1152	1	1152	1	1152	0	1152	1	1152	0	1152	1	1152	1	1152	0	1152	1	1152	1
1153	0	1153	0	1153	0	1153	0	1153	1	1153	0	1153	0	1153	1	1153	1	1153	0	1153	0	1153	0
1154	0	1154	0	1154	1	1154	0	1154	1	1154	1	1154	1	1154	0	1154	1	1154	0	1154	1	1154	1
1155	0	1155	0	1155	1	1155	0	1155	1	1155	1	1155	0	1155	1	1155	1	1155	0	1155	0	1155	0
1156	0	1156	0	1156	1	1156	0	1156	0	1156	1	1156	0	1156	1	1156	0	1156	0	1156	1	1156	0
1157	0	1157	0	1157	1	1157	0	1157	0	1157	0	1157	1	1157	1	1157	1	1157	0	1157	1	1157	0
1158	0	1158	0	1158	1	1158	0	1158	0	1158	1	1158	1	1158	1	1158	1	1158	0	1158	1	1158	0
1159	0	1159	0	1159	1	1159	0	1159	0	1159	1	1159	0	1159	0	1159	1	1159	0	1159	1	1159	0
1160	0	1160	0	1160	1	1160	0	1160	0	1160	1	1160	1	1160	0	1160	1	1160	0	1160	1	1160	0
1161	0	1161	0	1161	1	1161	0	1161	0	1161	1	1161	1	1161	1	1161	1	1161	0	1161	0	1161	0
1162	0	1162	0	1162	0	1162	0	1162	0	1162	0	1162	1	1162	1	1162	1	1162	0	1162	1	1162	1
1163	0	1163	0	1163	1	1163	1	1163	0	1163	1	1163	1	1163	0	1163	1	1163	0	1163	1	1163	1
1164	0	1164	0	1164	0	1164	1	1164	0	1164	1	1164	1	1164	0	1164	1	1164	0	1164	1	1164	1
1165	0	1165	0	1165	1	1165	0	1165	0	1165	1	1165	1	1165	1	1165	1	1165	0	1165	1	1165	1
1166	0	1166	0	1166	1	1166	1	1166	0	1166	0	1166	1	1166	1	1166	1	1166	0	1166	1	1166	1
1167	0	1167	0	1167	1	1167	0	1167	0	1167	0	1167	0	1167	1	1167	1	1167	0	1167	0	1167	1
1168	0	1168	0	1168	1	1168	1	1168	0	1168	0	1168	1	1168	1	1168	1	1168	0	1168	0	1168	1
1169	0	1169	0	1169	1	1169	1	1169	0	1169	0	1169	1	1169	1	1169	1	1169	0	1169	1	1169	1
1170	0	1170	0	1170	0	1170	0	1170	0	1170	1	1170	0	1170	0	1170	1	1170	0	1170	0	1170	1
1171	0	1171	0	1171	1	1171	0	1171	0	1171	0	1171	1	1171	0	1171	1	1171	0	1171	0	1171	1
1172	0	1172	0	1172	1	1172	1	1172	0	1172	1	1172	1	1172	1	1172	0	1172	0	1172	0	1172	1
1173	0	1173	0	1173	1	1173	0	1173	0	1173	0	1173	1	1173	0	1173	1	1173	0	1173	0	1173	1
1174	0	1174	0	1174	1	1174	1	1174	0	1174	0	1174	1	1174	1	1174	0	1174	0	1174	0	1174	1
1175	0	1175	0	1175	1	1175	0	1175	0	1175	0	1175	1	1175	1	1175	0	1175	0	1175	1	1175	1
1176	0	1176	0	1176	1	1176	0	1176	0	1176	0	1176	1	1176	0	1176	0	1176	0	1176	1	1176	1
1177	0	1177	0	1177	0	1177	1	1177	0	1177	0	1177	1	1177	1	1177	0	1177	0	1177	0	1177	1
1178	0	1178	0	1178	0	1178	0	1178	0	1178	0	1178	1	1178	0	1178	1	1178	0	1178	1	1178	1
1179	0	1179	0	1179	1	1179	1	1179	0	1179	1	1179	1	1179	0	1179	1	1179	0	1179	1	1179	1
1180	0	1180	0	1180	1	1180	1	1180	0	1180	0	1180	1	1180	0	1180	0	1180	0	1180	0	1180	1
1181	0	1181	0	1181	0	1181	1	1181	0	1181	1	1181	1	1181	0	1181	1	1181	0	1181	1	1181	1
1182	0	1182	0	1182	0	1182	1	1182	0	1182	0	1182	0	1182	1	1182	1	1182	0	1182	0	1182	1
1183	0	1183	0	1183	1	1183	1	1183	0	1183	0	1183	1	1183	1	1183	0	1183	0	1183	0	1183	1
1184	0	1184	1	1184	1	1184	1	1184	0	1184	0	1184	1	1184	1	1184	0	1184	0	1184	1	1184	1
1185	0	1185	0	1185	1	1185	1	1185	0	1185	0	1185	1	1185	1	1185	0	1185	0	1185	0	1185	1
1186	0	1186	0	1186	1	1186	1	1186	0	1186	0	1186	1	1186	1	1186	1	1186	0	1186	0	1186	1
1187	0	1187	0	1187	0	1187	1	1187	0	1187	1	1187	1	1187	1	1187	0	1187	0	1187	0	1187	1
1188	0	1188	0	1188	1	1188	1	1188	0	1188	0	1188	1	1188	1	1188	1	1188	0	1188	0	1188	1
1189	0	1189	0	1189	1	1189	1	1189	0	1189	0	1189	1	1189	1	1189	1	1189	0	1189	0	1189	1
1190	0	1190	0	1190	0	1190	1	1190	0	1190	0	1190	1	1190	1	1190	1	1190	0	1190	0	1190	1
1191	0	1191	0	1191	1	1191	1	1191	0	1191	0	1191	1	1191	1	1191	1	1191	0	1191	0	1191	1
1192	0	1192	0	1192	1	1192	0	1192	0	1192	0	1192	1	1192	0	1192	0	1192	0	1192	0	1192	1
1193	0	1193	0	1193	1	1193	1	1193	0	1193	0	1193	0	1193	1	1193	1	1193	0	1193	0	1193	1
1194	0	1194	0	1194	1	1194	1	1194	0	1194	0	1194	1	1194	1	1194	1	1194	0	1194	0	1194	1
1195	0	1195	0	1195	1	1195	1	1195	1	1195	1	1195	1	1195	1	1195	0	1195	0	1195	0	1195	1
1196	0	1196	0	1196	1	1196	0	1196	0	1196	1	1196	0	1196	1	1196	0	1196	0	1196	0	1196	1
1197	0	1197	1	1197	0	1197	0	1197	1	1197	1	1197	1	1197	1	1197	0	1197	0	1197	0	1197	1
1198	0	1198	0	1198	1	1198	0	1198	1	1198	0	1198	1	1198	1	1198	1	1198	0	1198	0	1198	1
1199	0	1199	1	1199	1	1199	0	1199	1	1199	1	1199	0	1199	1	1199	1	1199	0	1199	0	1199	1
1200	0	1200	1	1200	1	1200	0	1200	1	1200	1	1200	1	1200	1	1200	1	1200	0	1200	0	1200	1
1201	0	1201	0	1201	1	1201	0	1201	1	1201	1	1201	1	1201	1	1201	1	1201	1	1201	0	1201	1
1202	0	1202	0	1202	1	1202	0	1202	1	1202	1	1202	0	1202	1	1202	1	1202	0	1202	0	1202	1
1203	0	1203	1	1203	1	1203	0	1203	1	1203	1	1203	1	1203	1	1203	0	1203	0	1203	0	1203	1
1204	0	1204	0	1204	0	1204	0	1204	1	1204	1	1204	1	1204	1	1204	0	1204	0	1204	0	1204	1
1205	0	1205	1	1205	0	1205	0	1205	1	1205	0	1205	1	1205	1	1205	0	1205	1	1205	0	1205	1
1206	0	1206	1	1206	1	1206	0	1206	1	1206	0	1206	1	1206	1	1206	1	1206	1	1206	0	1206	1
1207	0	1207	1	1207	1	1207	0	1207	1	1207	1	1207	0	1207	1	1207	0	1207	1	1207	0	1207	1
1208	0	1208	1	1208	1	1208	0	1208	1	1208	0	1208	0	1208	1	1208	1	1208	1	1208	0	1208	1
1209	0	1209	1	1209	1	1209	0	1209	1	1209	1	1209	0	1209	1	1209	1	1209	1	1209	0	1209	1
1210	0	1210	0	1210	1	1210	0	1210	1	1210	0	1210	0	1210	0	1210	1	1210	1	1210	0	1210	1
1211	0	1211	0	1211	0	1211	0	1211	0	1211	1	1211	1	1211	1	1211	1	1211	1	1211	0	1211	1
1212	0	1212	1	1212	1	1212	0	1212	1	1212	0	1212	0	1212	1	1212	1	1212	1	1212	0	1212	1
1213	0	1213	1	1213	1	1213	0	1213	1	1213	0	1213	0	1213	1	1213	1	1213	1	1213	0	1213	1
1214	0	1214	1	1214	1	1214	0	1214	1	1214	0	1214	0	1214	0	1214	0	1214	0	1214	1	1214	1
1215	0	1215	1	1215	1	1215	0	1215	1	1215	0	1215	0	1215	1	1215	0	1215	1	1215	1	1215	1
1216	0	1216	1	1216	1	1216	0	1216	1	1216	0	1216	0	1216	1	1216	0	1216	1	1216	0	1216	1
1217	0	1217	1	1217	0	1217	0	1217	1	1217	0	1217	1	1217	1	1217	1	1217	0	1217	0	1217	1
1218	0	1218	1	1218	0	1218	0	1218	1	1218	0	1218	0	1218	1	1218	0	1218	0	1218	0	1218	1
1219	0	1219	1	1219	1	1219	0	1219	0	1219	1	1219	0	1219	1	1219	1	1219	1	1219	0	1219	1
1220	0	1220	1	1220	1	1220	0	1220	1	1220	0	1220	0	1220	0	1220	0	1220	1	1220	0	1220	1
1221	0	1221	1	1221	1	1221	0	1221	1	1221	0	1221	1	1221	1	1221	0	1221	1	1221	0	1221	0
1222	0	1222	0	1222	1	1222	0	1222	1	1222	0	1222	1	1222	1	1222	1	1222	1	1222	0	1222	1
1223	0	1223	1	1223	1	1223	0	1223	1	1223	1	1223	1	1223	1	1223	0	1223	1	1223	0	1223	0
1224	0	1224	1	1224	0	1224	0	1224	1	1224	1	1224	0	1224	1	1224	0	1224	1	1224	0	1224	1
1225	0	1225	1	1225	1	1225	0	1225	1	1225	0	1225	0	1225	1	1225	0	1225	0	1225	1	1225	1
1226	0	1226	0	1226	0	1226	0	1226	1	1226	0	1226	1	1226	1	1226	0	1226	0	1226	1	1226	1
1227	0	1227	1	1227	1	1227	0	1227	1	1227	1	1227	1	1227	1	1227	0	1227	0	1227	1	1227	1
1228	0	1228	1	1228	0	1228	0	1228	1	1228	1	1228	0	1228	1	1228	0	1228	1	1228	1	1228	1
1229	0	1229	1	1229	0	1229	0	1229	1	1229	1	1229	0	1229	1	1229	0	1229	1	1229	0	1229	0
1230	0	1230	0	1230	1	1230	0	1230	1	1230	0	1230	1	1230	1	1230	0	1230	1	1230	0	1230	0
1231	0	1231	1	1231	1	1231	0	1231	0	1231	1	1231	1	1231	1	1231	0	1231	1	1231	0	1231	1
1232	0	1232	1	1232	1	1232	0	1232	0	1232	0	1232	1	1232	1	1232	0	1232	1	1232	0	1232	1
1233	0	1233	0	1233	1	1233	0	1233	1	1233	0	1233	1	1233	1	1233	0	1233	0	1233	0	1233	1
1234	0	1234	1	1234	0	1234	0	1234	0	1234	0	1234	1	1234	1	1234	0	1234	1	1234	0	1234	1
1235	0	1235	1	1235	1	1235	0	1235	0	1235	1	1235	0	1235	1	1235	0	1235	1	1235	1	1235	1
1236	0	1236	0	1236	1	1236	0	1236	0	1236	0	1236	1	1236	0	1236	0	1236	1	1236	1	1236	1
1237	0	1237	0	1237	1	1237	0	1237	0	1237	1	1237	0	1237	1	1237	0	1237	1	1237	1	1237	1
1238	0	1238	1	1238	1	1238	0	1238	0	1238	1	1238	1	1238	1	1238	0	1238	1	1238	0	1238	1
1239	0	1239	0	1239	1	1239	0	1239	0	1239	1	1239	0	1239	1	1239	0	1239	1	1239	0	1239	0
1240	0	1240	1	1240	1	1240	0	1240	0	1240	1	1240	0	1240	1	1240	0	1240	1	1240	1	1240	1
1241	0	1241	1	1241	1	1241	0	1241	1	1241	1	1241	0	1241	1	1241	1	1241	0	1241	0	1241	1
1242	0	1242	1	1242	1	1242	0	1242	0	1242	1	1242	1	1242	1	1242	1	1242	0	1242	0	1242	1
1243	0	1243	1	1243	1	1243	0	1243	0	1243	0	1243	1	1243	1	1243	0	1243	0	1243	0	1243	1
1244	0	1244	1	1244	1	1244	0	1244	0	1244	0	1244	1	1244	1	1244	0	1244	0	1244	1	1244	1
1245	0	1245	0	1245	1	1245	0	1245	0	1245	0	1245	1	1245	1	1245	0	1245	1	1245	0	1245	1
1246	0	1246	1	1246	1	1246	0	1246	0	1246	1	1246	1	1246	1	1246	0	1246	0	1246	1	1246	1
1247	0	1247	1	1247	1	1247	0	1247	0	1247	0	1247	1	1247	1	1247	0	1247	1	1247	1	1247	1
1248	0	1248	1	1248	1	1248	0	1248	0	1248	1	1248	1	1248	1	1248	0	1248	1	1248	0	1248	1
1249	0	1249	0	1249	0	1249	0	1249	0	1249	0	1249	1	1249	0	1249	0	1249	1	1249	0	1249	1
1250	0	1250	0	1250	1	1250	0	1250	0	1250	1	1250	0	1250	1	1250	1	1250	1	1250	1	1250	1
1251	0	1251	1	1251	1	1251	0	1251	0	1251	0	1251	1	1251	1	1251	0	1251	1	1251	0	1251	1
1252	0	1252	1	1252	0	1252	0	1252	0	1252	1	1252	0	1252	1	1252	0	1252	0	1252	1	1252	1
1253	0	1253	1	1253	1	1253	0	1253	0	1253	0	1253	1	1253	1	1253	0	1253	0	1253	1	1253	1
1254	0	1254	0	1254	1	1254	0	1254	0	1254	0	1254	1	1254	1	1254	0	1254	0	1254	1	1254	1
1255	0	1255	0	1255	1	1255	0	1255	0	1255	0	1255	1	1255	1	1255	0	1255	1	1255	0	1255	1
1256	0	1256	1	1256	1	1256	0	1256	0	1256	0	1256	1	1256	1	1256	0	1256	0	1256	1	1256	1
1257	0	1257	0	1257	1	1257	0	1257	0	1257	0	1257	1	1257	1	1257	1	1257	0	1257	0	1257	1
1258	0	1258	0	1258	1	1258	0	1258	0	1258	0	1258	0	1258	0	1258	0	1258	1	1258	1	1258	1
1259	0	1259	1	1259	0	1259	0	1259	0	1259	1	1259	0	1259	1	1259	0	1259	1	1259	0	1259	1
1260	0	1260	1	1260	0	1260	0	1260	0	1260	0	1260	1	1260	1	1260	1	1260	1	1260	0	1260	1
1261	0	1261	1	1261	1	1261	0	1261	0	1261	1	1261	1	1261	1	1261	0	1261	1	1261	0	1261	0
1262	0	1262	0	1262	1	1262	0	1262	0	1262	0	1262	1	1262	1	1262	0	1262	1	1262	0	1262	1
1263	0	1263	1	1263	1	1263	0	1263	0	1263	0	1263	1	1263	1	1263	1	1263	1	1263	0	1263	1
1264	0	1264	1	1264	1	1264	0	1264	0	1264	1	1264	0	1264	1	1264	1	1264	1	1264	0	1264	1
1265	0	1265	0	1265	1	1265	0	1265	0	1265	0	1265	1	1265	1	1265	0	1265	1	1265	0	1265	1
1266	0	1266	0	1266	0	1266	0	1266	0	1266	0	1266	1	1266	1	1266	1	1266	1	1266	0	1266	1
1267	0	1267	1	1267	1	1267	0	1267	0	1267	0	1267	1	1267	1	1267	0	1267	1	1267	0	1267	1
1268	0	1268	1	1268	1	1268	0	1268	0	1268	0	1268	1	1268	1	1268	0	1268	1	1268	0	1268	1
1269	0	1269	0	1269	1	1269	0	1269	0	1269	1	1269	0	1269	0	1269	0	1269	0	1269	0	1269	1
1270	0	1270	1	1270	1	1270	0	1270	0	1270	0	1270	1	1270	0	1270	0	1270	1	1270	0	1270	1
1271	0	1271	1	1271	1	1271	0	1271	0	1271	0	1271	1	1271	1	1271	0	1271	1	1271	0	1271	1
1272	0	1272	1	1272	1	1272	0	1272	0	1272	0	1272	1	1272	0	1272	1	1272	1	1272	0	1272	1
1273	0	1273	1	1273	1	1273	0	1273	0	1273	0	1273	0	1273	1	1273	0	1273	1	1273	1	1273	1
1274	0	1274	0	1274	0	1274	0	1274	0	1274	0	1274	0	1274	1	1274	0	1274	0	1274	0	1274	1
1275	0	1275	1	1275	1	1275	0	1275	0	1275	0	1275	0	1275	1	1275	0	1275	1	1275	0	1275	0
1276	0	1276	0	1276	1	1276	0	1276	0	1276	0	1276	1	1276	1	1276	0	1276	1	1276	0	1276	1
1277	0	1277	1	1277	1	1277	0	1277	0	1277	0	1277	1	1277	1	1277	0	1277	1	1277	0	1277	1
1278	0	1278	1	1278	1	1278	0	1278	0	1278	0	1278	0	1278	0	1278	0	1278	1	1278	0	1278	1
1279	0	1279	0	1279	0	1279	0	1279	0	1279	0	1279	1	1279	1	1279	0	1279	1	1279	1	1279	1
1280	0	1280	1	1280	1	1280	0	1280	0	1280	0	1280	1	1280	1	1280	0	1280	1	1280	0	1280	1
1281	0	1281	1	1281	1	1281	0	1281	0	1281	0	1281	1	1281	1	1281	0	1281	1	1281	1	1281	1
1282	0	1282	1	1282	1	1282	0	1282	0	1282	0	1282	1	1282	1	1282	0	1282	1	1282	1	1282	1
1283	0	1283	1	1283	1	1283	0	1283	0	1283	0	1283	1	1283	0	1283	0	1283	0	1283	1	1283	1
1284	0	1284	1	1284	1	1284	0	1284	0	1284	0	1284	1	1284	1	1284	0	1284	0	1284	0	1284	1
1285	0	1285	1	1285	1	1285	0	1285	0	1285	1	1285	1	1285	0	1285	0	1285	1	1285	0	1285	1
1286	0	1286	1	1286	1	1286	0	1286	0	1286	1	1286	1	1286	1	1286	0	1286	0	1286	0	1286	1
1287	0	1287	0	1287	1	1287	0	1287	0	1287	0	1287	0	1287	1	1287	0	1287	1	1287	0	1287	1
1288	0	1288	1	1288	1	1288	0	1288	0	1288	1	1288	1	1288	1	1288	0	1288	1	1288	1	1288	1
1289	0	1289	0	1289	1	1289	0	1289	0	1289	0	1289	0	1289	1	1289	0	1289	1	1289	0	1289	1
1290	0	1290	1	1290	1	1290	0	1290	0	1290	0	1290	1	1290	1	1290	0	1290	1	1290	0	1290	1
1291	0	1291	0	1291	1	1291	0	1291	0	1291	1	1291	1	1291	1	1291	0	1291	1	1291	1	1291	1
1292	1	1292	1	1292	1	1292	0	1292	0	1292	1	1292	1	1292	1	1292	0	1292	0	1292	1	1292	1
1293	0	1293	1	1293	1	1293	0	1293	0	1293	1	1293	1	1293	1	1293	0	1293	1	1293	0	1293	1
1294	0	1294	1	1294	1	1294	0	1294	0	1294	1	1294	1	1294	0	1294	0	1294	1	1294	1	1294	1
1295	0	1295	1	1295	1	1295	0	1295	0	1295	0	1295	1	1295	1	1295	0	1295	1	1295	1	1295	1
1296	1	1296	1	1296	1	1296	0	1296	0	1296	0	1296	0	1296	0	1296	0	1296	1	1296	1	1296	1
1297	1	1297	1	1297	1	1297	0	1297	0	1297	0	1297	1	1297	1	1297	1	1297	1	1297	0	1297	1
1298	0	1298	1	1298	1	1298	0	1298	0	1298	0	1298	1	1298	1	1298	1	1298	0	1298	1	1298	1
1299	0	1299	1	1299	1	1299	0	1299	0	1299	1	1299	1	1299	1	1299	0	1299	0	1299	1	1299	1
1300	0	1300	1	1300	1	1300	0	1300	0	1300	1	1300	1	1300	1	1300	1	1300	0	1300	0	1300	0
1301	1	1301	1	1301	1	1301	0	1301	0	1301	1	1301	1	1301	0	1301	1	1301	0	1301	1	1301	1
1302	1	1302	0	1302	1	1302	0	1302	0	1302	1	1302	1	1302	1	1302	1	1302	0	1302	1	1302	1
1303	1	1303	0	1303	1	1303	0	1303	0	1303	0	1303	1	1303	0	1303	0	1303	1	1303	1	1303	1
1304	0	1304	0	1304	1	1304	0	1304	0	1304	1	1304	1	1304	1	1304	1	1304	1	1304	1	1304	1
1305	0	1305	1	1305	1	1305	0	1305	0	1305	0	1305	1	1305	1	1305	0	1305	1	1305	1	1305	1
1306	1	1306	1	1306	1	1306	0	1306	0	1306	0	1306	0	1306	1	1306	0	1306	1	1306	1	1306	1
1307	0	1307	1	1307	1	1307	0	1307	0	1307	0	1307	0	1307	1	1307	1	1307	1	1307	0	1307	1
1308	0	1308	1	1308	1	1308	0	1308	0	1308	1	1308	0	1308	0	1308	1	1308	1	1308	0	1308	1
1309	0	1309	1	1309	1	1309	0	1309	0	1309	0	1309	1	1309	1	1309	0	1309	1	1309	1	1309	1
1310	0	1310	0	1310	0	1310	0	1310	0	1310	0	1310	1	1310	1	1310	1	1310	1	1310	1	1310	1
1311	1	1311	1	1311	1	1311	0	1311	0	1311	1	1311	0	1311	1	1311	0	1311	1	1311	1	1311	1
1312	1	1312	1	1312	1	1312	0	1312	0	1312	1	1312	1	1312	1	1312	1	1312	0	1312	1	1312	1
1313	0	1313	1	1313	1	1313	0	1313	0	1313	0	1313	1	1313	0	1313	0	1313	0	1313	1	1313	0
1314	1	1314	1	1314	1	1314	0	1314	0	1314	0	1314	1	1314	1	1314	0	1314	0	1314	1	1314	1
1315	1	1315	1	1315	0	1315	0	1315	0	1315	1	1315	1	1315	1	1315	0	1315	1	1315	1	1315	1
1316	0	1316	1	1316	0	1316	0	1316	0	1316	0	1316	1	1316	1	1316	0	1316	1	1316	1	1316	1
1317	1	1317	0	1317	1	1317	0	1317	0	1317	0	1317	1	1317	1	1317	0	1317	1	1317	1	1317	1
1318	1	1318	0	1318	1	1318	0	1318	0	1318	1	1318	0	1318	1	1318	0	1318	1	1318	1	1318	1
1319	1	1319	1	1319	1	1319	0	1319	0	1319	0	1319	1	1319	1	1319	0	1319	1	1319	1	1319	1
1320	0	1320	1	1320	1	1320	0	1320	0	1320	0	1320	1	1320	1	1320	0	1320	1	1320	1	1320	1
1321	1	1321	0	1321	1	1321	0	1321	0	1321	0	1321	1	1321	1	1321	1	1321	0	1321	1	1321	1
1322	0	1322	0	1322	1	1322	0	1322	0	1322	1	1322	1	1322	1	1322	0	1322	1	1322	0	1322	1
1323	0	1323	0	1323	0	1323	0	1323	0	1323	1	1323	1	1323	1	1323	1	1323	1	1323	0	1323	1
1324	1	1324	0	1324	1	1324	0	1324	0	1324	1	1324	1	1324	1	1324	1	1324	1	1324	0	1324	1
1325	1	1325	1	1325	1	1325	0	1325	0	1325	0	1325	0	1325	1	1325	0	1325	1	1325	1	1325	1
1326	0	1326	0	1326	1	1326	0	1326	0	1326	0	1326	1	1326	0	1326	1	1326	1	1326	0	1326	1
1327	0	1327	1	1327	1	1327	0	1327	0	1327	0	1327	0	1327	1	1327	0	1327	1	1327	1	1327	1
1328	0	1328	0	1328	1	1328	0	1328	0	1328	1	1328	1	1328	1	1328	0	1328	1	1328	1	1328	1
1329	1	1329	1	1329	1	1329	0	1329	0	1329	1	1329	0	1329	1	1329	1	1329	1	1329	1	1329	1
1330	1	1330	0	1330	1	1330	0	1330	0	1330	0	1330	1	1330	0	1330	0	1330	1	1330	1	1330	1
1331	0	1331	0	1331	1	1331	0	1331	0	1331	1	1331	1	1331	1	1331	1	1331	1	1331	1	1331	1
1332	1	1332	1	1332	1	1332	0	1332	0	1332	1	1332	1	1332	1	1332	1	1332	1	1332	0	1332	1
1333	0	1333	0	1333	1	1333	0	1333	0	1333	0	1333	0	1333	1	1333	1	1333	1	1333	1	1333	1
1334	0	1334	1	1334	1	1334	0	1334	0	1334	0	1334	1	1334	1	1334	0	1334	1	1334	1	1334	1
1335	1	1335	0	1335	1	1335	0	1335	0	1335	0	1335	0	1335	1	1335	1	1335	0	1335	1	1335	1
1336	1	1336	1	1336	1	1336	0	1336	0	1336	1	1336	1	1336	1	1336	1	1336	1	1336	1	1336	1
1337	1	1337	1	1337	0	1337	0	1337	0	1337	1	1337	1	1337	1	1337	0	1337	0	1337	1	1337	1
1338	1	1338	0	1338	1	1338	0	1338	0	1338	0	1338	1	1338	1	1338	1	1338	1	1338	1	1338	1
1339	1	1339	1	1339	1	1339	0	1339	0	1339	0	1339	0	1339	1	1339	0	1339	1	1339	1	1339	1
1340	1	1340	1	1340	1	1340	0	1340	0	1340	0	1340	1	1340	1	1340	0	1340	0	1340	1	1340	1
1341	0	1341	1	1341	0	1341	0	1341	0	1341	1	1341	1	1341	1	1341	0	1341	0	1341	1	1341	1
1342	0	1342	1	1342	0	1342	0	1342	0	1342	0	1342	1	1342	1	1342	0	1342	1	1342	1	1342	0
1343	0	1343	0	1343	0	1343	0	1343	0	1343	1	1343	1	1343	1	1343	0	1343	1	1343	1	1343	1
1344	1	1344	1	1344	1	1344	0	1344	0	1344	0	1344	1	1344	1	1344	0	1344	1	1344	1	1344	1
1345	0	1345	0	1345	1	1345	0	1345	0	1345	1	1345	1	1345	1	1345	0	1345	1	1345	1	1345	1
1346	1	1346	1	1346	1	1346	0	1346	0	1346	0	1346	1	1346	1	1346	0	1346	1	1346	0	1346	1
1347	0	1347	0	1347	1	1347	0	1347	0	1347	0	1347	1	1347	1	1347	0	1347	1	1347	1	1347	1
1348	1	1348	0	1348	1	1348	1	1348	0	1348	0	1348	1	1348	1	1348	0	1348	1	1348	1	1348	1
1349	1	1349	0	1349	1	1349	1	1349	0	1349	0	1349	1	1349	0	1349	0	1349	1	1349	1	1349	1
1350	0	1350	0	1350	1	1350	1	1350	0	1350	0	1350	1	1350	1	1350	0	1350	1	1350	1	1350	1
1351	1	1351	0	1351	1	1351	1	1351	0	1351	0	1351	1	1351	1	1351	0	1351	1	1351	1	1351	1
1352	1	1352	1	1352	1	1352	0	1352	0	1352	0	1352	0	1352	1	1352	0	1352	1	1352	1	1352	1
1353	0	1353	1	1353	1	1353	1	1353	0	1353	0	1353	1	1353	1	1353	0	1353	1	1353	1	1353	1
1354	0	1354	0	1354	1	1354	1	1354	0	1354	0	1354	1	1354	1	1354	0	1354	1	1354	1	1354	1
1355	0	1355	0	1355	1	1355	1	1355	0	1355	0	1355	1	1355	1	1355	0	1355	1	1355	1	1355	1
1356	1	1356	0	1356	0	1356	1	1356	0	1356	0	1356	1	1356	1	1356	0	1356	1	1356	1	1356	1
1357	0	1357	0	1357	1	1357	1	1357	0	1357	0	1357	1	1357	1	1357	0	1357	1	1357	1	1357	1
1358	1	1358	0	1358	1	1358	1	1358	0	1358	0	1358	1	1358	1	1358	0	1358	1	1358	1	1358	1
1359	0	1359	0	1359	1	1359	1	1359	0	1359	0	1359	1	1359	1	1359	1	1359	0	1359	1	1359	1
1360	0	1360	0	1360	1	1360	1	1360	0	1360	0	1360	1	1360	1	1360	1	1360	1	1360	0	1360	0
1361	0	1361	0	1361	1	1361	1	1361	0	1361	0	1361	1	1361	1	1361	0	1361	1	1361	1	1361	1
1362	0	1362	0	1362	1	1362	0	1362	0	1362	0	1362	0	1362	1	1362	1	1362	1	1362	1	1362	1
1363	0	1363	0	1363	1	1363	1	1363	0	1363	0	1363	0	1363	1	1363	1	1363	0	1363	1	1363	1
1364	0	1364	0	1364	1	1364	1	1364	0	1364	0	1364	1	1364	1	1364	0	1364	1	1364	1	1364	1
1365	0	1365	0	1365	0	1365	1	1365	0	1365	0	1365	1	1365	1	1365	0	1365	1	1365	1	1365	0
1366	0	1366	0	1366	1	1366	1	1366	0	1366	0	1366	1	1366	1	1366	0	1366	1	1366	1	1366	1
1367	0	1367	0	1367	1	1367	1	1367	0	1367	0	1367	1	1367	1	1367	0	1367	1	1367	1	1367	1
1368	0	1368	0	1368	1	1368	0	1368	0	1368	0	1368	1	1368	1	1368	0	1368	1	1368	1	1368	1
1369	0	1369	0	1369	1	1369	0	1369	0	1369	0	1369	1	1369	1	1369	1	1369	1	1369	1	1369	1
1370	0	1370	1	1370	1	1370	1	1370	0	1370	0	1370	1	1370	1	1370	1	1370	1	1370	0	1370	1
1371	0	1371	0	1371	1	1371	1	1371	0	1371	0	1371	1	1371	1	1371	0	1371	1	1371	1	1371	1
1372	0	1372	0	1372	1	1372	0	1372	0	1372	0	1372	1	1372	1	1372	0	1372	1	1372	1	1372	1
1373	0	1373	1	1373	1	1373	1	1373	0	1373	0	1373	1	1373	1	1373	0	1373	1	1373	1	1373	1
1374	0	1374	1	1374	0	1374	1	1374	0	1374	0	1374	1	1374	1	1374	0	1374	0	1374	1	1374	1
1375	0	1375	0	1375	1	1375	1	1375	0	1375	0	1375	1	1375	1	1375	0	1375	1	1375	1	1375	1
1376	0	1376	0	1376	1	1376	1	1376	0	1376	0	1376	1	1376	1	1376	1	1376	1	1376	0	1376	1
1377	0	1377	1	1377	1	1377	0	1377	0	1377	0	1377	1	1377	1	1377	0	1377	0	1377	1	1377	1
1378	0	1378	0	1378	1	1378	1	1378	0	1378	0	1378	1	1378	1	1378	0	1378	1	1378	1	1378	1
1379	0	1379	1	1379	1	1379	1	1379	0	1379	0	1379	1	1379	1	1379	1	1379	1	1379	1	1379	1
1380	0	1380	0	1380	1	1380	1	1380	0	1380	0	1380	0	1380	1	1380	1	1380	0	1380	1	1380	0
1381	0	1381	0	1381	1	1381	0	1381	0	1381	0	1381	1	1381	1	1381	1	1381	0	1381	1	1381	1
1382	0	1382	1	1382	1	1382	1	1382	0	1382	0	1382	1	1382	1	1382	0	1382	1	1382	1	1382	1
1383	0	1383	0	1383	1	1383	1	1383	0	1383	0	1383	1	1383	1	1383	0	1383	1	1383	1	1383	1
1384	0	1384	0	1384	1	1384	1	1384	0	1384	0	1384	1	1384	1	1384	0	1384	1	1384	1	1384	1
1385	0	1385	0	1385	1	1385	1	1385	0	1385	0	1385	1	1385	1	1385	0	1385	1	1385	1	1385	1
1386	0	1386	0	1386	1	1386	1	1386	0	1386	0	1386	1	1386	1	1386	0	1386	1	1386	1	1386	1
1387	0	1387	0	1387	1	1387	0	1387	0	1387	0	1387	1	1387	1	1387	0	1387	1	1387	1	1387	1
1388	0	1388	1	1388	1	1388	1	1388	0	1388	1	1388	1	1388	1	1388	0	1388	1	1388	1	1388	1
1389	0	1389	1	1389	1	1389	1	1389	0	1389	0	1389	1	1389	1	1389	0	1389	1	1389	1	1389	1
1390	0	1390	0	1390	1	1390	1	1390	0	1390	0	1390	1	1390	1	1390	0	1390	1	1390	1	1390	1
1391	0	1391	1	1391	1	1391	1	1391	0	1391	1	1391	1	1391	1	1391	1	1391	1	1391	1	1391	1
1392	0	1392	0	1392	1	1392	0	1392	0	1392	1	1392	1	1392	1	1392	1	1392	1	1392	1	1392	1
1393	0	1393	1	1393	1	1393	1	1393	0	1393	0	1393	1	1393	0	1393	0	1393	1	1393	1	1393	1
1394	0	1394	1	1394	1	1394	1	1394	0	1394	0	1394	1	1394	1	1394	0	1394	0	1394	1	1394	1
1395	0	1395	0	1395	1	1395	1	1395	0	1395	1	1395	1	1395	1	1395	0	1395	1	1395	1	1395	0
1396	0	1396	0	1396	1	1396	1	1396	0	1396	1	1396	1	1396	1	1396	0	1396	1	1396	1	1396	1
1397	0	1397	0	1397	1	1397	1	1397	0	1397	1	1397	1	1397	1	1397	0	1397	1	1397	1	1397	1
1398	0	1398	0	1398	1	1398	1	1398	0	1398	1	1398	1	1398	0	1398	0	1398	1	1398	1	1398	1
1399	0	1399	0	1399	1	1399	1	1399	0	1399	1	1399	1	1399	0	1399	0	1399	1	1399	1	1399	1
1400	0	1400	0	1400	1	1400	1	1400	0	1400	1	1400	1	1400	0	1400	1	1400	1	1400	1	1400	0
1401	0	1401	0	1401	1	1401	0	1401	0	1401	1	1401	1	1401	1	1401	0	1401	1	1401	1	1401	1
1402	0	1402	1	1402	1	1402	1	1402	0	1402	1	1402	1	1402	0	1402	0	1402	1	1402	1	1402	1
1403	0	1403	0	1403	1	1403	1	1403	0	1403	1	1403	1	1403	1	1403	0	1403	1	1403	1	1403	1
1404	0	1404	0	1404	1	1404	1	1404	0	1404	1	1404	1	1404	1	1404	0	1404	1	1404	1	1404	1
1405	0	1405	0	1405	1	1405	1	1405	0	1405	1	1405	1	1405	1	1405	1	1405	0	1405	1	1405	1
1406	0	1406	0	1406	1	1406	1	1406	0	1406	1	1406	1	1406	0	1406	1	1406	1	1406	0	1406	1
1407	0	1407	1	1407	0	1407	1	1407	0	1407	1	1407	1	1407	0	1407	1	1407	1	1407	1	1407	1
1408	0	1408	0	1408	1	1408	1	1408	0	1408	1	1408	1	1408	0	1408	1	1408	1	1408	1	1408	1
1409	0	1409	0	1409	1	1409	1	1409	0	1409	1	1409	0	1409	0	1409	0	1409	1	1409	1	1409	1
1410	0	1410	0	1410	1	1410	1	1410	0	1410	1	1410	1	1410	0	1410	1	1410	1	1410	1	1410	1
1411	0	1411	1	1411	1	1411	1	1411	0	1411	0	1411	0	1411	0	1411	1	1411	1	1411	1	1411	1
1412	0	1412	0	1412	1	1412	1	1412	0	1412	1	1412	1	1412	0	1412	1	1412	1	1412	1	1412	1
1413	0	1413	0	1413	1	1413	1	1413	0	1413	1	1413	1	1413	0	1413	1	1413	1	1413	1	1413	0
1414	0	1414	1	1414	1	1414	1	1414	0	1414	1	1414	1	1414	0	1414	1	1414	1	1414	1	1414	1
1415	0	1415	0	1415	0	1415	0	1415	0	1415	1	1415	0	1415	1	1415	1	1415	1	1415	1	1415	1
1416	0	1416	0	1416	1	1416	1	1416	0	1416	1	1416	1	1416	0	1416	0	1416	1	1416	1	1416	1
1417	0	1417	0	1417	1	1417	1	1417	0	1417	1	1417	1	1417	1	1417	0	1417	1	1417	1	1417	1
1418	1	1418	0	1418	1	1418	1	1418	0	1418	1	1418	1	1418	0	1418	1	1418	1	1418	1	1418	1
1419	0	1419	0	1419	0	1419	1	1419	0	1419	1	1419	1	1419	0	1419	0	1419	1	1419	1	1419	1
1420	0	1420	0	1420	1	1420	1	1420	0	1420	1	1420	1	1420	0	1420	0	1420	1	1420	0	1420	0
1421	0	1421	0	1421	1	1421	1	1421	0	1421	1	1421	1	1421	0	1421	0	1421	0	1421	1	1421	1
1422	0	1422	0	1422	1	1422	1	1422	0	1422	1	1422	1	1422	1	1422	0	1422	1	1422	1	1422	1
1423	1	1423	0	1423	1	1423	0	1423	0	1423	1	1423	1	1423	1	1423	0	1423	1	1423	0	1423	1
1424	0	1424	0	1424	1	1424	1	1424	0	1424	1	1424	1	1424	0	1424	0	1424	1	1424	1	1424	1
1425	0	1425	0	1425	1	1425	1	1425	0	1425	0	1425	0	1425	0	1425	1	1425	1	1425	1	1425	1
1426	1	1426	0	1426	1	1426	1	1426	0	1426	1	1426	1	1426	0	1426	0	1426	1	1426	1	1426	1
1427	1	1427	0	1427	1	1427	1	1427	0	1427	1	1427	1	1427	0	1427	1	1427	1	1427	1	1427	1
1428	1	1428	0	1428	1	1428	1	1428	0	1428	1	1428	1	1428	0	1428	0	1428	0	1428	1	1428	1
1429	1	1429	0	1429	1	1429	1	1429	0	1429	0	1429	1	1429	1	1429	0	1429	0	1429	1	1429	1
1430	0	1430	0	1430	0	1430	1	1430	0	1430	1	1430	1	1430	0	1430	0	1430	1	1430	1	1430	1
1431	0	1431	0	1431	1	1431	1	1431	0	1431	0	1431	1	1431	0	1431	1	1431	1	1431	1	1431	1
1432	1	1432	0	1432	1	1432	1	1432	0	1432	1	1432	1	1432	0	1432	1	1432	1	1432	1	1432	1
1433	1	1433	0	1433	1	1433	1	1433	0	1433	1	1433	0	1433	1	1433	1	1433	1	1433	0	1433	1
1434	0	1434	0	1434	1	1434	0	1434	0	1434	1	1434	0	1434	0	1434	0	1434	1	1434	1	1434	1
1435	0	1435	0	1435	1	1435	1	1435	0	1435	1	1435	0	1435	0	1435	1	1435	1	1435	1	1435	1
1436	0	1436	0	1436	1	1436	0	1436	0	1436	0	1436	1	1436	0	1436	1	1436	1	1436	1	1436	1
1437	0	1437	0	1437	1	1437	1	1437	0	1437	1	1437	0	1437	0	1437	1	1437	1	1437	1	1437	1
1438	0	1438	0	1438	1	1438	1	1438	0	1438	1	1438	1	1438	1	1438	1	1438	0	1438	1	1438	1
1439	0	1439	0	1439	1	1439	0	1439	0	1439	1	1439	1	1439	0	1439	1	1439	1	1439	1	1439	1
1440	1	1440	0	1440	1	1440	0	1440	0	1440	0	1440	1	1440	1	1440	0	1440	0	1440	1	1440	1
1441	1	1441	0	1441	1	1441	1	1441	0	1441	1	1441	1	1441	1	1441	1	1441	1	1441	1	1441	1
1442	1	1442	0	1442	1	1442	1	1442	0	1442	1	1442	0	1442	1	1442	1	1442	0	1442	1	1442	1
1443	0	1443	1	1443	1	1443	0	1443	0	1443	1	1443	1	1443	1	1443	1	1443	0	1443	1	1443	1
1444	1	1444	1	1444	0	1444	1	1444	0	1444	1	1444	1	1444	0	1444	1	1444	1	1444	0	1444	1
1445	0	1445	1	1445	1	1445	1	1445	0	1445	1	1445	1	1445	1	1445	1	1445	1	1445	1	1445	1
1446	1	1446	1	1446	1	1446	1	1446	0	1446	1	1446	1	1446	1	1446	1	1446	0	1446	1	1446	1
1447	0	1447	1	1447	0	1447	1	1447	0	1447	0	1447	1	1447	1	1447	1	1447	1	1447	1	1447	1
1448	0	1448	0	1448	1	1448	1	1448	0	1448	0	1448	1	1448	0	1448	0	1448	0	1448	1	1448	1
1449	1	1449	1	1449	0	1449	0	1449	0	1449	1	1449	1	1449	0	1449	1	1449	1	1449	1	1449	1
1450	0	1450	1	1450	1	1450	1	1450	0	1450	1	1450	1	1450	1	1450	1	1450	0	1450	1	1450	1
1451	0	1451	0	1451	1	1451	0	1451	0	1451	1	1451	1	1451	0	1451	1	1451	1	1451	1	1451	1
1452	0	1452	0	1452	1	1452	0	1452	0	1452	0	1452	0	1452	0	1452	0	1452	1	1452	1	1452	1
1453	0	1453	0	1453	1	1453	1	1453	0	1453	1	1453	0	1453	1	1453	0	1453	0	1453	1	1453	1
1454	0	1454	0	1454	1	1454	1	1454	0	1454	1	1454	1	1454	0	1454	0	1454	1	1454	1	1454	1
1455	0	1455	0	1455	1	1455	1	1455	0	1455	1	1455	1	1455	0	1455	0	1455	1	1455	1	1455	1
1456	0	1456	0	1456	1	1456	1	1456	0	1456	0	1456	1	1456	0	1456	0	1456	1	1456	1	1456	1
1457	0	1457	0	1457	1	1457	1	1457	0	1457	1	1457	1	1457	0	1457	0	1457	1	1457	1	1457	1
1458	1	1458	0	1458	1	1458	1	1458	0	1458	1	1458	1	1458	1	1458	0	1458	1	1458	1	1458	0
1459	0	1459	0	1459	1	1459	1	1459	0	1459	1	1459	1	1459	0	1459	0	1459	1	1459	1	1459	1
1460	1	1460	0	1460	1	1460	1	1460	0	1460	0	1460	1	1460	0	1460	0	1460	0	1460	1	1460	1
1461	0	1461	0	1461	1	1461	1	1461	0	1461	1	1461	1	1461	0	1461	1	1461	1	1461	1	1461	1
1462	1	1462	0	1462	1	1462	1	1462	0	1462	1	1462	1	1462	0	1462	0	1462	0	1462	1	1462	1
1463	1	1463	0	1463	1	1463	1	1463	0	1463	1	1463	1	1463	0	1463	0	1463	1	1463	1	1463	1
1464	1	1464	0	1464	1	1464	1	1464	0	1464	1	1464	1	1464	0	1464	0	1464	1	1464	1	1464	1
1465	0	1465	0	1465	1	1465	0	1465	0	1465	1	1465	1	1465	1	1465	0	1465	0	1465	1	1465	1
1466	0	1466	0	1466	1	1466	0	1466	0	1466	1	1466	1	1466	0	1466	0	1466	1	1466	0	1466	1
1467	0	1467	0	1467	1	1467	1	1467	0	1467	1	1467	1	1467	0	1467	0	1467	1	1467	1	1467	1
1468	1	1468	0	1468	1	1468	1	1468	0	1468	1	1468	1	1468	1	1468	0	1468	1	1468	1	1468	1
1469	1	1469	0	1469	0	1469	1	1469	0	1469	1	1469	1	1469	0	1469	0	1469	1	1469	1	1469	1
1470	1	1470	0	1470	1	1470	0	1470	0	1470	1	1470	1	1470	0	1470	1	1470	0	1470	1	1470	1
1471	1	1471	0	1471	1	1471	0	1471	0	1471	1	1471	0	1471	1	1471	0	1471	1	1471	1	1471	1
1472	1	1472	0	1472	1	1472	0	1472	0	1472	1	1472	0	1472	0	1472	0	1472	1	1472	1	1472	1
1473	1	1473	0	1473	1	1473	1	1473	0	1473	1	1473	1	1473	0	1473	0	1473	1	1473	0	1473	0
1474	1	1474	0	1474	1	1474	0	1474	0	1474	1	1474	1	1474	0	1474	0	1474	1	1474	1	1474	1
1475	1	1475	0	1475	1	1475	1	1475	0	1475	1	1475	1	1475	0	1475	0	1475	1	1475	1	1475	1
1476	0	1476	0	1476	1	1476	0	1476	0	1476	1	1476	1	1476	0	1476	0	1476	1	1476	1	1476	1
1477	1	1477	0	1477	1	1477	1	1477	0	1477	0	1477	1	1477	0	1477	1	1477	1	1477	1	1477	1
1478	0	1478	0	1478	1	1478	1	1478	0	1478	0	1478	1	1478	0	1478	0	1478	1	1478	1	1478	1
1479	1	1479	0	1479	1	1479	1	1479	0	1479	1	1479	1	1479	0	1479	0	1479	1	1479	1	1479	1
1480	0	1480	0	1480	1	1480	0	1480	0	1480	1	1480	1	1480	0	1480	0	1480	1	1480	1	1480	1
1481	1	1481	0	1481	1	1481	0	1481	0	1481	0	1481	1	1481	0	1481	0	1481	1	1481	1	1481	1
1482	1	1482	0	1482	1	1482	0	1482	0	1482	1	1482	1	1482	1	1482	0	1482	0	1482	1	1482	1
1483	1	1483	0	1483	0	1483	1	1483	0	1483	1	1483	1	1483	0	1483	0	1483	1	1483	1	1483	1
1484	1	1484	0	1484	1	1484	0	1484	0	1484	1	1484	1	1484	1	1484	0	1484	0	1484	1	1484	1
1485	0	1485	0	1485	1	1485	0	1485	0	1485	0	1485	1	1485	1	1485	0	1485	0	1485	1	1485	1
1486	0	1486	0	1486	1	1486	0	1486	0	1486	1	1486	1	1486	1	1486	0	1486	1	1486	1	1486	1
1487	0	1487	0	1487	1	1487	0	1487	0	1487	0	1487	1	1487	0	1487	0	1487	1	1487	1	1487	1
1488	0	1488	0	1488	1	1488	1	1488	0	1488	1	1488	1	1488	0	1488	0	1488	1	1488	0	1488	1
1489	0	1489	0	1489	1	1489	0	1489	0	1489	1	1489	1	1489	1	1489	0	1489	0	1489	1	1489	1
1490	0	1490	0	1490	1	1490	0	1490	0	1490	1	1490	1	1490	1	1490	0	1490	0	1490	1	1490	1
1491	0	1491	0	1491	1	1491	1	1491	0	1491	1	1491	0	1491	0	1491	0	1491	1	1491	1	1491	1
1492	1	1492	0	1492	1	1492	0	1492	0	1492	0	1492	1	1492	1	1492	0	1492	1	1492	1	1492	1
1493	0	1493	0	1493	1	1493	0	1493	0	1493	1	1493	1	1493	0	1493	0	1493	1	1493	1	1493	1
1494	0	1494	0	1494	1	1494	1	1494	0	1494	1	1494	0	1494	0	1494	0	1494	1	1494	1	1494	1
1495	0	1495	0	1495	1	1495	0	1495	0	1495	1	1495	1	1495	0	1495	0	1495	1	1495	1	1495	1
1496	0	1496	0	1496	0	1496	1	1496	0	1496	1	1496	1	1496	1	1496	0	1496	1	1496	1	1496	1
1497	0	1497	0	1497	1	1497	0	1497	0	1497	1	1497	1	1497	0	1497	0	1497	1	1497	1	1497	1
1498	0	1498	0	1498	1	1498	0	1498	0	1498	1	1498	1	1498	1	1498	0	1498	1	1498	1	1498	1
1499	0	1499	0	1499	1	1499	0	1499	0	1499	1	1499	1	1499	1	1499	0	1499	0	1499	1	1499	1
1500	0	1500	0	1500	1	1500	1	1500	0	1500	1	1500	0	1500	0	1500	0	1500	1	1500	1	1500	1
1501	0	1501	0	1501	1	1501	0	1501	0	1501	1	1501	1	1501	0	1501	1	1501	1	1501	1	1501	1
1502	1	1502	0	1502	1	1502	1	1502	0	1502	1	1502	1	1502	0	1502	0	1502	1	1502	1	1502	0
1503	0	1503	0	1503	1	1503	0	1503	0	1503	1	1503	1	1503	0	1503	0	1503	1	1503	0	1503	0
1504	1	1504	0	1504	1	1504	0	1504	0	1504	1	1504	1	1504	0	1504	0	1504	1	1504	1	1504	1
1505	1	1505	0	1505	1	1505	0	1505	0	1505	1	1505	1	1505	0	1505	0	1505	1	1505	1	1505	1
1506	1	1506	0	1506	1	1506	0	1506	0	1506	1	1506	1	1506	0	1506	0	1506	1	1506	1	1506	1
1507	1	1507	0	1507	1	1507	0	1507	0	1507	1	1507	1	1507	1	1507	0	1507	1	1507	1	1507	1
1508	0	1508	0	1508	1	1508	0	1508	0	1508	1	1508	1	1508	0	1508	1	1508	0	1508	1	1508	1
1509	1	1509	0	1509	1	1509	0	1509	0	1509	1	1509	1	1509	0	1509	0	1509	1	1509	1	1509	1
1510	1	1510	0	1510	1	1510	1	1510	0	1510	1	1510	1	1510	1	1510	1	1510	1	1510	1	1510	1
1511	1	1511	0	1511	1	1511	1	1511	0	1511	1	1511	1	1511	0	1511	0	1511	0	1511	1	1511	1
1512	0	1512	0	1512	1	1512	0	1512	0	1512	1	1512	1	1512	0	1512	0	1512	0	1512	1	1512	1
1513	0	1513	0	1513	1	1513	0	1513	0	1513	1	1513	1	1513	1	1513	0	1513	1	1513	1	1513	1
1514	0	1514	0	1514	1	1514	1	1514	0	1514	1	1514	1	1514	0	1514	0	1514	1	1514	1	1514	1
1515	1	1515	0	1515	1	1515	1	1515	0	1515	1	1515	1	1515	0	1515	0	1515	1	1515	1	1515	1
1516	0	1516	0	1516	1	1516	0	1516	0	1516	1	1516	1	1516	1	1516	0	1516	1	1516	1	1516	1
1517	1	1517	0	1517	1	1517	0	1517	0	1517	1	1517	1	1517	0	1517	0	1517	1	1517	1	1517	1
1518	0	1518	0	1518	1	1518	0	1518	0	1518	1	1518	1	1518	0	1518	0	1518	1	1518	1	1518	1
1519	0	1519	0	1519	1	1519	1	1519	0	1519	0	1519	1	1519	0	1519	0	1519	0	1519	1	1519	1
1520	1	1520	0	1520	1	1520	1	1520	0	1520	1	1520	1	1520	0	1520	0	1520	1	1520	1	1520	1
1521	0	1521	0	1521	0	1521	1	1521	0	1521	0	1521	1	1521	0	1521	0	1521	1	1521	1	1521	1
1522	1	1522	0	1522	1	1522	1	1522	0	1522	1	1522	1	1522	0	1522	0	1522	1	1522	1	1522	1
1523	1	1523	0	1523	1	1523	0	1523	0	1523	1	1523	1	1523	0	1523	0	1523	1	1523	1	1523	1
1524	0	1524	0	1524	1	1524	0	1524	0	1524	1	1524	1	1524	1	1524	0	1524	1	1524	1	1524	0
1525	1	1525	0	1525	1	1525	0	1525	0	1525	1	1525	1	1525	1	1525	0	1525	1	1525	1	1525	1
1526	1	1526	0	1526	0	1526	0	1526	0	1526	1	1526	1	1526	0	1526	0	1526	1	1526	1	1526	1
1527	1	1527	0	1527	1	1527	0	1527	0	1527	1	1527	1	1527	0	1527	0	1527	1	1527	1	1527	1
1528	1	1528	0	1528	1	1528	0	1528	0	1528	0	1528	1	1528	1	1528	0	1528	0	1528	1	1528	1
1529	1	1529	0	1529	1	1529	0	1529	0	1529	1	1529	1	1529	0	1529	0	1529	1	1529	1	1529	1
1530	1	1530	0	1530	1	1530	0	1530	0	1530	1	1530	1	1530	0	1530	0	1530	1	1530	1	1530	1
1531	0	1531	0	1531	1	1531	1	1531	0	1531	1	1531	1	1531	0	1531	0	1531	1	1531	1	1531	1
1532	1	1532	0	1532	1	1532	0	1532	0	1532	1	1532	1	1532	1	1532	0	1532	1	1532	1	1532	1
1533	1	1533	0	1533	1	1533	0	1533	0	1533	1	1533	1	1533	1	1533	0	1533	0	1533	1	1533	1
1534	0	1534	0	1534	1	1534	0	1534	0	1534	1	1534	1	1534	0	1534	0	1534	1	1534	1	1534	1
1535	0	1535	1	1535	1	1535	0	1535	0	1535	1	1535	1	1535	1	1535	1	1535	0	1535	0	1535	1
1536	1	1536	0	1536	1	1536	0	1536	0	1536	1	1536	1	1536	1	1536	0	1536	0	1536	1	1536	1
1537	0	1537	0	1537	1	1537	0	1537	0	1537	1	1537	0	1537	1	1537	0	1537	1	1537	1	1537	1
1538	1	1538	1	1538	0	1538	0	1538	0	1538	1	1538	1	1538	0	1538	0	1538	1	1538	1	1538	1
1539	1	1539	0	1539	1	1539	0	1539	0	1539	1	1539	1	1539	1	1539	0	1539	1	1539	1	1539	1
1540	0	1540	0	1540	1	1540	1	1540	0	1540	1	1540	1	1540	1	1540	0	1540	1	1540	1	1540	1
1541	0	1541	1	1541	1	1541	1	1541	0	1541	1	1541	0	1541	1	1541	0	1541	1	1541	1	1541	1
1542	0	1542	1	1542	1	1542	1	1542	0	1542	1	1542	1	1542	1	1542	0	1542	0	1542	1	1542	1
1543	1	1543	0	1543	0	1543	1	1543	0	1543	1	1543	0	1543	1	1543	0	1543	1	1543	1	1543	1
1544	1	1544	0	1544	1	1544	1	1544	0	1544	1	1544	1	1544	0	1544	0	1544	1	1544	1	1544	1
1545	1	1545	0	1545	0	1545	1	1545	0	1545	1	1545	1	1545	1	1545	0	1545	0	1545	1	1545	1
1546	0	1546	1	1546	0	1546	1	1546	0	1546	1	1546	1	1546	0	1546	0	1546	0	1546	1	1546	1
1547	0	1547	0	1547	1	1547	1	1547	0	1547	1	1547	1	1547	1	1547	0	1547	0	1547	1	1547	1
1548	0	1548	0	1548	1	1548	0	1548	0	1548	1	1548	1	1548	0	1548	0	1548	1	1548	1	1548	1
1549	0	1549	1	1549	1	1549	0	1549	0	1549	0	1549	1	1549	0	1549	1	1549	1	1549	1	1549	1
1550	1	1550	0	1550	1	1550	0	1550	0	1550	1	1550	1	1550	1	1550	1	1550	1	1550	1	1550	1
1551	1	1551	1	1551	0	1551	0	1551	0	1551	1	1551	1	1551	0	1551	0	1551	1	1551	1	1551	1
1552	1	1552	1	1552	1	1552	0	1552	0	1552	1	1552	1	1552	1	1552	0	1552	1	1552	0	1552	1
1553	0	1553	1	1553	1	1553	0	1553	0	1553	1	1553	1	1553	1	1553	0	1553	1	1553	1	1553	1
1554	0	1554	0	1554	1	1554	0	1554	0	1554	1	1554	1	1554	0	1554	1	1554	1	1554	1	1554	1
1555	0	1555	1	1555	1	1555	0	1555	0	1555	1	1555	1	1555	0	1555	1	1555	1	1555	0	1555	1
1556	0	1556	1	1556	1	1556	0	1556	0	1556	1	1556	0	1556	1	1556	0	1556	0	1556	1	1556	1
1557	1	1557	1	1557	1	1557	0	1557	0	1557	0	1557	1	1557	1	1557	1	1557	1	1557	1	1557	1
1558	0	1558	0	1558	1	1558	0	1558	0	1558	1	1558	0	1558	0	1558	1	1558	1	1558	1	1558	1
1559	0	1559	0	1559	1	1559	0	1559	0	1559	0	1559	1	1559	1	1559	1	1559	1	1559	1	1559	1
1560	0	1560	1	1560	1	1560	0	1560	0	1560	1	1560	1	1560	0	1560	0	1560	1	1560	1	1560	0
1561	0	1561	0	1561	0	1561	0	1561	0	1561	0	1561	1	1561	1	1561	1	1561	0	1561	1	1561	1
1562	0	1562	0	1562	0	1562	0	1562	0	1562	1	1562	1	1562	0	1562	1	1562	1	1562	1	1562	0
1563	0	1563	0	1563	1	1563	0	1563	0	1563	1	1563	1	1563	0	1563	0	1563	1	1563	1	1563	1
1564	1	1564	0	1564	1	1564	0	1564	0	1564	1	1564	1	1564	1	1564	0	1564	1	1564	1	1564	1
1565	0	1565	0	1565	1	1565	0	1565	0	1565	0	1565	0	1565	1	1565	0	1565	1	1565	1	1565	1
1566	0	1566	0	1566	1	1566	0	1566	0	1566	1	1566	0	1566	0	1566	0	1566	1	1566	1	1566	1
1567	1	1567	1	1567	1	1567	0	1567	0	1567	1	1567	0	1567	1	1567	0	1567	0	1567	1	1567	1
1568	0	1568	0	1568	1	1568	0	1568	0	1568	1	1568	1	1568	1	1568	0	1568	1	1568	1	1568	1
1569	0	1569	0	1569	1	1569	0	1569	0	1569	0	1569	0	1569	1	1569	0	1569	1	1569	1	1569	1
1570	1	1570	0	1570	1	1570	0	1570	0	1570	1	1570	1	1570	1	1570	0	1570	1	1570	1	1570	1
1571	1	1571	1	1571	1	1571	0	1571	0	1571	1	1571	1	1571	1	1571	0	1571	1	1571	1	1571	1
1572	0	1572	1	1572	1	1572	0	1572	0	1572	1	1572	1	1572	1	1572	0	1572	1	1572	1	1572	0
1573	0	1573	1	1573	1	1573	0	1573	0	1573	0	1573	1	1573	1	1573	1	1573	1	1573	1	1573	1
1574	0	1574	1	1574	1	1574	0	1574	0	1574	1	1574	1	1574	0	1574	0	1574	0	1574	1	1574	0
1575	0	1575	1	1575	1	1575	0	1575	0	1575	1	1575	0	1575	1	1575	0	1575	1	1575	1	1575	1
1576	0	1576	0	1576	1	1576	1	1576	0	1576	1	1576	1	1576	1	1576	0	1576	1	1576	1	1576	1
1577	0	1577	1	1577	1	1577	1	1577	0	1577	0	1577	1	1577	0	1577	0	1577	1	1577	1	1577	1
1578	1	1578	1	1578	1	1578	1	1578	0	1578	1	1578	1	1578	0	1578	0	1578	1	1578	1	1578	1
1579	1	1579	0	1579	1	1579	0	1579	0	1579	1	1579	0	1579	0	1579	0	1579	0	1579	1	1579	1
1580	0	1580	0	1580	0	1580	1	1580	0	1580	1	1580	1	1580	0	1580	0	1580	1	1580	1	1580	1
1581	0	1581	0	1581	1	1581	1	1581	0	1581	0	1581	1	1581	0	1581	0	1581	1	1581	1	1581	0
1582	0	1582	0	1582	1	1582	1	1582	0	1582	1	1582	1	1582	0	1582	0	1582	1	1582	1	1582	1
1583	1	1583	0	1583	0	1583	0	1583	0	1583	1	1583	1	1583	0	1583	0	1583	1	1583	1	1583	1
1584	0	1584	0	1584	1	1584	1	1584	0	1584	1	1584	1	1584	0	1584	1	1584	0	1584	1	1584	0
1585	1	1585	0	1585	1	1585	1	1585	0	1585	0	1585	1	1585	1	1585	0	1585	1	1585	1	1585	1
1586	1	1586	0	1586	0	1586	1	1586	0	1586	1	1586	1	1586	0	1586	0	1586	0	1586	1	1586	1
1587	0	1587	0	1587	1	1587	1	1587	0	1587	1	1587	0	1587	1	1587	0	1587	0	1587	1	1587	1
1588	1	1588	1	1588	1	1588	1	1588	0	1588	1	1588	0	1588	1	1588	0	1588	0	1588	1	1588	1
1589	1	1589	0	1589	1	1589	1	1589	0	1589	1	1589	1	1589	1	1589	0	1589	0	1589	1	1589	1
1590	1	1590	0	1590	1	1590	1	1590	0	1590	1	1590	1	1590	1	1590	0	1590	0	1590	1	1590	1
1591	1	1591	1	1591	1	1591	1	1591	0	1591	1	1591	1	1591	0	1591	0	1591	0	1591	0	1591	1
1592	1	1592	0	1592	1	1592	1	1592	0	1592	0	1592	1	1592	0	1592	0	1592	0	1592	1	1592	1
1593	1	1593	1	1593	1	1593	1	1593	0	1593	1	1593	1	1593	0	1593	0	1593	0	1593	1	1593	1
1594	1	1594	0	1594	1	1594	0	1594	0	1594	1	1594	0	1594	0	1594	0	1594	1	1594	0	1594	1
1595	0	1595	1	1595	1	1595	1	1595	0	1595	1	1595	1	1595	0	1595	0	1595	0	1595	1	1595	1
1596	1	1596	0	1596	1	1596	1	1596	0	1596	1	1596	0	1596	0	1596	0	1596	1	1596	1	1596	1
1597	0	1597	1	1597	1	1597	1	1597	0	1597	1	1597	1	1597	0	1597	0	1597	1	1597	0	1597	0
1598	1	1598	1	1598	1	1598	1	1598	0	1598	1	1598	1	1598	0	1598	0	1598	1	1598	1	1598	1
1599	1	1599	1	1599	1	1599	0	1599	0	1599	1	1599	1	1599	0	1599	0	1599	1	1599	1	1599	1
1600	1	1600	1	1600	0	1600	0	1600	0	1600	1	1600	1	1600	0	1600	0	1600	1	1600	1	1600	1
1601	1	1601	1	1601	1	1601	0	1601	0	1601	1	1601	1	1601	0	1601	0	1601	1	1601	1	1601	1
1602	0	1602	1	1602	1	1602	0	1602	0	1602	1	1602	1	1602	0	1602	0	1602	0	1602	1	1602	1
1603	1	1603	0	1603	1	1603	0	1603	0	1603	1	1603	0	1603	0	1603	0	1603	0	1603	1	1603	1
1604	1	1604	0	1604	1	1604	0	1604	0	1604	1	1604	1	1604	0	1604	0	1604	1	1604	1	1604	1
1605	0	1605	1	1605	1	1605	0	1605	0	1605	1	1605	1	1605	0	1605	0	1605	1	1605	1	1605	1
1606	0	1606	0	1606	0	1606	0	1606	0	1606	1	1606	1	1606	0	1606	0	1606	0	1606	1	1606	1
1607	0	1607	0	1607	1	1607	0	1607	0	1607	1	1607	1	1607	0	1607	0	1607	0	1607	1	1607	1
1608	1	1608	0	1608	0	1608	1	1608	0	1608	1	1608	1	1608	0	1608	0	1608	0	1608	1	1608	1
1609	1	1609	0	1609	1	1609	0	1609	0	1609	1	1609	1	1609	0	1609	0	1609	1	1609	1	1609	1
1610	1	1610	1	1610	1	1610	0	1610	0	1610	1	1610	1	1610	0	1610	0	1610	0	1610	1	1610	1
1611	1	1611	1	1611	1	1611	0	1611	0	1611	1	1611	1	1611	0	1611	0	1611	1	1611	1	1611	1
1612	1	1612	0	1612	1	1612	0	1612	0	1612	1	1612	1	1612	0	1612	0	1612	1	1612	1	1612	1
1613	1	1613	1	1613	1	1613	0	1613	0	1613	1	1613	1	1613	0	1613	0	1613	1	1613	1	1613	1
1614	1	1614	0	1614	0	1614	0	1614	0	1614	1	1614	1	1614	0	1614	0	1614	1	1614	1	1614	1
1615	0	1615	1	1615	1	1615	0	1615	0	1615	1	1615	1	1615	0	1615	0	1615	0	1615	1	1615	1
1616	1	1616	1	1616	1	1616	0	1616	0	1616	0	1616	1	1616	0	1616	0	1616	1	1616	0	1616	1
1617	0	1617	1	1617	1	1617	0	1617	0	1617	1	1617	1	1617	0	1617	0	1617	1	1617	1	1617	1
1618	1	1618	1	1618	1	1618	0	1618	0	1618	1	1618	1	1618	0	1618	0	1618	0	1618	1	1618	1
1619	0	1619	1	1619	1	1619	0	1619	0	1619	1	1619	1	1619	0	1619	0	1619	1	1619	1	1619	1
1620	0	1620	1	1620	1	1620	0	1620	0	1620	1	1620	1	1620	0	1620	0	1620	1	1620	1	1620	1
1621	0	1621	1	1621	1	1621	0	1621	0	1621	1	1621	1	1621	0	1621	1	1621	1	1621	1	1621	0
1622	1	1622	1	1622	1	1622	0	1622	0	1622	1	1622	1	1622	0	1622	1	1622	0	1622	1	1622	1
1623	1	1623	1	1623	1	1623	0	1623	0	1623	0	1623	1	1623	0	1623	1	1623	1	1623	0	1623	1
1624	0	1624	1	1624	1	1624	0	1624	0	1624	1	1624	1	1624	0	1624	0	1624	1	1624	1	1624	1
1625	0	1625	1	1625	1	1625	0	1625	0	1625	1	1625	1	1625	0	1625	0	1625	0	1625	0	1625	1
1626	0	1626	0	1626	1	1626	0	1626	0	1626	1	1626	0	1626	0	1626	0	1626	1	1626	1	1626	1
1627	0	1627	1	1627	1	1627	0	1627	0	1627	1	1627	1	1627	0	1627	0	1627	1	1627	1	1627	1
1628	0	1628	0	1628	1	1628	0	1628	0	1628	1	1628	1	1628	0	1628	0	1628	1	1628	1	1628	1
1629	1	1629	1	1629	1	1629	0	1629	0	1629	1	1629	1	1629	0	1629	0	1629	1	1629	1	1629	1
1630	1	1630	1	1630	0	1630	0	1630	0	1630	0	1630	1	1630	0	1630	0	1630	0	1630	1	1630	1
1631	1	1631	1	1631	1	1631	0	1631	0	1631	0	1631	1	1631	0	1631	0	1631	0	1631	0	1631	1
1632	0	1632	0	1632	1	1632	0	1632	0	1632	0	1632	1	1632	0	1632	0	1632	1	1632	1	1632	1
1633	1	1633	0	1633	1	1633	0	1633	0	1633	1	1633	1	1633	0	1633	0	1633	1	1633	1	1633	1
1634	1	1634	1	1634	1	1634	0	1634	0	1634	1	1634	1	1634	0	1634	0	1634	0	1634	1	1634	1
1635	1	1635	1	1635	1	1635	0	1635	0	1635	1	1635	1	1635	0	1635	0	1635	0	1635	1	1635	1
1636	0	1636	0	1636	1	1636	0	1636	0	1636	1	1636	1	1636	0	1636	0	1636	1	1636	0	1636	1
1637	1	1637	0	1637	1	1637	0	1637	0	1637	1	1637	1	1637	0	1637	0	1637	1	1637	1	1637	1
1638	1	1638	1	1638	1	1638	0	1638	0	1638	1	1638	1	1638	0	1638	0	1638	0	1638	1	1638	1
1639	1	1639	0	1639	1	1639	0	1639	0	1639	1	1639	1	1639	0	1639	0	1639	1	1639	1	1639	1
1640	1	1640	1	1640	1	1640	0	1640	0	1640	1	1640	1	1640	0	1640	0	1640	1	1640	1	1640	1
1641	1	1641	0	1641	1	1641	1	1641	0	1641	0	1641	1	1641	0	1641	1	1641	1	1641	1	1641	1
1642	1	1642	0	1642	1	1642	0	1642	0	1642	1	1642	1	1642	0	1642	1	1642	0	1642	0	1642	1
1643	1	1643	0	1643	1	1643	0	1643	0	1643	1	1643	1	1643	0	1643	0	1643	1	1643	1	1643	1
1644	1	1644	0	1644	1	1644	0	1644	0	1644	0	1644	0	1644	0	1644	0	1644	1	1644	1	1644	1
1645	0	1645	1	1645	1	1645	0	1645	0	1645	1	1645	1	1645	0	1645	1	1645	1	1645	1	1645	1
1646	0	1646	0	1646	1	1646	0	1646	0	1646	1	1646	1	1646	0	1646	1	1646	0	1646	1	1646	1
1647	1	1647	0	1647	1	1647	0	1647	0	1647	1	1647	1	1647	0	1647	0	1647	1	1647	1	1647	1
1648	0	1648	0	1648	1	1648	0	1648	0	1648	1	1648	1	1648	0	1648	0	1648	1	1648	1	1648	1
1649	0	1649	0	1649	1	1649	0	1649	0	1649	1	1649	1	1649	0	1649	0	1649	1	1649	1	1649	1
1650	0	1650	0	1650	1	1650	0	1650	0	1650	1	1650	0	1650	0	1650	0	1650	1	1650	1	1650	1
1651	1	1651	1	1651	1	1651	0	1651	0	1651	0	1651	1	1651	0	1651	0	1651	1	1651	1	1651	1
1652	0	1652	0	1652	1	1652	0	1652	0	1652	1	1652	1	1652	0	1652	0	1652	1	1652	1	1652	1
1653	1	1653	0	1653	1	1653	0	1653	0	1653	1	1653	1	1653	0	1653	0	1653	1	1653	0	1653	1
1654	1	1654	1	1654	0	1654	0	1654	0	1654	1	1654	1	1654	0	1654	0	1654	1	1654	1	1654	1
1655	0	1655	0	1655	1	1655	0	1655	0	1655	1	1655	1	1655	0	1655	0	1655	1	1655	1	1655	1
1656	0	1656	1	1656	1	1656	0	1656	0	1656	1	1656	1	1656	0	1656	0	1656	1	1656	0	1656	1
1657	0	1657	0	1657	1	1657	0	1657	0	1657	1	1657	1	1657	0	1657	0	1657	0	1657	0	1657	1
1658	0	1658	0	1658	1	1658	0	1658	0	1658	1	1658	1	1658	0	1658	0	1658	1	1658	1	1658	1
1659	1	1659	0	1659	1	1659	0	1659	0	1659	1	1659	1	1659	0	1659	0	1659	0	1659	1	1659	1
1660	0	1660	0	1660	1	1660	0	1660	0	1660	1	1660	1	1660	0	1660	0	1660	0	1660	1	1660	1
1661	1	1661	1	1661	1	1661	0	1661	0	1661	1	1661	0	1661	0	1661	0	1661	0	1661	0	1661	1
1662	0	1662	0	1662	1	1662	0	1662	0	1662	0	1662	1	1662	0	1662	0	1662	0	1662	1	1662	1
1663	1	1663	0	1663	1	1663	0	1663	0	1663	1	1663	1	1663	0	1663	0	1663	0	1663	0	1663	0
1664	0	1664	0	1664	1	1664	0	1664	0	1664	1	1664	1	1664	0	1664	0	1664	0	1664	1	1664	1
1665	1	1665	0	1665	1	1665	0	1665	0	1665	1	1665	1	1665	0	1665	0	1665	0	1665	1	1665	0
1666	1	1666	1	1666	1	1666	0	1666	0	1666	1	1666	1	1666	0	1666	0	1666	0	1666	1	1666	1
1667	0	1667	1	1667	1	1667	0	1667	0	1667	0	1667	1	1667	0	1667	1	1667	1	1667	1	1667	1
1668	0	1668	1	1668	1	1668	0	1668	0	1668	0	1668	1	1668	0	1668	1	1668	1	1668	1	1668	1
1669	0	1669	0	1669	1	1669	0	1669	0	1669	0	1669	1	1669	0	1669	1	1669	1	1669	1	1669	1
1670	0	1670	1	1670	1	1670	0	1670	0	1670	1	1670	1	1670	0	1670	1	1670	0	1670	1	1670	1
1671	1	1671	0	1671	1	1671	0	1671	0	1671	1	1671	0	1671	0	1671	0	1671	0	1671	1	1671	0
1672	0	1672	0	1672	1	1672	0	1672	0	1672	0	1672	1	1672	0	1672	0	1672	0	1672	1	1672	0
1673	0	1673	1	1673	1	1673	0	1673	0	1673	1	1673	1	1673	0	1673	1	1673	1	1673	1	1673	0
1674	0	1674	1	1674	1	1674	1	1674	0	1674	1	1674	1	1674	0	1674	1	1674	1	1674	1	1674	0
1675	1	1675	1	1675	1	1675	1	1675	0	1675	1	1675	1	1675	0	1675	1	1675	0	1675	1	1675	0
1676	0	1676	1	1676	0	1676	0	1676	0	1676	1	1676	1	1676	0	1676	1	1676	0	1676	1	1676	1
1677	1	1677	0	1677	1	1677	1	1677	0	1677	0	1677	1	1677	0	1677	0	1677	1	1677	1	1677	0
1678	1	1678	0	1678	1	1678	1	1678	0	1678	1	1678	1	1678	0	1678	1	1678	0	1678	1	1678	0
1679	0	1679	1	1679	1	1679	1	1679	0	1679	1	1679	1	1679	0	1679	1	1679	0	1679	0	1679	0
1680	0	1680	1	1680	1	1680	1	1680	0	1680	1	1680	1	1680	0	1680	1	1680	1	1680	1	1680	0
1681	0	1681	1	1681	1	1681	0	1681	0	1681	0	1681	1	1681	0	1681	1	1681	0	1681	1	1681	0
1682	1	1682	0	1682	1	1682	0	1682	0	1682	1	1682	0	1682	0	1682	0	1682	0	1682	0	1682	0
1683	0	1683	0	1683	1	1683	1	1683	0	1683	1	1683	1	1683	0	1683	0	1683	1	1683	1	1683	0
1684	1	1684	1	1684	1	1684	0	1684	0	1684	0	1684	0	1684	0	1684	1	1684	1	1684	1	1684	0
1685	0	1685	1	1685	1	1685	1	1685	0	1685	1	1685	1	1685	0	1685	1	1685	1	1685	1	1685	0
1686	0	1686	0	1686	1	1686	0	1686	0	1686	1	1686	1	1686	0	1686	0	1686	1	1686	1	1686	0
1687	0	1687	1	1687	1	1687	1	1687	0	1687	0	1687	1	1687	0	1687	0	1687	1	1687	1	1687	0
1688	0	1688	0	1688	1	1688	0	1688	0	1688	1	1688	1	1688	0	1688	0	1688	1	1688	1	1688	0
1689	1	1689	1	1689	1	1689	0	1689	0	1689	1	1689	1	1689	0	1689	0	1689	1	1689	1	1689	0
1690	1	1690	1	1690	1	1690	0	1690	0	1690	0	1690	1	1690	0	1690	0	1690	1	1690	0	1690	0
1691	1	1691	1	1691	1	1691	0	1691	0	1691	1	1691	0	1691	0	1691	0	1691	1	1691	1	1691	0
1692	1	1692	1	1692	1	1692	0	1692	0	1692	0	1692	1	1692	0	1692	0	1692	1	1692	1	1692	0
1693	1	1693	0	1693	1	1693	0	1693	0	1693	1	1693	1	1693	0	1693	0	1693	1	1693	0	1693	0
1694	0	1694	0	1694	1	1694	0	1694	0	1694	1	1694	1	1694	0	1694	0	1694	1	1694	1	1694	0
1695	1	1695	1	1695	1	1695	0	1695	0	1695	1	1695	1	1695	0	1695	0	1695	1	1695	1	1695	0
1696	0	1696	1	1696	1	1696	0	1696	0	1696	1	1696	1	1696	0	1696	0	1696	0	1696	1	1696	0
1697	0	1697	1	1697	1	1697	0	1697	0	1697	1	1697	0	1697	0	1697	0	1697	1	1697	1	1697	0
1698	0	1698	0	1698	0	1698	0	1698	0	1698	1	1698	1	1698	0	1698	0	1698	1	1698	1	1698	0
1699	1	1699	0	1699	0	1699	0	1699	0	1699	1	1699	1	1699	0	1699	0	1699	0	1699	1	1699	0
1700	1	1700	1	1700	1	1700	0	1700	0	1700	1	1700	0	1700	0	1700	0	1700	0	1700	1	1700	0
1701	0	1701	1	1701	1	1701	0	1701	0	1701	1	1701	1	1701	0	1701	0	1701	1	1701	1	1701	0
1702	0	1702	1	1702	1	1702	0	1702	0	1702	1	1702	1	1702	0	1702	0	1702	1	1702	1	1702	0
1703	1	1703	1	1703	1	1703	0	1703	0	1703	1	1703	0	1703	0	1703	0	1703	0	1703	1	1703	0
1704	1	1704	1	1704	1	1704	0	1704	0	1704	1	1704	1	1704	0	1704	0	1704	1	1704	1	1704	0
1705	1	1705	1	1705	1	1705	0	1705	0	1705	1	1705	1	1705	0	1705	0	1705	1	1705	1	1705	0
1706	0	1706	1	1706	1	1706	0	1706	0	1706	0	1706	1	1706	0	1706	1	1706	1	1706	1	1706	0
1707	0	1707	1	1707	1	1707	0	1707	0	1707	1	1707	1	1707	0	1707	1	1707	1	1707	1	1707	0
1708	0	1708	1	1708	0	1708	0	1708	0	1708	1	1708	1	1708	0	1708	0	1708	1	1708	1	1708	0
1709	0	1709	0	1709	1	1709	0	1709	0	1709	1	1709	1	1709	0	1709	0	1709	1	1709	1	1709	0
1710	1	1710	1	1710	1	1710	0	1710	0	1710	1	1710	1	1710	0	1710	0	1710	1	1710	1	1710	0
1711	1	1711	1	1711	0	1711	0	1711	0	1711	1	1711	1	1711	0	1711	0	1711	1	1711	1	1711	0
1712	1	1712	0	1712	1	1712	0	1712	0	1712	1	1712	0	1712	0	1712	0	1712	1	1712	1	1712	0
1713	1	1713	1	1713	1	1713	0	1713	0	1713	1	1713	1	1713	0	1713	0	1713	1	1713	1	1713	0
1714	0	1714	1	1714	1	1714	0	1714	0	1714	0	1714	1	1714	0	1714	0	1714	1	1714	1	1714	0
1715	1	1715	1	1715	0	1715	0	1715	0	1715	1	1715	0	1715	0	1715	0	1715	1	1715	1	1715	0
1716	0	1716	1	1716	1	1716	0	1716	0	1716	1	1716	1	1716	0	1716	0	1716	1	1716	1	1716	0
1717	0	1717	1	1717	1	1717	0	1717	0	1717	0	1717	1	1717	0	1717	1	1717	1	1717	1	1717	0
1718	1	1718	1	1718	1	1718	0	1718	0	1718	1	1718	0	1718	0	1718	1	1718	0	1718	0	1718	0
1719	0	1719	1	1719	1	1719	0	1719	0	1719	1	1719	0	1719	0	1719	0	1719	1	1719	1	1719	0
1720	1	1720	0	1720	0	1720	0	1720	0	1720	1	1720	0	1720	0	1720	0	1720	0	1720	1	1720	0
1721	0	1721	1	1721	1	1721	0	1721	0	1721	1	1721	0	1721	0	1721	1	1721	1	1721	1	1721	0
1722	0	1722	1	1722	1	1722	0	1722	0	1722	1	1722	0	1722	0	1722	1	1722	1	1722	1	1722	0
1723	0	1723	0	1723	1	1723	0	1723	0	1723	0	1723	1	1723	0	1723	1	1723	1	1723	1	1723	0
1724	1	1724	1	1724	1	1724	0	1724	0	1724	0	1724	1	1724	0	1724	1	1724	0	1724	1	1724	0
1725	0	1725	1	1725	1	1725	0	1725	0	1725	1	1725	1	1725	0	1725	0	1725	0	1725	1	1725	0
1726	0	1726	1	1726	1	1726	0	1726	0	1726	1	1726	1	1726	0	1726	0	1726	0	1726	1	1726	0
1727	0	1727	1	1727	0	1727	0	1727	0	1727	1	1727	1	1727	0	1727	1	1727	0	1727	1	1727	0
1728	1	1728	1	1728	0	1728	0	1728	0	1728	1	1728	1	1728	0	1728	0	1728	1	1728	0	1728	0
1729	0	1729	1	1729	1	1729	0	1729	0	1729	1	1729	1	1729	0	1729	0	1729	0	1729	1	1729	0
1730	0	1730	0	1730	1	1730	0	1730	0	1730	0	1730	1	1730	0	1730	1	1730	0	1730	1	1730	0
1731	1	1731	1	1731	1	1731	0	1731	0	1731	1	1731	1	1731	0	1731	0	1731	1	1731	1	1731	0
1732	1	1732	1	1732	1	1732	0	1732	0	1732	1	1732	1	1732	0	1732	0	1732	0	1732	1	1732	0
1733	1	1733	1	1733	1	1733	0	1733	0	1733	1	1733	1	1733	0	1733	1	1733	0	1733	1	1733	0
1734	1	1734	1	1734	1	1734	0	1734	0	1734	1	1734	1	1734	0	1734	1	1734	1	1734	1	1734	0
1735	1	1735	1	1735	1	1735	0	1735	0	1735	1	1735	1	1735	0	1735	0	1735	0	1735	1	1735	0
1736	1	1736	1	1736	1	1736	0	1736	0	1736	1	1736	1	1736	0	1736	1	1736	0	1736	1	1736	0
1737	1	1737	1	1737	1	1737	0	1737	0	1737	1	1737	1	1737	0	1737	0	1737	1	1737	1	1737	0
1738	0	1738	1	1738	1	1738	0	1738	0	1738	1	1738	1	1738	0	1738	0	1738	1	1738	1	1738	0
1739	0	1739	0	1739	1	1739	0	1739	0	1739	1	1739	1	1739	0	1739	0	1739	0	1739	1	1739	0
1740	0	1740	1	1740	1	1740	0	1740	0	1740	1	1740	1	1740	0	1740	1	1740	1	1740	1	1740	0
1741	0	1741	1	1741	1	1741	0	1741	0	1741	1	1741	1	1741	0	1741	1	1741	1	1741	1	1741	0
1742	0	1742	1	1742	0	1742	0	1742	0	1742	1	1742	1	1742	0	1742	0	1742	0	1742	1	1742	0
1743	0	1743	1	1743	1	1743	0	1743	0	1743	1	1743	1	1743	0	1743	0	1743	0	1743	1	1743	0
1744	0	1744	1	1744	0	1744	0	1744	0	1744	0	1744	1	1744	0	1744	1	1744	1	1744	1	1744	0
1745	0	1745	1	1745	1	1745	0	1745	0	1745	1	1745	1	1745	0	1745	1	1745	0	1745	1	1745	0
1746	1	1746	1	1746	1	1746	0	1746	0	1746	1	1746	1	1746	0	1746	1	1746	1	1746	1	1746	0
1747	1	1747	1	1747	1	1747	0	1747	0	1747	1	1747	1	1747	0	1747	0	1747	1	1747	1	1747	0
1748	1	1748	1	1748	1	1748	0	1748	0	1748	1	1748	1	1748	0	1748	1	1748	1	1748	1	1748	0
1749	1	1749	0	1749	1	1749	0	1749	0	1749	1	1749	1	1749	0	1749	1	1749	1	1749	1	1749	0
1750	0	1750	1	1750	1	1750	0	1750	0	1750	1	1750	1	1750	0	1750	0	1750	0	1750	0	1750	0
1751	1	1751	1	1751	1	1751	0	1751	0	1751	1	1751	1	1751	0	1751	0	1751	1	1751	1	1751	0
1752	1	1752	1	1752	1	1752	1	1752	0	1752	1	1752	1	1752	0	1752	1	1752	1	1752	1	1752	0
1753	1	1753	1	1753	1	1753	0	1753	0	1753	1	1753	1	1753	0	1753	1	1753	1	1753	0	1753	0
1754	1	1754	1	1754	1	1754	0	1754	0	1754	1	1754	1	1754	0	1754	1	1754	1	1754	1	1754	0
1755	0	1755	1	1755	1	1755	0	1755	0	1755	1	1755	1	1755	0	1755	0	1755	1	1755	0	1755	0
1756	1	1756	1	1756	0	1756	0	1756	0	1756	1	1756	1	1756	0	1756	0	1756	1	1756	1	1756	0
1757	1	1757	1	1757	1	1757	0	1757	0	1757	1	1757	1	1757	0	1757	1	1757	1	1757	1	1757	0
1758	0	1758	1	1758	1	1758	0	1758	0	1758	1	1758	1	1758	0	1758	0	1758	1	1758	1	1758	0
1759	1	1759	1	1759	1	1759	0	1759	0	1759	0	1759	1	1759	0	1759	0	1759	1	1759	1	1759	0
1760	0	1760	0	1760	1	1760	0	1760	0	1760	1	1760	1	1760	0	1760	0	1760	1	1760	1	1760	0
1761	0	1761	1	1761	1	1761	0	1761	0	1761	1	1761	1	1761	0	1761	0	1761	1	1761	1	1761	0
1762	0	1762	1	1762	1	1762	0	1762	0	1762	1	1762	1	1762	0	1762	0	1762	1	1762	1	1762	0
1763	1	1763	0	1763	0	1763	0	1763	0	1763	1	1763	1	1763	0	1763	0	1763	1	1763	1	1763	0
1764	1	1764	1	1764	1	1764	0	1764	0	1764	1	1764	1	1764	0	1764	0	1764	0	1764	1	1764	0
1765	0	1765	1	1765	1	1765	0	1765	0	1765	1	1765	1	1765	0	1765	1	1765	1	1765	1	1765	0
1766	1	1766	1	1766	1	1766	0	1766	0	1766	1	1766	0	1766	0	1766	0	1766	1	1766	1	1766	0
1767	1	1767	1	1767	1	1767	0	1767	0	1767	1	1767	1	1767	0	1767	1	1767	1	1767	1	1767	0
1768	1	1768	0	1768	0	1768	0	1768	0	1768	1	1768	1	1768	0	1768	0	1768	0	1768	1	1768	0
1769	0	1769	1	1769	1	1769	0	1769	0	1769	1	1769	0	1769	0	1769	1	1769	1	1769	1	1769	0
1770	0	1770	1	1770	1	1770	0	1770	0	1770	0	1770	0	1770	0	1770	1	1770	0	1770	1	1770	0
1771	1	1771	1	1771	1	1771	0	1771	0	1771	1	1771	1	1771	0	1771	1	1771	1	1771	1	1771	0
1772	1	1772	0	1772	1	1772	0	1772	0	1772	1	1772	1	1772	0	1772	0	1772	0	1772	0	1772	0
1773	0	1773	0	1773	1	1773	0	1773	0	1773	1	1773	0	1773	0	1773	1	1773	0	1773	1	1773	0
1774	0	1774	1	1774	1	1774	0	1774	0	1774	1	1774	0	1774	0	1774	1	1774	0	1774	1	1774	0
1775	1	1775	0	1775	1	1775	0	1775	0	1775	1	1775	0	1775	0	1775	1	1775	0	1775	1	1775	0
1776	1	1776	1	1776	1	1776	0	1776	0	1776	1	1776	1	1776	0	1776	1	1776	1	1776	1	1776	0
1777	1	1777	1	1777	1	1777	0	1777	0	1777	1	1777	0	1777	0	1777	0	1777	0	1777	1	1777	0
1778	1	1778	1	1778	1	1778	0	1778	0	1778	1	1778	0	1778	0	1778	1	1778	0	1778	1	1778	0
1779	1	1779	1	1779	1	1779	0	1779	0	1779	1	1779	0	1779	0	1779	0	1779	0	1779	0	1779	0
1780	1	1780	1	1780	1	1780	0	1780	0	1780	1	1780	1	1780	0	1780	1	1780	0	1780	1	1780	0
1781	0	1781	1	1781	1	1781	0	1781	0	1781	1	1781	0	1781	0	1781	0	1781	1	1781	1	1781	0
1782	0	1782	1	1782	1	1782	0	1782	0	1782	1	1782	0	1782	0	1782	1	1782	1	1782	1	1782	0
1783	0	1783	1	1783	1	1783	0	1783	0	1783	0	1783	0	1783	0	1783	0	1783	1	1783	1	1783	0
1784	0	1784	1	1784	1	1784	0	1784	0	1784	1	1784	1	1784	0	1784	0	1784	0	1784	1	1784	0
1785	0	1785	0	1785	1	1785	0	1785	0	1785	1	1785	1	1785	0	1785	0	1785	0	1785	1	1785	0
1786	0	1786	1	1786	1	1786	0	1786	0	1786	1	1786	1	1786	0	1786	0	1786	0	1786	1	1786	0
1787	1	1787	1	1787	0	1787	0	1787	0	1787	1	1787	1	1787	0	1787	1	1787	0	1787	1	1787	0
1788	0	1788	0	1788	1	1788	0	1788	0	1788	0	1788	0	1788	0	1788	0	1788	0	1788	1	1788	0
1789	1	1789	0	1789	0	1789	0	1789	0	1789	1	1789	0	1789	1	1789	1	1789	1	1789	1	1789	0
1790	1	1790	1	1790	1	1790	0	1790	0	1790	1	1790	1	1790	0	1790	0	1790	1	1790	1	1790	0
1791	0	1791	1	1791	1	1791	0	1791	0	1791	1	1791	1	1791	0	1791	1	1791	0	1791	1	1791	0
1792	1	1792	1	1792	1	1792	0	1792	0	1792	1	1792	0	1792	0	1792	1	1792	1	1792	1	1792	0
1793	1	1793	1	1793	1	1793	0	1793	0	1793	1	1793	0	1793	0	1793	1	1793	1	1793	1	1793	0
1794	0	1794	0	1794	0	1794	0	1794	0	1794	0	1794	0	1794	1	1794	0	1794	0	1794	1	1794	0
1795	1	1795	0	1795	1	1795	0	1795	0	1795	1	1795	0	1795	1	1795	1	1795	1	1795	1	1795	0
1796	1	1796	1	1796	1	1796	0	1796	0	1796	1	1796	1	1796	1	1796	0	1796	1	1796	1	1796	0
1797	0	1797	0	1797	1	1797	0	1797	0	1797	1	1797	0	1797	0	1797	0	1797	1	1797	1	1797	0
1798	0	1798	0	1798	0	1798	0	1798	0	1798	1	1798	0	1798	0	1798	0	1798	1	1798	1	1798	0
1799	1	1799	1	1799	1	1799	0	1799	0	1799	1	1799	1	1799	0	1799	1	1799	1	1799	1	1799	0
1800	1	1800	1	1800	1	1800	0	1800	0	1800	1	1800	0	1800	0	1800	0	1800	0	1800	1	1800	0
1801	1	1801	0	1801	1	1801	0	1801	0	1801	1	1801	0	1801	0	1801	0	1801	1	1801	1	1801	0
1802	0	1802	1	1802	1	1802	0	1802	0	1802	1	1802	0	1802	0	1802	1	1802	1	1802	1	1802	0
1803	1	1803	0	1803	1	1803	0	1803	0	1803	1	1803	0	1803	0	1803	0	1803	1	1803	1	1803	0
1804	1	1804	0	1804	0	1804	0	1804	0	1804	1	1804	0	1804	0	1804	0	1804	1	1804	1	1804	0
1805	0	1805	1	1805	0	1805	0	1805	0	1805	0	1805	1	1805	0	1805	0	1805	1	1805	1	1805	0
1806	0	1806	1	1806	1	1806	0	1806	0	1806	1	1806	0	1806	0	1806	1	1806	1	1806	1	1806	0
1807	0	1807	1	1807	1	1807	0	1807	0	1807	1	1807	0	1807	0	1807	0	1807	1	1807	0	1807	0
1808	1	1808	1	1808	1	1808	0	1808	0	1808	1	1808	0	1808	1	1808	1	1808	0	1808	0	1808	0
1809	0	1809	1	1809	1	1809	0	1809	0	1809	1	1809	0	1809	0	1809	1	1809	1	1809	1	1809	0
1810	1	1810	0	1810	1	1810	0	1810	0	1810	1	1810	1	1810	0	1810	0	1810	1	1810	1	1810	0
1811	1	1811	1	1811	1	1811	0	1811	0	1811	1	1811	0	1811	0	1811	0	1811	1	1811	1	1811	0
1812	1	1812	1	1812	0	1812	0	1812	0	1812	1	1812	0	1812	0	1812	0	1812	0	1812	1	1812	0
1813	1	1813	0	1813	1	1813	0	1813	0	1813	0	1813	0	1813	0	1813	1	1813	1	1813	1	1813	0
1814	1	1814	0	1814	1	1814	0	1814	0	1814	1	1814	0	1814	0	1814	1	1814	0	1814	1	1814	0
1815	1	1815	1	1815	1	1815	0	1815	0	1815	1	1815	0	1815	0	1815	1	1815	1	1815	0	1815	0
1816	0	1816	0	1816	1	1816	0	1816	0	1816	1	1816	0	1816	0	1816	0	1816	0	1816	1	1816	0
1817	0	1817	0	1817	0	1817	0	1817	0	1817	1	1817	0	1817	0	1817	0	1817	1	1817	0	1817	0
1818	0	1818	0	1818	1	1818	0	1818	0	1818	1	1818	0	1818	0	1818	0	1818	1	1818	0	1818	0
1819	1	1819	0	1819	1	1819	0	1819	0	1819	1	1819	0	1819	0	1819	0	1819	1	1819	1	1819	0
1820	1	1820	1	1820	1	1820	0	1820	0	1820	1	1820	1	1820	0	1820	0	1820	1	1820	1	1820	0
1821	1	1821	1	1821	1	1821	0	1821	0	1821	1	1821	1	1821	0	1821	0	1821	1	1821	1	1821	0
1822	0	1822	1	1822	1	1822	0	1822	0	1822	1	1822	1	1822	0	1822	0	1822	1	1822	1	1822	0
1823	1	1823	0	1823	1	1823	0	1823	0	1823	1	1823	0	1823	0	1823	0	1823	0	1823	1	1823	0
1824	0	1824	0	1824	1	1824	0	1824	0	1824	1	1824	1	1824	1	1824	0	1824	0	1824	1	1824	0
1825	1	1825	1	1825	1	1825	0	1825	0	1825	1	1825	1	1825	0	1825	0	1825	1	1825	1	1825	0
1826	1	1826	1	1826	1	1826	0	1826	0	1826	1	1826	1	1826	0	1826	0	1826	1	1826	1	1826	0
1827	0	1827	1	1827	1	1827	0	1827	0	1827	1	1827	0	1827	0	1827	0	1827	1	1827	1	1827	0
1828	1	1828	1	1828	1	1828	0	1828	0	1828	1	1828	1	1828	0	1828	0	1828	0	1828	1	1828	0
1829	1	1829	1	1829	1	1829	0	1829	0	1829	1	1829	0	1829	1	1829	0	1829	1	1829	1	1829	0
1830	1	1830	1	1830	1	1830	0	1830	0	1830	1	1830	0	1830	1	1830	0	1830	0	1830	1	1830	0
1831	1	1831	0	1831	1	1831	0	1831	0	1831	0	1831	1	1831	0	1831	0	1831	0	1831	0	1831	0
1832	1	1832	1	1832	1	1832	0	1832	0	1832	0	1832	1	1832	0	1832	0	1832	0	1832	0	1832	0
1833	0	1833	0	1833	1	1833	0	1833	0	1833	0	1833	1	1833	0	1833	0	1833	1	1833	1	1833	0
1834	0	1834	1	1834	1	1834	0	1834	0	1834	0	1834	1	1834	0	1834	0	1834	0	1834	1	1834	0
1835	1	1835	1	1835	1	1835	0	1835	0	1835	0	1835	1	1835	1	1835	1	1835	0	1835	1	1835	1
1836	1	1836	1	1836	1	1836	0	1836	0	1836	1	1836	1	1836	1	1836	1	1836	0	1836	0	1836	0
1837	0	1837	0	1837	1	1837	0	1837	0	1837	1	1837	1	1837	0	1837	0	1837	0	1837	1	1837	0
1838	1	1838	0	1838	1	1838	0	1838	0	1838	1	1838	1	1838	0	1838	0	1838	0	1838	1	1838	0
1839	1	1839	1	1839	1	1839	0	1839	0	1839	0	1839	1	1839	0	1839	0	1839	0	1839	1	1839	0
1840	0	1840	1	1840	1	1840	0	1840	0	1840	0	1840	1	1840	0	1840	0	1840	0	1840	1	1840	1
1841	0	1841	1	1841	1	1841	0	1841	0	1841	1	1841	0	1841	1	1841	1	1841	0	1841	1	1841	1
1842	1	1842	0	1842	1	1842	0	1842	0	1842	0	1842	1	1842	1	1842	0	1842	0	1842	1	1842	1
1843	0	1843	1	1843	1	1843	0	1843	0	1843	0	1843	1	1843	0	1843	1	1843	0	1843	1	1843	1
1844	0	1844	1	1844	1	1844	0	1844	0	1844	0	1844	1	1844	1	1844	1	1844	0	1844	1	1844	1
1845	0	1845	1	1845	1	1845	0	1845	0	1845	0	1845	0	1845	1	1845	0	1845	0	1845	1	1845	0
1846	1	1846	1	1846	1	1846	0	1846	0	1846	1	1846	0	1846	1	1846	0	1846	0	1846	1	1846	1
1847	1	1847	1	1847	1	1847	0	1847	0	1847	0	1847	1	1847	1	1847	0	1847	0	1847	1	1847	1
1848	1	1848	1	1848	1	1848	0	1848	0	1848	1	1848	1	1848	0	1848	0	1848	0	1848	1	1848	1
1849	1	1849	0	1849	1	1849	0	1849	0	1849	1	1849	1	1849	0	1849	0	1849	0	1849	0	1849	1
1850	0	1850	1	1850	1	1850	0	1850	0	1850	1	1850	1	1850	1	1850	0	1850	0	1850	1	1850	0
1851	0	1851	0	1851	1	1851	0	1851	0	1851	1	1851	1	1851	0	1851	0	1851	0	1851	1	1851	1
1852	0	1852	1	1852	0	1852	0	1852	0	1852	0	1852	1	1852	0	1852	0	1852	0	1852	1	1852	0
1853	0	1853	1	1853	1	1853	0	1853	0	1853	1	1853	1	1853	1	1853	0	1853	0	1853	1	1853	1
1854	0	1854	0	1854	1	1854	0	1854	0	1854	1	1854	0	1854	1	1854	0	1854	0	1854	1	1854	1
1855	1	1855	0	1855	1	1855	0	1855	0	1855	1	1855	1	1855	1	1855	0	1855	0	1855	1	1855	1
1856	1	1856	0	1856	1	1856	0	1856	0	1856	0	1856	1	1856	1	1856	1	1856	0	1856	1	1856	1
1857	1	1857	1	1857	1	1857	0	1857	0	1857	0	1857	1	1857	0	1857	1	1857	0	1857	1	1857	1
1858	1	1858	0	1858	1	1858	0	1858	0	1858	1	1858	1	1858	1	1858	1	1858	0	1858	1	1858	1
1859	0	1859	0	1859	1	1859	0	1859	0	1859	1	1859	1	1859	0	1859	0	1859	0	1859	1	1859	1
1860	1	1860	1	1860	1	1860	0	1860	0	1860	1	1860	1	1860	0	1860	0	1860	1	1860	1	1860	1
1861	0	1861	1	1861	0	1861	0	1861	0	1861	1	1861	1	1861	1	1861	0	1861	0	1861	1	1861	1
1862	0	1862	1	1862	0	1862	0	1862	0	1862	1	1862	1	1862	1	1862	0	1862	1	1862	1	1862	0
1863	0	1863	1	1863	1	1863	0	1863	0	1863	0	1863	1	1863	1	1863	0	1863	1	1863	1	1863	1
1864	0	1864	1	1864	1	1864	0	1864	0	1864	0	1864	1	1864	0	1864	0	1864	0	1864	1	1864	1
1865	0	1865	1	1865	1	1865	0	1865	0	1865	1	1865	1	1865	0	1865	1	1865	0	1865	0	1865	1
1866	1	1866	0	1866	1	1866	0	1866	0	1866	0	1866	1	1866	1	1866	0	1866	0	1866	1	1866	0
1867	1	1867	1	1867	1	1867	0	1867	0	1867	0	1867	1	1867	1	1867	1	1867	0	1867	1	1867	1
1868	0	1868	1	1868	1	1868	0	1868	0	1868	0	1868	1	1868	1	1868	1	1868	0	1868	1	1868	1
1869	0	1869	1	1869	0	1869	0	1869	0	1869	0	1869	1	1869	0	1869	0	1869	0	1869	1	1869	1
1870	0	1870	1	1870	0	1870	0	1870	0	1870	0	1870	0	1870	0	1870	1	1870	1	1870	1	1870	0
1871	1	1871	1	1871	1	1871	0	1871	0	1871	0	1871	1	1871	0	1871	1	1871	1	1871	1	1871	1
1872	0	1872	1	1872	0	1872	0	1872	0	1872	0	1872	1	1872	0	1872	1	1872	1	1872	1	1872	1
1873	1	1873	0	1873	0	1873	0	1873	0	1873	1	1873	0	1873	0	1873	1	1873	0	1873	1	1873	1
1874	1	1874	1	1874	1	1874	0	1874	0	1874	1	1874	0	1874	0	1874	0	1874	1	1874	1	1874	1
1875	1	1875	1	1875	1	1875	0	1875	0	1875	1	1875	1	1875	0	1875	0	1875	1	1875	1	1875	1
1876	1	1876	0	1876	1	1876	0	1876	0	1876	1	1876	1	1876	0	1876	0	1876	1	1876	1	1876	1
1877	1	1877	1	1877	1	1877	0	1877	0	1877	1	1877	1	1877	0	1877	1	1877	1	1877	1	1877	1
1878	1	1878	1	1878	1	1878	0	1878	0	1878	1	1878	1	1878	0	1878	0	1878	1	1878	1	1878	0
1879	1	1879	1	1879	1	1879	0	1879	0	1879	1	1879	1	1879	0	1879	0	1879	1	1879	1	1879	0
1880	1	1880	0	1880	1	1880	0	1880	0	1880	1	1880	1	1880	0	1880	0	1880	0	1880	1	1880	0
1881	1	1881	1	1881	1	1881	0	1881	0	1881	1	1881	1	1881	0	1881	1	1881	1	1881	1	1881	0
1882	1	1882	1	1882	1	1882	0	1882	0	1882	1	1882	1	1882	0	1882	0	1882	0	1882	1	1882	1
1883	1	1883	0	1883	1	1883	0	1883	0	1883	1	1883	1	1883	0	1883	0	1883	1	1883	0	1883	1
1884	1	1884	1	1884	1	1884	0	1884	0	1884	1	1884	1	1884	0	1884	0	1884	1	1884	1	1884	1
1885	1	1885	1	1885	1	1885	0	1885	0	1885	1	1885	1	1885	0	1885	0	1885	1	1885	1	1885	1
1886	1	1886	1	1886	1	1886	0	1886	0	1886	1	1886	1	1886	0	1886	0	1886	1	1886	1	1886	1
1887	1	1887	1	1887	1	1887	0	1887	0	1887	0	1887	1	1887	0	1887	0	1887	0	1887	1	1887	1
1888	1	1888	1	1888	1	1888	0	1888	0	1888	1	1888	1	1888	0	1888	0	1888	0	1888	1	1888	1
1889	1	1889	1	1889	1	1889	0	1889	0	1889	0	1889	1	1889	0	1889	0	1889	0	1889	1	1889	1
1890	1	1890	0	1890	1	1890	0	1890	0	1890	1	1890	1	1890	0	1890	1	1890	0	1890	0	1890	1
1891	1	1891	1	1891	1	1891	0	1891	0	1891	0	1891	1	1891	0	1891	0	1891	0	1891	0	1891	1
1892	1	1892	1	1892	1	1892	0	1892	0	1892	1	1892	1	1892	0	1892	1	1892	0	1892	1	1892	0
1893	1	1893	1	1893	1	1893	0	1893	0	1893	1	1893	1	1893	0	1893	0	1893	0	1893	0	1893	1
1894	1	1894	1	1894	0	1894	0	1894	0	1894	1	1894	1	1894	0	1894	0	1894	1	1894	0	1894	0
1895	1	1895	1	1895	1	1895	0	1895	0	1895	0	1895	1	1895	0	1895	0	1895	1	1895	0	1895	1
1896	1	1896	0	1896	0	1896	0	1896	0	1896	0	1896	1	1896	0	1896	1	1896	0	1896	1	1896	1
1897	1	1897	1	1897	0	1897	0	1897	0	1897	0	1897	0	1897	0	1897	1	1897	1	1897	1	1897	1
1898	0	1898	0	1898	0	1898	0	1898	0	1898	1	1898	1	1898	0	1898	0	1898	0	1898	1	1898	1
1899	0	1899	0	1899	1	1899	0	1899	0	1899	1	1899	1	1899	0	1899	0	1899	0	1899	1	1899	1
1900	0	1900	0	1900	1	1900	0	1900	0	1900	1	1900	1	1900	0	1900	1	1900	0	1900	1	1900	1
1901	1	1901	1	1901	1	1901	0	1901	0	1901	1	1901	1	1901	0	1901	1	1901	0	1901	1	1901	0
1902	0	1902	1	1902	0	1902	0	1902	0	1902	1	1902	1	1902	0	1902	1	1902	0	1902	0	1902	1
1903	0	1903	0	1903	0	1903	0	1903	0	1903	0	1903	1	1903	0	1903	1	1903	1	1903	1	1903	1
1904	1	1904	1	1904	1	1904	0	1904	0	1904	1	1904	1	1904	0	1904	1	1904	1	1904	1	1904	1
1905	1	1905	0	1905	1	1905	0	1905	0	1905	1	1905	1	1905	0	1905	0	1905	0	1905	1	1905	0
1906	1	1906	1	1906	1	1906	0	1906	0	1906	1	1906	1	1906	0	1906	0	1906	0	1906	1	1906	0
1907	1	1907	1	1907	1	1907	0	1907	0	1907	0	1907	1	1907	0	1907	1	1907	1	1907	1	1907	0
1908	1	1908	0	1908	0	1908	0	1908	0	1908	0	1908	1	1908	0	1908	1	1908	0	1908	1	1908	1
1909	1	1909	1	1909	1	1909	0	1909	0	1909	0	1909	1	1909	0	1909	1	1909	1	1909	1	1909	0
1910	1	1910	0	1910	1	1910	0	1910	0	1910	1	1910	0	1910	0	1910	1	1910	1	1910	1	1910	1
1911	1	1911	1	1911	1	1911	0	1911	0	1911	1	1911	1	1911	0	1911	1	1911	1	1911	1	1911	1
1912	1	1912	1	1912	1	1912	0	1912	0	1912	0	1912	1	1912	0	1912	0	1912	1	1912	1	1912	0
1913	1	1913	0	1913	1	1913	0	1913	0	1913	1	1913	1	1913	0	1913	1	1913	1	1913	1	1913	0
1914	1	1914	1	1914	1	1914	0	1914	0	1914	1	1914	1	1914	0	1914	0	1914	1	1914	1	1914	0
1915	1	1915	0	1915	1	1915	0	1915	0	1915	1	1915	1	1915	0	1915	0	1915	1	1915	1	1915	1
1916	1	1916	1	1916	1	1916	0	1916	0	1916	0	1916	1	1916	0	1916	0	1916	1	1916	1	1916	0
1917	1	1917	0	1917	1	1917	0	1917	0	1917	1	1917	1	1917	0	1917	0	1917	1	1917	1	1917	0
1918	1	1918	1	1918	1	1918	0	1918	0	1918	1	1918	1	1918	0	1918	0	1918	1	1918	1	1918	0
1919	1	1919	1	1919	0	1919	0	1919	0	1919	0	1919	1	1919	0	1919	0	1919	1	1919	1	1919	1
1920	1	1920	1	1920	1	1920	0	1920	0	1920	1	1920	1	1920	0	1920	0	1920	1	1920	1	1920	0
1921	1	1921	1	1921	1	1921	0	1921	0	1921	1	1921	0	1921	0	1921	0	1921	1	1921	1	1921	0
1922	1	1922	1	1922	1	1922	0	1922	0	1922	1	1922	1	1922	0	1922	1	1922	1	1922	1	1922	0
1923	1	1923	1	1923	0	1923	0	1923	0	1923	0	1923	1	1923	0	1923	0	1923	1	1923	1	1923	0
1924	1	1924	1	1924	1	1924	0	1924	0	1924	0	1924	0	1924	0	1924	1	1924	1	1924	1	1924	0
1925	1	1925	1	1925	1	1925	0	1925	0	1925	1	1925	1	1925	0	1925	1	1925	1	1925	0	1925	0
1926	0	1926	1	1926	1	1926	0	1926	0	1926	1	1926	1	1926	0	1926	0	1926	1	1926	0	1926	0
1927	1	1927	0	1927	1	1927	0	1927	0	1927	1	1927	1	1927	0	1927	1	1927	1	1927	1	1927	0
1928	0	1928	1	1928	1	1928	0	1928	0	1928	1	1928	1	1928	0	1928	0	1928	1	1928	1	1928	0
1929	1	1929	1	1929	1	1929	0	1929	0	1929	1	1929	1	1929	0	1929	0	1929	1	1929	1	1929	0
1930	1	1930	1	1930	1	1930	0	1930	0	1930	1	1930	1	1930	0	1930	0	1930	1	1930	1	1930	1
1931	1	1931	1	1931	1	1931	0	1931	0	1931	1	1931	1	1931	0	1931	0	1931	1	1931	1	1931	0
1932	1	1932	1	1932	1	1932	0	1932	0	1932	0	1932	1	1932	0	1932	0	1932	1	1932	1	1932	1
1933	1	1933	1	1933	0	1933	0	1933	0	1933	1	1933	1	1933	0	1933	0	1933	1	1933	0	1933	0
1934	0	1934	1	1934	1	1934	0	1934	0	1934	1	1934	1	1934	0	1934	1	1934	1	1934	1	1934	1
1935	1	1935	1	1935	0	1935	0	1935	0	1935	1	1935	1	1935	0	1935	0	1935	0	1935	1	1935	1
1936	0	1936	1	1936	1	1936	0	1936	0	1936	1	1936	1	1936	0	1936	1	1936	1	1936	1	1936	1
1937	1	1937	1	1937	0	1937	0	1937	0	1937	1	1937	1	1937	0	1937	0	1937	0	1937	1	1937	0
1938	0	1938	1	1938	1	1938	0	1938	0	1938	1	1938	1	1938	0	1938	0	1938	1	1938	1	1938	1
1939	1	1939	1	1939	1	1939	0	1939	0	1939	1	1939	1	1939	0	1939	1	1939	1	1939	1	1939	1
1940	1	1940	1	1940	1	1940	0	1940	0	1940	1	1940	1	1940	0	1940	0	1940	1	1940	0	1940	1
1941	1	1941	0	1941	1	1941	0	1941	0	1941	1	1941	1	1941	0	1941	1	1941	0	1941	1	1941	0
1942	1	1942	1	1942	1	1942	0	1942	0	1942	1	1942	1	1942	0	1942	1	1942	1	1942	1	1942	1
1943	1	1943	1	1943	1	1943	0	1943	0	1943	1	1943	1	1943	0	1943	0	1943	1	1943	1	1943	1
1944	1	1944	1	1944	1	1944	0	1944	0	1944	1	1944	1	1944	0	1944	1	1944	1	1944	1	1944	1
1945	1	1945	1	1945	1	1945	0	1945	0	1945	1	1945	1	1945	0	1945	0	1945	1	1945	1	1945	1
1946	1	1946	0	1946	1	1946	0	1946	0	1946	0	1946	0	1946	0	1946	0	1946	1	1946	1	1946	1
1947	1	1947	0	1947	1	1947	0	1947	0	1947	0	1947	1	1947	0	1947	1	1947	1	1947	1	1947	1
1948	0	1948	1	1948	1	1948	0	1948	0	1948	0	1948	1	1948	0	1948	0	1948	1	1948	1	1948	1
1949	0	1949	1	1949	1	1949	0	1949	0	1949	0	1949	1	1949	0	1949	1	1949	1	1949	1	1949	1
1950	1	1950	1	1950	0	1950	0	1950	0	1950	0	1950	1	1950	0	1950	1	1950	0	1950	1	1950	0
1951	1	1951	1	1951	0	1951	0	1951	0	1951	0	1951	1	1951	0	1951	0	1951	1	1951	1	1951	1
1952	1	1952	0	1952	1	1952	0	1952	0	1952	1	1952	1	1952	0	1952	0	1952	1	1952	1	1952	1
1953	1	1953	1	1953	1	1953	0	1953	0	1953	1	1953	1	1953	0	1953	1	1953	1	1953	1	1953	1
1954	0	1954	0	1954	1	1954	0	1954	0	1954	1	1954	1	1954	0	1954	1	1954	1	1954	1	1954	0
1955	0	1955	0	1955	1	1955	0	1955	0	1955	0	1955	1	1955	0	1955	1	1955	1	1955	1	1955	1
1956	0	1956	1	1956	1	1956	0	1956	0	1956	0	1956	1	1956	0	1956	1	1956	1	1956	0	1956	1
1957	0	1957	0	1957	1	1957	0	1957	0	1957	1	1957	1	1957	0	1957	1	1957	1	1957	1	1957	1
1958	0	1958	0	1958	1	1958	0	1958	0	1958	0	1958	1	1958	0	1958	0	1958	1	1958	1	1958	1
1959	0	1959	1	1959	1	1959	0	1959	0	1959	1	1959	1	1959	0	1959	0	1959	1	1959	1	1959	1
1960	1	1960	1	1960	1	1960	0	1960	0	1960	1	1960	1	1960	0	1960	1	1960	1	1960	1	1960	0
1961	1	1961	1	1961	1	1961	0	1961	0	1961	0	1961	1	1961	0	1961	1	1961	0	1961	1	1961	1
1962	0	1962	1	1962	1	1962	0	1962	0	1962	0	1962	1	1962	0	1962	1	1962	1	1962	1	1962	1
1963	1	1963	1	1963	1	1963	0	1963	0	1963	0	1963	1	1963	0	1963	1	1963	1	1963	1	1963	1
1964	0	1964	1	1964	1	1964	0	1964	0	1964	1	1964	1	1964	0	1964	1	1964	1	1964	1	1964	1
1965	1	1965	1	1965	0	1965	0	1965	0	1965	0	1965	1	1965	0	1965	1	1965	1	1965	1	1965	1
1966	0	1966	1	1966	0	1966	0	1966	0	1966	0	1966	1	1966	0	1966	1	1966	1	1966	0	1966	1
1967	1	1967	1	1967	1	1967	0	1967	0	1967	0	1967	1	1967	0	1967	0	1967	0	1967	1	1967	1
1968	1	1968	1	1968	1	1968	0	1968	0	1968	0	1968	1	1968	1	1968	0	1968	1	1968	1	1968	0
1969	1	1969	1	1969	1	1969	0	1969	0	1969	1	1969	1	1969	0	1969	0	1969	1	1969	1	1969	0
1970	0	1970	1	1970	1	1970	0	1970	0	1970	0	1970	1	1970	1	1970	1	1970	1	1970	1	1970	0
1971	1	1971	0	1971	1	1971	0	1971	0	1971	0	1971	1	1971	0	1971	1	1971	1	1971	1	1971	0
1972	0	1972	0	1972	1	1972	0	1972	0	1972	0	1972	1	1972	1	1972	0	1972	1	1972	1	1972	1
1973	0	1973	1	1973	0	1973	0	1973	0	1973	0	1973	1	1973	0	1973	1	1973	1	1973	1	1973	1
1974	1	1974	0	1974	1	1974	0	1974	0	1974	0	1974	1	1974	0	1974	1	1974	1	1974	1	1974	1
1975	1	1975	0	1975	0	1975	0	1975	0	1975	0	1975	1	1975	0	1975	0	1975	1	1975	1	1975	0
1976	0	1976	1	1976	0	1976	0	1976	0	1976	0	1976	1	1976	0	1976	1	1976	1	1976	1	1976	0
1977	1	1977	1	1977	0	1977	0	1977	0	1977	0	1977	1	1977	0	1977	1	1977	1	1977	1	1977	1
1978	1	1978	1	1978	1	1978	0	1978	0	1978	0	1978	1	1978	0	1978	1	1978	0	1978	1	1978	0
1979	1	1979	1	1979	0	1979	0	1979	0	1979	0	1979	1	1979	0	1979	1	1979	1	1979	1	1979	1
1980	0	1980	1	1980	0	1980	0	1980	0	1980	1	1980	1	1980	0	1980	0	1980	1	1980	1	1980	0
1981	0	1981	0	1981	1	1981	0	1981	0	1981	1	1981	1	1981	0	1981	1	1981	1	1981	1	1981	1
1982	0	1982	1	1982	1	1982	0	1982	0	1982	0	1982	1	1982	0	1982	1	1982	1	1982	1	1982	1
1983	0	1983	1	1983	0	1983	0	1983	0	1983	1	1983	1	1983	0	1983	0	1983	0	1983	1	1983	1
1984	0	1984	1	1984	1	1984	0	1984	0	1984	0	1984	0	1984	0	1984	1	1984	1	1984	1	1984	1
1985	1	1985	0	1985	1	1985	0	1985	0	1985	1	1985	1	1985	0	1985	0	1985	1	1985	1	1985	1
1986	1	1986	1	1986	1	1986	0	1986	0	1986	0	1986	1	1986	0	1986	1	1986	1	1986	0	1986	1
1987	1	1987	1	1987	1	1987	0	1987	0	1987	0	1987	1	1987	0	1987	1	1987	1	1987	1	1987	1
1988	0	1988	1	1988	1	1988	0	1988	0	1988	1	1988	1	1988	0	1988	0	1988	1	1988	1	1988	1
1989	1	1989	1	1989	1	1989	0	1989	0	1989	1	1989	1	1989	0	1989	1	1989	1	1989	1	1989	1
1990	1	1990	1	1990	0	1990	0	1990	0	1990	1	1990	1	1990	0	1990	1	1990	1	1990	1	1990	1
1991	1	1991	0	1991	1	1991	0	1991	0	1991	1	1991	1	1991	1	1991	1	1991	1	1991	1	1991	1
1992	1	1992	1	1992	1	1992	0	1992	0	1992	1	1992	1	1992	0	1992	0	1992	1	1992	1	1992	1
1993	0	1993	0	1993	1	1993	0	1993	0	1993	1	1993	0	1993	0	1993	1	1993	1	1993	1	1993	1
1994	1	1994	1	1994	1	1994	0	1994	0	1994	1	1994	1	1994	0	1994	1	1994	1	1994	1	1994	1
1995	0	1995	1	1995	1	1995	0	1995	0	1995	1	1995	1	1995	0	1995	1	1995	0	1995	1	1995	1
1996	0	1996	0	1996	1	1996	0	1996	0	1996	0	1996	1	1996	0	1996	1	1996	1	1996	1	1996	1
[truncated: 3,004 more rows]

## Sheet: Fig. S3 (MD_01)
NOTE: 1 denote to conformations in which the D23-K28 hydrogen bond is present (colored yellow in Fig. S13).
NOTE: 0 denote to conformations in which the D23-K28 hydrogen bond is absent (colored gray in Fig. S13).
#CHAIN ID	1		2		3		4		5		6		7		8		9		10		11		12
#Frame	HBOND	#Frame	HBOND	#Frame	HBOND	#Frame	HBOND	#Frame	HBOND	#Frame	HBOND	#Frame	HBOND	#Frame	HBOND	#Frame	HBOND	#Frame	HBOND	#Frame	HBOND	#Frame	HBOND
1	1	1	0	1	1	1	0	1	1	1	0	1	1	1	1	1	1	1	0	1	1	1	0
2	0	2	1	2	0	2	1	2	0	2	1	2	1	2	1	2	0	2	1	2	1	2	0
3	1	3	1	3	1	3	0	3	0	3	1	3	0	3	1	3	1	3	1	3	1	3	0
4	1	4	1	4	1	4	0	4	1	4	1	4	0	4	1	4	1	4	0	4	0	4	0
5	1	5	0	5	0	5	1	5	1	5	1	5	0	5	1	5	1	5	0	5	1	5	0
6	0	6	1	6	0	6	1	6	1	6	0	6	1	6	1	6	1	6	0	6	1	6	0
7	0	7	0	7	0	7	0	7	1	7	0	7	1	7	1	7	0	7	1	7	0	7	0
8	1	8	0	8	1	8	0	8	0	8	1	8	1	8	1	8	0	8	1	8	1	8	0
9	0	9	1	9	1	9	1	9	1	9	1	9	1	9	1	9	1	9	1	9	1	9	0
10	0	10	1	10	0	10	0	10	1	10	1	10	1	10	1	10	0	10	1	10	1	10	0
11	1	11	0	11	0	11	1	11	1	11	1	11	0	11	1	11	1	11	1	11	0	11	0
12	0	12	1	12	1	12	1	12	1	12	0	12	1	12	0	12	1	12	1	12	0	12	0
13	0	13	1	13	1	13	1	13	0	13	1	13	1	13	1	13	0	13	1	13	1	13	0
14	0	14	1	14	1	14	1	14	1	14	1	14	0	14	1	14	0	14	0	14	0	14	0
15	1	15	1	15	0	15	1	15	0	15	0	15	1	15	1	15	1	15	1	15	0	15	0
16	1	16	0	16	0	16	1	16	1	16	1	16	1	16	1	16	0	16	0	16	1	16	0
17	0	17	1	17	1	17	1	17	1	17	1	17	1	17	0	17	1	17	0	17	0	17	0
18	0	18	0	18	1	18	1	18	0	18	0	18	1	18	1	18	0	18	0	18	1	18	0
19	0	19	1	19	1	19	0	19	1	19	0	19	1	19	1	19	1	19	0	19	1	19	0
20	1	20	1	20	1	20	1	20	1	20	0	20	0	20	1	20	1	20	0	20	1	20	0
21	1	21	0	21	1	21	1	21	0	21	0	21	1	21	1	21	1	21	1	21	0	21	0
22	0	22	0	22	1	22	0	22	1	22	1	22	1	22	1	22	1	22	1	22	1	22	0
23	0	23	1	23	1	23	1	23	1	23	1	23	1	23	1	23	0	23	0	23	1	23	0
24	1	24	1	24	1	24	1	24	0	24	1	24	1	24	0	24	1	24	1	24	1	24	0
25	0	25	0	25	1	25	0	25	1	25	0	25	1	25	1	25	1	25	1	25	0	25	0
26	0	26	0	26	1	26	1	26	1	26	0	26	0	26	1	26	1	26	0	26	0	26	0
27	0	27	1	27	1	27	1	27	1	27	1	27	1	27	0	27	1	27	1	27	0	27	0
28	0	28	0	28	1	28	1	28	0	28	0	28	1	28	1	28	1	28	1	28	0	28	0
29	0	29	0	29	1	29	0	29	0	29	0	29	0	29	1	29	1	29	1	29	1	29	0
30	1	30	1	30	0	30	1	30	1	30	1	30	1	30	1	30	1	30	0	30	0	30	0
31	0	31	0	31	1	31	0	31	1	31	0	31	1	31	1	31	1	31	1	31	0	31	0
32	1	32	1	32	0	32	1	32	0	32	1	32	1	32	1	32	1	32	1	32	0	32	0
33	1	33	0	33	1	33	1	33	1	33	0	33	1	33	1	33	1	33	0	33	1	33	0
34	0	34	0	34	1	34	0	34	1	34	1	34	0	34	1	34	1	34	1	34	1	34	0
35	1	35	0	35	0	35	1	35	1	35	0	35	1	35	1	35	1	35	1	35	1	35	0
36	1	36	0	36	1	36	1	36	0	36	0	36	0	36	0	36	0	36	1	36	1	36	0
37	1	37	0	37	1	37	0	37	0	37	0	37	1	37	1	37	1	37	1	37	0	37	0
38	1	38	0	38	1	38	1	38	0	38	1	38	0	38	0	38	1	38	1	38	0	38	0
39	0	39	0	39	1	39	0	39	1	39	1	39	1	39	1	39	0	39	0	39	1	39	0
40	1	40	1	40	1	40	1	40	0	40	0	40	1	40	1	40	1	40	1	40	0	40	0
41	0	41	1	41	0	41	1	41	1	41	1	41	0	41	1	41	0	41	1	41	0	41	0
42	1	42	1	42	0	42	1	42	1	42	1	42	1	42	1	42	1	42	1	42	1	42	0
43	1	43	1	43	1	43	1	43	1	43	1	43	0	43	1	43	0	43	1	43	1	43	0
44	1	44	0	44	0	44	0	44	1	44	1	44	1	44	1	44	1	44	1	44	1	44	0
45	0	45	0	45	0	45	1	45	1	45	0	45	1	45	1	45	1	45	1	45	0	45	0
46	1	46	0	46	1	46	1	46	1	46	0	46	1	46	1	46	1	46	1	46	0	46	0
47	1	47	0	47	1	47	0	47	0	47	0	47	0	47	1	47	0	47	1	47	0	47	0
48	0	48	0	48	0	48	1	48	1	48	1	48	1	48	1	48	1	48	0	48	0	48	0
49	1	49	0	49	1	49	1	49	1	49	1	49	0	49	1	49	1	49	1	49	0	49	0
50	0	50	1	50	1	50	1	50	1	50	1	50	1	50	0	50	1	50	0	50	1	50	0
51	0	51	0	51	1	51	0	51	1	51	0	51	1	51	1	51	1	51	0	51	0	51	0
52	1	52	0	52	1	52	0	52	1	52	0	52	1	52	1	52	0	52	0	52	0	52	0
53	0	53	0	53	1	53	1	53	1	53	0	53	1	53	1	53	1	53	1	53	1	53	0
54	1	54	1	54	1	54	0	54	1	54	1	54	1	54	1	54	1	54	0	54	1	54	0
55	1	55	1	55	1	55	1	55	1	55	0	55	0	55	1	55	1	55	1	55	1	55	0
56	1	56	0	56	1	56	1	56	1	56	0	56	0	56	1	56	1	56	1	56	0	56	0
57	1	57	0	57	0	57	1	57	1	57	0	57	1	57	0	57	1	57	0	57	0	57	0
58	1	58	1	58	1	58	1	58	1	58	0	58	1	58	1	58	1	58	0	58	1	58	0
59	0	59	0	59	1	59	1	59	1	59	1	59	1	59	1	59	0	59	1	59	1	59	0
60	0	60	1	60	1	60	1	60	1	60	1	60	0	60	1	60	1	60	1	60	1	60	0
61	0	61	1	61	0	61	0	61	1	61	1	61	0	61	0	61	1	61	1	61	1	61	0
62	1	62	1	62	0	62	1	62	0	62	1	62	1	62	1	62	0	62	0	62	1	62	0
63	0	63	0	63	1	63	0	63	1	63	1	63	0	63	1	63	1	63	1	63	0	63	0
64	0	64	1	64	1	64	0	64	1	64	0	64	0	64	1	64	0	64	0	64	1	64	0
65	0	65	1	65	1	65	1	65	1	65	0	65	1	65	0	65	1	65	0	65	1	65	0
66	0	66	0	66	0	66	1	66	1	66	0	66	0	66	1	66	0	66	1	66	1	66	0
67	1	67	0	67	1	67	0	67	1	67	1	67	1	67	1	67	1	67	1	67	0	67	0
68	1	68	1	68	1	68	0	68	0	68	1	68	1	68	0	68	0	68	0	68	0	68	0
69	0	69	0	69	1	69	1	69	1	69	1	69	1	69	1	69	1	69	1	69	1	69	0
70	0	70	0	70	1	70	1	70	1	70	1	70	1	70	0	70	1	70	0	70	1	70	0
71	1	71	0	71	1	71	1	71	1	71	0	71	0	71	1	71	0	71	1	71	0	71	0
72	1	72	1	72	0	72	0	72	1	72	0	72	0	72	0	72	1	72	1	72	1	72	0
73	0	73	1	73	1	73	1	73	1	73	1	73	1	73	1	73	1	73	1	73	1	73	0
74	1	74	1	74	0	74	1	74	1	74	1	74	1	74	0	74	1	74	0	74	1	74	0
75	1	75	0	75	1	75	1	75	1	75	0	75	1	75	1	75	1	75	1	75	1	75	0
76	0	76	0	76	1	76	1	76	1	76	1	76	1	76	1	76	1	76	0	76	0	76	0
77	1	77	0	77	1	77	0	77	0	77	1	77	1	77	1	77	0	77	1	77	0	77	0
78	1	78	0	78	1	78	0	78	1	78	0	78	1	78	1	78	0	78	1	78	1	78	0
79	1	79	1	79	1	79	0	79	1	79	1	79	1	79	1	79	1	79	1	79	0	79	0
80	1	80	1	80	0	80	1	80	1	80	1	80	1	80	1	80	1	80	0	80	0	80	0
81	0	81	1	81	0	81	0	81	1	81	1	81	1	81	1	81	1	81	1	81	0	81	0
82	0	82	0	82	0	82	1	82	0	82	1	82	1	82	1	82	0	82	1	82	0	82	0
83	1	83	0	83	1	83	1	83	1	83	0	83	1	83	1	83	0	83	1	83	1	83	0
84	1	84	0	84	1	84	0	84	1	84	0	84	0	84	1	84	1	84	1	84	1	84	0
85	1	85	0	85	1	85	1	85	1	85	1	85	1	85	1	85	1	85	1	85	1	85	0
86	0	86	0	86	0	86	1	86	1	86	1	86	1	86	1	86	1	86	0	86	1	86	0
87	1	87	1	87	0	87	1	87	1	87	1	87	0	87	0	87	0	87	1	87	1	87	0
88	1	88	0	88	1	88	1	88	1	88	1	88	1	88	1	88	1	88	1	88	0	88	0
89	0	89	1	89	0	89	1	89	1	89	1	89	0	89	1	89	1	89	1	89	1	89	0
90	1	90	0	90	1	90	1	90	1	90	1	90	1	90	1	90	1	90	1	90	0	90	0
91	1	91	0	91	1	91	1	91	1	91	1	91	0	91	1	91	1	91	1	91	0	91	0
92	0	92	1	92	0	92	1	92	1	92	1	92	0	92	1	92	1	92	1	92	1	92	0
93	1	93	1	93	1	93	1	93	1	93	1	93	0	93	1	93	1	93	0	93	1	93	0
94	0	94	1	94	0	94	1	94	1	94	1	94	1	94	1	94	1	94	1	94	1	94	0
95	1	95	0	95	0	95	1	95	1	95	1	95	0	95	0	95	1	95	1	95	1	95	0
96	1	96	1	96	1	96	1	96	1	96	1	96	1	96	1	96	1	96	1	96	1	96	0
97	0	97	0	97	1	97	1	97	0	97	0	97	1	97	1	97	0	97	1	97	0	97	0
98	1	98	0	98	1	98	0	98	1	98	0	98	0	98	1	98	1	98	1	98	1	98	0
99	1	99	0	99	1	99	1	99	1	99	1	99	1	99	1	99	1	99	0	99	1	99	0
100	1	100	0	100	0	100	0	100	0	100	0	100	0	100	0	100	1	100	1	100	0	100	0
101	0	101	1	101	0	101	0	101	1	101	1	101	0	101	1	101	1	101	0	101	1	101	0
102	1	102	0	102	0	102	1	102	1	102	0	102	0	102	0	102	1	102	1	102	0	102	0
103	1	103	0	103	1	103	1	103	0	103	0	103	0	103	0	103	1	103	1	103	1	103	0
104	1	104	0	104	1	104	1	104	1	104	1	104	1	104	0	104	0	104	1	104	1	104	0
105	1	105	0	105	1	105	1	105	1	105	0	105	1	105	1	105	0	105	1	105	1	105	0
106	1	106	0	106	1	106	0	106	1	106	0	106	0	106	0	106	0	106	1	106	1	106	0
107	1	107	1	107	1	107	0	107	1	107	1	107	1	107	1	107	1	107	0	107	1	107	0
108	1	108	0	108	0	108	1	108	1	108	1	108	1	108	1	108	1	108	1	108	1	108	0
109	1	109	0	109	0	109	1	109	1	109	1	109	0	109	0	109	0	109	0	109	0	109	0
110	0	110	0	110	1	110	1	110	1	110	0	110	1	110	1	110	1	110	0	110	1	110	0
111	1	111	1	111	1	111	1	111	1	111	0	111	0	111	1	111	1	111	1	111	1	111	0
112	1	112	1	112	0	112	1	112	1	112	1	112	0	112	1	112	1	112	1	112	1	112	0
113	0	113	1	113	1	113	1	113	1	113	1	113	1	113	1	113	1	113	0	113	0	113	0
114	0	114	1	114	1	114	1	114	1	114	1	114	1	114	0	114	0	114	0	114	0	114	0
115	1	115	0	115	1	115	1	115	1	115	1	115	0	115	0	115	1	115	1	115	1	115	0
116	0	116	0	116	0	116	1	116	1	116	1	116	1	116	0	116	1	116	1	116	1	116	0
117	1	117	0	117	1	117	0	117	1	117	1	117	1	117	0	117	1	117	0	117	0	117	0
118	0	118	0	118	0	118	1	118	1	118	1	118	1	118	0	118	1	118	1	118	0	118	0
119	1	119	1	119	1	119	1	119	0	119	1	119	0	119	0	119	0	119	0	119	0	119	0
120	1	120	1	120	0	120	1	120	1	120	1	120	0	120	1	120	1	120	1	120	1	120	0
121	0	121	0	121	1	121	1	121	1	121	1	121	0	121	1	121	0	121	1	121	0	121	0
122	1	122	0	122	0	122	1	122	1	122	1	122	0	122	0	122	1	122	0	122	1	122	0
123	1	123	1	123	0	123	1	123	1	123	0	123	0	123	1	123	1	123	1	123	0	123	0
124	1	124	0	124	1	124	0	124	1	124	0	124	0	124	0	124	0	124	1	124	1	124	0
125	1	125	0	125	0	125	0	125	1	125	1	125	0	125	1	125	1	125	0	125	1	125	0
126	1	126	0	126	1	126	0	126	1	126	0	126	0	126	1	126	1	126	1	126	0	126	0
127	0	127	1	127	0	127	1	127	1	127	1	127	1	127	1	127	0	127	1	127	0	127	0
128	1	128	0	128	0	128	1	128	1	128	1	128	1	128	1	128	1	128	0	128	0	128	0
129	1	129	0	129	1	129	0	129	0	129	1	129	1	129	1	129	1	129	1	129	1	129	0
130	0	130	0	130	1	130	1	130	1	130	1	130	1	130	1	130	1	130	1	130	0	130	0
131	0	131	0	131	0	131	1	131	1	131	0	131	1	131	1	131	1	131	0	131	1	131	0
132	1	132	0	132	0	132	1	132	0	132	1	132	1	132	1	132	1	132	0	132	1	132	0
133	1	133	0	133	0	133	1	133	1	133	1	133	1	133	1	133	1	133	0	133	0	133	0
134	1	134	0	134	1	134	1	134	1	134	1	134	1	134	1	134	1	134	0	134	0	134	0
135	1	135	0	135	0	135	0	135	1	135	1	135	1	135	1	135	1	135	0	135	1	135	0
136	1	136	1	136	1	136	0	136	0	136	0	136	0	136	1	136	1	136	0	136	1	136	0
137	0	137	1	137	1	137	1	137	0	137	0	137	1	137	0	137	1	137	0	137	0	137	0
138	1	138	1	138	0	138	1	138	1	138	1	138	0	138	1	138	0	138	0	138	1	138	0
139	1	139	0	139	1	139	1	139	0	139	0	139	1	139	1	139	1	139	0	139	0	139	0
140	1	140	1	140	1	140	1	140	1	140	0	140	1	140	1	140	1	140	1	140	0	140	0
141	1	141	1	141	1	141	1	141	0	141	1	141	0	141	1	141	1	141	1	141	1	141	0
142	1	142	0	142	1	142	1	142	1	142	0	142	1	142	1	142	1	142	1	142	1	142	1
143	1	143	0	143	0	143	0	143	1	143	0	143	1	143	1	143	1	143	1	143	0	143	1
144	1	144	0	144	0	144	1	144	1	144	0	144	1	144	0	144	0	144	1	144	0	144	0
145	1	145	1	145	1	145	0	145	1	145	0	145	1	145	1	145	0	145	1	145	0	145	1
146	1	146	0	146	1	146	0	146	1	146	0	146	1	146	1	146	1	146	1	146	0	146	0
147	1	147	0	147	0	147	1	147	1	147	0	147	0	147	1	147	0	147	1	147	1	147	0
148	1	148	0	148	1	148	1	148	1	148	0	148	0	148	1	148	1	148	0	148	1	148	0
149	0	149	0	149	1	149	1	149	0	149	1	149	1	149	1	149	0	149	0	149	0	149	1
150	1	150	1	150	1	150	0	150	1	150	1	150	0	150	1	150	0	150	1	150	0	150	0
151	0	151	0	151	0	151	1	151	1	151	1	151	1	151	1	151	0	151	0	151	0	151	0
152	0	152	1	152	0	152	1	152	1	152	1	152	1	152	0	152	0	152	0	152	0	152	0
153	0	153	1	153	1	153	1	153	1	153	1	153	1	153	1	153	0	153	1	153	1	153	0
154	1	154	1	154	0	154	1	154	1	154	0	154	1	154	0	154	1	154	0	154	0	154	0
155	1	155	0	155	1	155	1	155	1	155	0	155	0	155	1	155	1	155	0	155	0	155	0
156	0	156	0	156	1	156	0	156	0	156	1	156	1	156	1	156	0	156	1	156	0	156	0
157	1	157	0	157	1	157	1	157	1	157	1	157	1	157	0	157	1	157	1	157	1	157	0
158	1	158	0	158	0	158	0	158	1	158	1	158	1	158	0	158	1	158	1	158	1	158	0
159	1	159	1	159	1	159	1	159	1	159	1	159	1	159	0	159	0	159	1	159	0	159	0
160	1	160	1	160	0	160	1	160	1	160	1	160	1	160	1	160	1	160	1	160	0	160	0
161	0	161	0	161	0	161	0	161	1	161	1	161	1	161	1	161	0	161	0	161	1	161	0
162	0	162	1	162	1	162	1	162	1	162	0	162	0	162	0	162	1	162	0	162	1	162	0
163	0	163	1	163	1	163	1	163	0	163	1	163	0	163	1	163	1	163	1	163	1	163	0
164	1	164	0	164	1	164	1	164	1	164	1	164	1	164	1	164	1	164	1	164	1	164	0
165	1	165	0	165	1	165	1	165	1	165	1	165	1	165	1	165	1	165	1	165	1	165	0
166	0	166	0	166	0	166	1	166	1	166	1	166	1	166	1	166	1	166	1	166	0	166	0
167	1	167	0	167	0	167	0	167	1	167	1	167	1	167	1	167	1	167	1	167	1	167	0
168	1	168	0	168	1	168	1	168	1	168	1	168	1	168	1	168	1	168	0	168	0	168	0
169	1	169	0	169	1	169	1	169	1	169	0	169	1	169	0	169	0	169	1	169	1	169	0
170	0	170	0	170	1	170	1	170	1	170	1	170	0	170	0	170	0	170	1	170	1	170	0
171	1	171	1	171	0	171	1	171	1	171	1	171	1	171	1	171	1	171	1	171	1	171	0
172	1	172	0	172	0	172	1	172	1	172	0	172	0	172	1	172	1	172	1	172	0	172	0
173	0	173	1	173	1	173	1	173	1	173	0	173	1	173	1	173	1	173	0	173	0	173	0
174	1	174	0	174	1	174	0	174	1	174	1	174	1	174	1	174	0	174	1	174	0	174	0
175	1	175	0	175	0	175	1	175	1	175	0	175	1	175	1	175	0	175	1	175	1	175	0
176	1	176	1	176	1	176	1	176	1	176	0	176	1	176	1	176	0	176	0	176	1	176	0
177	1	177	1	177	1	177	1	177	0	177	1	177	1	177	0	177	1	177	0	177	1	177	0
178	0	178	1	178	1	178	1	178	0	178	1	178	1	178	1	178	1	178	1	178	1	178	0
179	1	179	1	179	1	179	0	179	1	179	1	179	1	179	1	179	0	179	0	179	0	179	0
180	1	180	1	180	1	180	1	180	1	180	1	180	0	180	1	180	0	180	1	180	1	180	0
181	1	181	0	181	1	181	0	181	1	181	0	181	1	181	1	181	1	181	0	181	1	181	0
182	0	182	0	182	1	182	1	182	1	182	0	182	0	182	1	182	1	182	0	182	1	182	0
183	0	183	0	183	1	183	0	183	1	183	1	183	1	183	1	183	1	183	1	183	1	183	0
184	1	184	1	184	1	184	1	184	1	184	0	184	1	184	1	184	0	184	0	184	1	184	0
185	1	185	1	185	0	185	1	185	0	185	1	185	1	185	1	185	0	185	1	185	0	185	0
186	1	186	0	186	1	186	0	186	0	186	0	186	0	186	1	186	1	186	1	186	0	186	0
187	1	187	1	187	1	187	1	187	1	187	1	187	1	187	1	187	0	187	0	187	0	187	0
188	1	188	1	188	1	188	0	188	1	188	0	188	1	188	1	188	0	188	0	188	1	188	0
189	1	189	1	189	1	189	0	189	1	189	0	189	0	189	1	189	0	189	1	189	1	189	0
190	1	190	0	190	0	190	1	190	1	190	1	190	0	190	1	190	1	190	0	190	1	190	0
191	1	191	1	191	1	191	1	191	0	191	1	191	0	191	1	191	0	191	1	191	1	191	0
192	0	192	0	192	1	192	0	192	0	192	1	192	0	192	1	192	1	192	1	192	0	192	0
193	0	193	1	193	0	193	1	193	1	193	1	193	0	193	0	193	1	193	0	193	1	193	0
194	0	194	1	194	0	194	1	194	1	194	0	194	1	194	1	194	1	194	0	194	1	194	0
195	0	195	1	195	0	195	0	195	0	195	0	195	1	195	1	195	1	195	0	195	1	195	0
196	1	196	1	196	1	196	1	196	1	196	1	196	1	196	0	196	0	196	0	196	1	196	0
197	0	197	1	197	1	197	0	197	1	197	0	197	1	197	1	197	1	197	0	197	1	197	0
198	1	198	0	198	1	198	1	198	1	198	1	198	1	198	0	198	0	198	0	198	1	198	0
199	0	199	1	199	1	199	1	199	1	199	1	199	0	199	1	199	1	199	0	199	1	199	0
200	1	200	1	200	1	200	0	200	0	200	1	200	1	200	1	200	0	200	1	200	1	200	0
201	1	201	1	201	0	201	1	201	0	201	1	201	0	201	1	201	0	201	0	201	1	201	0
202	1	202	0	202	0	202	0	202	1	202	1	202	0	202	1	202	1	202	1	202	0	202	0
203	1	203	1	203	1	203	1	203	1	203	0	203	1	203	1	203	1	203	1	203	1	203	0
204	1	204	0	204	0	204	1	204	0	204	1	204	1	204	1	204	1	204	0	204	1	204	0
205	1	205	1	205	1	205	1	205	0	205	1	205	1	205	1	205	0	205	0	205	0	205	0
206	1	206	0	206	1	206	0	206	0	206	1	206	1	206	1	206	1	206	1	206	1	206	0
207	1	207	1	207	0	207	0	207	0	207	0	207	1	207	0	207	1	207	0	207	1	207	0
208	1	208	0	208	1	208	0	208	0	208	1	208	1	208	1	208	1	208	1	208	1	208	0
209	0	209	0	209	1	209	0	209	1	209	1	209	1	209	1	209	1	209	1	209	1	209	0
210	1	210	1	210	1	210	0	210	1	210	1	210	1	210	1	210	1	210	1	210	1	210	0
211	0	211	1	211	1	211	1	211	1	211	1	211	1	211	1	211	1	211	0	211	0	211	0
212	0	212	1	212	1	212	0	212	0	212	0	212	1	212	1	212	0	212	1	212	0	212	0
213	0	213	1	213	1	213	1	213	1	213	1	213	1	213	1	213	1	213	0	213	1	213	0
214	1	214	1	214	1	214	1	214	1	214	1	214	1	214	1	214	1	214	1	214	1	214	0
215	0	215	0	215	1	215	0	215	1	215	1	215	0	215	1	215	0	215	1	215	0	215	0
216	0	216	0	216	0	216	1	216	1	216	1	216	1	216	1	216	1	216	0	216	0	216	0
217	0	217	1	217	0	217	0	217	0	217	1	217	0	217	1	217	1	217	1	217	1	217	0
218	1	218	1	218	0	218	0	218	1	218	1	218	1	218	1	218	1	218	0	218	0	218	0
219	1	219	1	219	1	219	1	219	1	219	1	219	1	219	1	219	1	219	1	219	0	219	0
220	0	220	0	220	1	220	0	220	1	220	1	220	1	220	1	220	0	220	0	220	1	220	0
221	1	221	1	221	0	221	0	221	0	221	1	221	0	221	0	221	1	221	0	221	1	221	0
222	1	222	1	222	1	222	1	222	1	222	1	222	1	222	1	222	1	222	0	222	0	222	0
223	0	223	1	223	1	223	0	223	1	223	1	223	1	223	1	223	0	223	1	223	0	223	0
224	1	224	0	224	0	224	1	224	1	224	0	224	1	224	1	224	1	224	1	224	0	224	0
225	0	225	1	225	0	225	1	225	1	225	1	225	1	225	1	225	1	225	0	225	0	225	0
226	1	226	0	226	0	226	0	226	1	226	1	226	1	226	1	226	1	226	0	226	0	226	0
227	1	227	1	227	1	227	1	227	0	227	1	227	1	227	1	227	1	227	1	227	1	227	0
228	1	228	1	228	0	228	0	228	1	228	1	228	1	228	1	228	1	228	0	228	1	228	0
229	0	229	1	229	1	229	0	229	0	229	0	229	0	229	1	229	1	229	1	229	1	229	0
230	0	230	0	230	1	230	0	230	1	230	1	230	1	230	1	230	1	230	1	230	1	230	0
231	1	231	1	231	1	231	1	231	1	231	1	231	1	231	1	231	0	231	1	231	1	231	0
232	1	232	1	232	1	232	0	232	1	232	1	232	1	232	1	232	1	232	0	232	1	232	0
233	1	233	1	233	1	233	1	233	0	233	0	233	1	233	1	233	1	233	1	233	1	233	0
234	1	234	1	234	1	234	0	234	0	234	1	234	1	234	1	234	1	234	0	234	1	234	0
235	1	235	1	235	0	235	0	235	1	235	1	235	0	235	1	235	1	235	0	235	0	235	0
236	1	236	1	236	0	236	1	236	0	236	0	236	1	236	1	236	1	236	0	236	1	236	0
237	1	237	1	237	1	237	0	237	0	237	1	237	1	237	1	237	1	237	1	237	1	237	0
238	0	238	1	238	1	238	0	238	0	238	0	238	1	238	1	238	0	238	1	238	0	238	0
239	0	239	0	239	1	239	0	239	1	239	0	239	1	239	1	239	1	239	1	239	0	239	0
240	1	240	1	240	1	240	1	240	1	240	0	240	1	240	1	240	1	240	1	240	1	240	0
241	0	241	1	241	0	241	1	241	0	241	1	241	1	241	1	241	1	241	1	241	1	241	0
242	0	242	0	242	1	242	0	242	0	242	1	242	1	242	1	242	1	242	1	242	1	242	0
243	1	243	1	243	1	243	0	243	0	243	0	243	1	243	1	243	1	243	1	243	0	243	0
244	1	244	1	244	1	244	0	244	0	244	1	244	1	244	1	244	0	244	0	244	1	244	0
245	1	245	0	245	1	245	0	245	1	245	1	245	0	245	1	245	1	245	1	245	1	245	0
246	1	246	0	246	1	246	1	246	0	246	1	246	0	246	1	246	1	246	1	246	1	246	0
247	1	247	1	247	0	247	0	247	1	247	1	247	0	247	0	247	1	247	1	247	1	247	0
248	1	248	0	248	0	248	1	248	1	248	0	248	1	248	1	248	0	248	1	248	0	248	0
249	1	249	1	249	1	249	0	249	1	249	0	249	1	249	1	249	1	249	1	249	1	249	0
250	0	250	1	250	1	250	1	250	1	250	1	250	1	250	1	250	1	250	0	250	1	250	0
251	1	251	0	251	0	251	0	251	0	251	0	251	1	251	1	251	0	251	0	251	1	251	0
252	0	252	1	252	1	252	0	252	1	252	1	252	0	252	1	252	0	252	1	252	1	252	0
253	1	253	0	253	0	253	0	253	0	253	1	253	0	253	1	253	0	253	0	253	1	253	1
254	0	254	1	254	0	254	1	254	1	254	1	254	1	254	1	254	1	254	1	254	1	254	1
255	1	255	1	255	0	255	0	255	0	255	1	255	1	255	1	255	1	255	1	255	0	255	1
256	1	256	0	256	1	256	1	256	1	256	1	256	0	256	0	256	1	256	1	256	1	256	1
257	0	257	1	257	1	257	1	257	0	257	1	257	0	257	1	257	0	257	1	257	1	257	1
258	1	258	1	258	1	258	1	258	1	258	1	258	1	258	1	258	1	258	0	258	1	258	1
259	0	259	0	259	0	259	0	259	1	259	1	259	1	259	1	259	1	259	1	259	0	259	1
260	1	260	1	260	1	260	1	260	1	260	1	260	1	260	1	260	1	260	1	260	1	260	1
261	0	261	1	261	0	261	0	261	1	261	1	261	0	261	1	261	1	261	1	261	1	261	0
262	1	262	1	262	1	262	1	262	1	262	0	262	1	262	1	262	1	262	1	262	1	262	1
263	1	263	1	263	1	263	0	263	1	263	1	263	1	263	1	263	1	263	1	263	1	263	0
264	1	264	1	264	1	264	1	264	1	264	1	264	1	264	1	264	1	264	1	264	1	264	0
265	0	265	0	265	1	265	0	265	1	265	0	265	0	265	1	265	0	265	1	265	1	265	0
266	1	266	1	266	0	266	0	266	0	266	1	266	0	266	1	266	0	266	1	266	1	266	1
267	1	267	1	267	0	267	1	267	0	267	1	267	1	267	1	267	0	267	0	267	1	267	1
268	1	268	0	268	1	268	1	268	1	268	1	268	1	268	0	268	0	268	1	268	1	268	1
269	1	269	0	269	1	269	0	269	1	269	0	269	1	269	1	269	0	269	1	269	1	269	0
270	1	270	1	270	1	270	0	270	1	270	1	270	0	270	1	270	1	270	1	270	1	270	0
271	1	271	1	271	1	271	1	271	1	271	1	271	0	271	1	271	1	271	1	271	1	271	0
272	1	272	1	272	1	272	1	272	1	272	1	272	1	272	1	272	1	272	1	272	1	272	0
273	0	273	1	273	1	273	1	273	1	273	1	273	1	273	1	273	1	273	1	273	0	273	0
274	1	274	0	274	0	274	1	274	0	274	0	274	0	274	1	274	1	274	1	274	1	274	0
275	1	275	0	275	0	275	1	275	1	275	1	275	1	275	1	275	1	275	1	275	1	275	0
276	0	276	0	276	0	276	0	276	1	276	1	276	0	276	1	276	1	276	1	276	1	276	0
277	1	277	1	277	0	277	1	277	1	277	1	277	1	277	1	277	1	277	0	277	0	277	0
278	0	278	1	278	0	278	1	278	1	278	1	278	1	278	1	278	1	278	0	278	0	278	0
279	0	279	1	279	0	279	1	279	0	279	1	279	1	279	1	279	1	279	1	279	1	279	0
280	1	280	0	280	1	280	0	280	0	280	1	280	1	280	1	280	1	280	1	280	1	280	0
281	1	281	1	281	1	281	1	281	1	281	1	281	1	281	1	281	1	281	1	281	1	281	0
282	1	282	1	282	0	282	0	282	1	282	1	282	1	282	1	282	1	282	1	282	1	282	0
283	0	283	0	283	0	283	0	283	0	283	1	283	1	283	1	283	1	283	1	283	1	283	0
284	1	284	1	284	0	284	0	284	0	284	1	284	1	284	1	284	1	284	0	284	1	284	0
285	1	285	0	285	0	285	1	285	1	285	0	285	1	285	1	285	1	285	1	285	1	285	0
286	1	286	0	286	1	286	1	286	0	286	1	286	0	286	1	286	1	286	1	286	1	286	0
287	1	287	0	287	1	287	1	287	1	287	1	287	1	287	1	287	1	287	1	287	1	287	0
288	0	288	1	288	1	288	1	288	0	288	1	288	1	288	1	288	1	288	1	288	1	288	1
289	1	289	1	289	1	289	1	289	1	289	1	289	1	289	1	289	1	289	1	289	1	289	0
290	1	290	1	290	0	290	0	290	1	290	1	290	1	290	1	290	1	290	1	290	1	290	0
291	1	291	0	291	0	291	0	291	0	291	1	291	1	291	0	291	1	291	1	291	0	291	0
292	0	292	1	292	1	292	1	292	0	292	1	292	1	292	1	292	1	292	1	292	1	292	0
293	1	293	1	293	1	293	1	293	0	293	1	293	0	293	1	293	0	293	1	293	1	293	0
294	1	294	1	294	0	294	1	294	0	294	1	294	1	294	1	294	1	294	1	294	1	294	0
295	1	295	0	295	1	295	1	295	0	295	1	295	1	295	1	295	1	295	1	295	1	295	0
296	1	296	1	296	1	296	1	296	1	296	1	296	0	296	1	296	1	296	0	296	1	296	0
297	0	297	1	297	1	297	1	297	1	297	1	297	1	297	1	297	1	297	0	297	1	297	0
298	1	298	0	298	1	298	1	298	0	298	1	298	1	298	1	298	1	298	1	298	1	298	0
299	1	299	1	299	1	299	1	299	1	299	1	299	1	299	1	299	0	299	1	299	1	299	0
300	0	300	1	300	1	300	0	300	1	300	0	300	0	300	1	300	0	300	1	300	1	300	0
301	1	301	1	301	1	301	0	301	1	301	0	301	1	301	1	301	1	301	1	301	1	301	0
302	1	302	1	302	1	302	0	302	1	302	0	302	1	302	1	302	1	302	0	302	1	302	0
303	1	303	0	303	1	303	0	303	0	303	1	303	1	303	1	303	1	303	0	303	1	303	0
304	1	304	1	304	1	304	1	304	1	304	1	304	1	304	1	304	1	304	1	304	1	304	0
305	1	305	1	305	1	305	0	305	0	305	1	305	1	305	1	305	1	305	0	305	0	305	0
306	1	306	1	306	1	306	0	306	0	306	1	306	0	306	1	306	1	306	1	306	1	306	0
307	0	307	1	307	1	307	1	307	0	307	0	307	1	307	1	307	1	307	1	307	1	307	0
308	0	308	1	308	1	308	1	308	1	308	1	308	1	308	1	308	1	308	1	308	1	308	0
309	1	309	1	309	1	309	1	309	0	309	1	309	1	309	1	309	0	309	1	309	1	309	0
310	1	310	0	310	0	310	1	310	1	310	1	310	1	310	1	310	0	310	0	310	1	310	0
311	1	311	1	311	1	311	1	311	0	311	0	311	1	311	1	311	1	311	1	311	1	311	0
312	1	312	1	312	0	312	0	312	0	312	1	312	1	312	1	312	1	312	1	312	1	312	0
313	1	313	1	313	1	313	0	313	1	313	0	313	1	313	1	313	1	313	0	313	1	313	0
314	1	314	0	314	1	314	1	314	0	314	1	314	1	314	1	314	1	314	1	314	1	314	0
315	0	315	1	315	1	315	1	315	1	315	1	315	1	315	1	315	1	315	1	315	1	315	0
316	1	316	1	316	1	316	1	316	0	316	1	316	1	316	1	316	0	316	0	316	1	316	0
317	1	317	1	317	1	317	1	317	1	317	0	317	1	317	1	317	1	317	0	317	1	317	0
318	0	318	0	318	0	318	1	318	1	318	1	318	1	318	1	318	1	318	0	318	1	318	0
319	1	319	1	319	1	319	0	319	1	319	1	319	1	319	1	319	1	319	0	319	1	319	0
320	0	320	1	320	1	320	0	320	0	320	1	320	1	320	1	320	1	320	1	320	1	320	0
321	1	321	1	321	1	321	0	321	1	321	1	321	1	321	0	321	1	321	1	321	1	321	0
322	0	322	1	322	1	322	1	322	1	322	1	322	0	322	1	322	1	322	0	322	1	322	0
323	1	323	1	323	0	323	1	323	1	323	1	323	1	323	1	323	1	323	0	323	1	323	0
324	1	324	1	324	0	324	0	324	0	324	0	324	0	324	1	324	1	324	1	324	1	324	0
325	0	325	1	325	1	325	1	325	1	325	1	325	1	325	1	325	1	325	1	325	1	325	0
326	0	326	0	326	1	326	1	326	0	326	0	326	1	326	1	326	1	326	1	326	1	326	0
327	1	327	1	327	1	327	1	327	0	327	1	327	0	327	1	327	1	327	1	327	1	327	0
328	1	328	1	328	1	328	0	328	0	328	1	328	0	328	1	328	1	328	1	328	1	328	0
329	1	329	1	329	1	329	1	329	1	329	1	329	0	329	1	329	1	329	0	329	1	329	0
330	0	330	0	330	1	330	1	330	0	330	0	330	0	330	1	330	1	330	1	330	1	330	0
331	1	331	1	331	0	331	0	331	0	331	1	331	0	331	1	331	1	331	0	331	1	331	0
332	0	332	1	332	1	332	1	332	0	332	1	332	0	332	1	332	0	332	1	332	1	332	0
333	1	333	1	333	1	333	1	333	1	333	1	333	1	333	1	333	1	333	1	333	0	333	0
334	1	334	1	334	1	334	1	334	1	334	0	334	1	334	1	334	1	334	1	334	1	334	0
335	1	335	1	335	1	335	1	335	1	335	0	335	1	335	1	335	1	335	0	335	1	335	0
336	1	336	1	336	1	336	0	336	0	336	1	336	0	336	1	336	0	336	1	336	1	336	0
337	1	337	1	337	1	337	1	337	1	337	1	337	0	337	1	337	1	337	1	337	0	337	0
338	1	338	1	338	1	338	1	338	1	338	1	338	1	338	1	338	1	338	1	338	1	338	0
339	0	339	1	339	0	339	1	339	1	339	0	339	1	339	1	339	1	339	1	339	1	339	0
340	1	340	1	340	1	340	1	340	0	340	1	340	1	340	1	340	1	340	1	340	1	340	0
341	1	341	1	341	1	341	1	341	1	341	1	341	1	341	1	341	1	341	1	341	0	341	0
342	1	342	1	342	1	342	1	342	0	342	1	342	1	342	1	342	1	342	1	342	1	342	0
343	1	343	1	343	0	343	0	343	0	343	0	343	1	343	0	343	1	343	1	343	1	343	0
344	1	344	1	344	1	344	0	344	0	344	1	344	0	344	1	344	1	344	1	344	1	344	0
345	1	345	1	345	1	345	1	345	1	345	1	345	1	345	1	345	1	345	1	345	1	345	0
346	1	346	0	346	1	346	0	346	0	346	1	346	1	346	1	346	1	346	1	346	1	346	0
347	1	347	1	347	0	347	1	347	0	347	1	347	1	347	1	347	1	347	0	347	1	347	0
348	1	348	1	348	1	348	1	348	1	348	0	348	1	348	1	348	1	348	1	348	1	348	0
349	1	349	0	349	1	349	0	349	1	349	1	349	0	349	1	349	0	349	1	349	1	349	0
350	1	350	1	350	0	350	1	350	1	350	1	350	1	350	1	350	0	350	1	350	1	350	0
351	1	351	1	351	1	351	0	351	1	351	1	351	1	351	1	351	1	351	1	351	1	351	0
352	1	352	0	352	1	352	0	352	1	352	1	352	0	352	1	352	1	352	1	352	1	352	0
353	0	353	1	353	1	353	1	353	1	353	1	353	1	353	1	353	1	353	1	353	1	353	0
354	1	354	0	354	1	354	0	354	1	354	1	354	1	354	1	354	1	354	1	354	1	354	0
355	1	355	1	355	1	355	0	355	1	355	1	355	0	355	1	355	0	355	1	355	1	355	1
356	1	356	1	356	0	356	1	356	0	356	1	356	0	356	1	356	1	356	1	356	1	356	1
357	1	357	0	357	0	357	0	357	1	357	1	357	0	357	1	357	0	357	1	357	0	357	1
358	1	358	1	358	1	358	0	358	0	358	0	358	0	358	1	358	1	358	1	358	1	358	0
359	1	359	1	359	0	359	0	359	1	359	0	359	1	359	1	359	1	359	1	359	1	359	0
360	1	360	0	360	1	360	1	360	1	360	0	360	0	360	1	360	1	360	0	360	1	360	0
361	0	361	0	361	1	361	1	361	0	361	1	361	0	361	1	361	1	361	1	361	0	361	1
362	1	362	1	362	0	362	0	362	1	362	1	362	1	362	1	362	1	362	1	362	1	362	0
363	1	363	1	363	1	363	1	363	1	363	0	363	0	363	1	363	1	363	1	363	1	363	1
364	1	364	1	364	1	364	0	364	1	364	1	364	1	364	1	364	1	364	1	364	1	364	1
365	0	365	0	365	1	365	0	365	1	365	1	365	1	365	1	365	1	365	0	365	1	365	1
366	0	366	1	366	1	366	0	366	1	366	1	366	1	366	1	366	1	366	1	366	1	366	1
367	1	367	1	367	0	367	1	367	1	367	1	367	1	367	1	367	1	367	1	367	1	367	1
368	1	368	1	368	1	368	1	368	1	368	0	368	1	368	1	368	1	368	1	368	1	368	1
369	1	369	1	369	1	369	0	369	1	369	1	369	1	369	1	369	1	369	0	369	1	369	0
370	1	370	1	370	1	370	0	370	1	370	1	370	1	370	1	370	1	370	0	370	1	370	0
371	1	371	1	371	0	371	1	371	1	371	1	371	1	371	1	371	1	371	0	371	1	371	0
372	1	372	1	372	0	372	0	372	1	372	1	372	1	372	1	372	1	372	1	372	0	372	1
373	1	373	1	373	1	373	0	373	0	373	0	373	1	373	1	373	1	373	1	373	1	373	0
374	1	374	0	374	1	374	0	374	1	374	1	374	0	374	1	374	1	374	0	374	1	374	1
375	1	375	1	375	1	375	0	375	0	375	0	375	1	375	1	375	1	375	0	375	1	375	1
376	0	376	1	376	1	376	1	376	0	376	1	376	1	376	1	376	1	376	1	376	1	376	1
377	1	377	1	377	1	377	1	377	1	377	1	377	1	377	1	377	1	377	1	377	1	377	0
378	1	378	0	378	0	378	0	378	0	378	1	378	1	378	1	378	1	378	1	378	0	378	0
379	1	379	0	379	1	379	1	379	1	379	1	379	1	379	1	379	1	379	1	379	1	379	1
380	0	380	0	380	1	380	0	380	0	380	1	380	1	380	1	380	1	380	1	380	0	380	1
381	1	381	0	381	1	381	1	381	1	381	1	381	1	381	1	381	1	381	0	381	1	381	1
382	1	382	1	382	1	382	0	382	0	382	1	382	1	382	1	382	1	382	1	382	1	382	1
383	1	383	1	383	0	383	1	383	0	383	1	383	0	383	1	383	1	383	1	383	1	383	1
384	1	384	1	384	1	384	0	384	1	384	1	384	1	384	1	384	1	384	1	384	1	384	1
385	1	385	0	385	1	385	0	385	1	385	1	385	1	385	1	385	1	385	0	385	0	385	1
386	1	386	1	386	1	386	1	386	0	386	0	386	0	386	1	386	1	386	1	386	1	386	1
387	0	387	1	387	0	387	0	387	1	387	1	387	1	387	1	387	1	387	1	387	1	387	1
388	1	388	0	388	1	388	1	388	1	388	0	388	0	388	1	388	1	388	1	388	1	388	1
389	0	389	1	389	1	389	0	389	1	389	1	389	1	389	1	389	1	389	1	389	1	389	1
390	1	390	1	390	1	390	1	390	0	390	1	390	0	390	1	390	1	390	1	390	1	390	1
391	1	391	1	391	1	391	0	391	1	391	1	391	1	391	1	391	1	391	1	391	1	391	1
392	0	392	1	392	1	392	1	392	0	392	1	392	1	392	1	392	1	392	0	392	1	392	1
393	1	393	1	393	1	393	0	393	1	393	1	393	1	393	1	393	1	393	1	393	1	393	0
394	1	394	1	394	1	394	1	394	1	394	1	394	0	394	1	394	1	394	1	394	1	394	1
395	1	395	1	395	1	395	1	395	0	395	1	395	1	395	1	395	1	395	0	395	1	395	1
396	1	396	1	396	1	396	0	396	1	396	1	396	1	396	1	396	1	396	1	396	1	396	0
397	1	397	1	397	1	397	1	397	1	397	1	397	1	397	1	397	1	397	1	397	1	397	0
398	0	398	1	398	1	398	1	398	0	398	1	398	1	398	1	398	1	398	1	398	1	398	0
399	0	399	1	399	1	399	1	399	0	399	1	399	1	399	1	399	1	399	1	399	1	399	0
400	1	400	1	400	1	400	1	400	0	400	1	400	0	400	1	400	1	400	1	400	1	400	1
401	1	401	1	401	1	401	0	401	0	401	0	401	1	401	1	401	1	401	0	401	0	401	1
402	1	402	1	402	1	402	1	402	1	402	1	402	1	402	1	402	1	402	0	402	0	402	1
403	1	403	1	403	1	403	0	403	1	403	1	403	1	403	1	403	1	403	1	403	1	403	1
404	1	404	1	404	1	404	1	404	1	404	1	404	1	404	1	404	1	404	1	404	1	404	1
405	1	405	1	405	1	405	0	405	1	405	0	405	1	405	0	405	1	405	1	405	1	405	1
406	1	406	0	406	1	406	0	406	1	406	1	406	1	406	1	406	1	406	1	406	1	406	1
407	1	407	1	407	1	407	0	407	0	407	1	407	1	407	1	407	1	407	1	407	0	407	0
408	1	408	0	408	1	408	0	408	1	408	1	408	1	408	0	408	1	408	0	408	1	408	0
409	1	409	0	409	1	409	0	409	0	409	1	409	1	409	1	409	0	409	0	409	1	409	1
410	0	410	1	410	1	410	0	410	1	410	1	410	1	410	1	410	1	410	1	410	1	410	1
411	1	411	0	411	1	411	0	411	0	411	0	411	1	411	1	411	1	411	0	411	1	411	1
412	1	412	1	412	1	412	1	412	1	412	0	412	1	412	1	412	1	412	1	412	1	412	0
413	1	413	1	413	1	413	1	413	1	413	1	413	1	413	1	413	1	413	0	413	1	413	1
414	1	414	1	414	1	414	0	414	0	414	1	414	1	414	1	414	1	414	0	414	1	414	1
415	1	415	0	415	1	415	1	415	0	415	1	415	0	415	1	415	1	415	0	415	1	415	0
416	1	416	1	416	1	416	1	416	1	416	0	416	1	416	1	416	1	416	0	416	1	416	1
417	0	417	1	417	1	417	0	417	0	417	0	417	1	417	1	417	1	417	1	417	1	417	1
418	1	418	1	418	1	418	1	418	0	418	1	418	0	418	1	418	1	418	1	418	1	418	1
419	1	419	1	419	1	419	1	419	1	419	0	419	1	419	1	419	1	419	0	419	0	419	0
420	1	420	0	420	1	420	0	420	0	420	1	420	1	420	1	420	1	420	0	420	1	420	1
421	1	421	1	421	0	421	1	421	1	421	1	421	1	421	1	421	0	421	0	421	1	421	0
422	1	422	0	422	1	422	1	422	0	422	1	422	1	422	1	422	0	422	1	422	1	422	1
423	0	423	1	423	0	423	0	423	1	423	1	423	0	423	1	423	0	423	0	423	0	423	0
424	1	424	0	424	1	424	1	424	1	424	0	424	1	424	1	424	0	424	1	424	1	424	1
425	0	425	1	425	1	425	1	425	1	425	1	425	1	425	1	425	0	425	0	425	1	425	1
426	0	426	0	426	1	426	0	426	1	426	1	426	1	426	1	426	0	426	0	426	1	426	0
427	1	427	1	427	1	427	1	427	1	427	1	427	1	427	1	427	0	427	1	427	0	427	1
428	1	428	1	428	1	428	1	428	1	428	1	428	1	428	1	428	0	428	1	428	1	428	1
429	1	429	1	429	1	429	1	429	1	429	0	429	1	429	1	429	0	429	1	429	1	429	1
430	0	430	1	430	1	430	1	430	1	430	0	430	1	430	1	430	0	430	1	430	1	430	1
431	0	431	1	431	1	431	1	431	1	431	1	431	0	431	1	431	0	431	1	431	1	431	1
432	1	432	1	432	1	432	1	432	1	432	0	432	1	432	1	432	0	432	1	432	1	432	1
433	0	433	0	433	1	433	1	433	1	433	1	433	1	433	1	433	0	433	1	433	1	433	1
434	1	434	1	434	1	434	1	434	0	434	1	434	1	434	1	434	0	434	0	434	1	434	1
435	1	435	1	435	1	435	0	435	1	435	1	435	1	435	1	435	0	435	1	435	1	435	1
436	0	436	1	436	0	436	1	436	1	436	1	436	1	436	1	436	0	436	1	436	1	436	1
437	0	437	1	437	1	437	0	437	1	437	1	437	1	437	1	437	0	437	0	437	1	437	1
438	0	438	0	438	0	438	1	438	0	438	0	438	1	438	1	438	0	438	1	438	1	438	1
439	0	439	1	439	1	439	1	439	1	439	1	439	1	439	1	439	0	439	1	439	1	439	1
440	1	440	0	440	1	440	1	440	1	440	1	440	1	440	1	440	0	440	0	440	1	440	1
441	1	441	0	441	1	441	1	441	0	441	1	441	1	441	1	441	0	441	1	441	1	441	1
442	1	442	1	442	1	442	1	442	1	442	1	442	1	442	1	442	0	442	1	442	0	442	1
443	1	443	1	443	1	443	0	443	0	443	1	443	1	443	1	443	1	443	1	443	1	443	1
444	1	444	1	444	0	444	1	444	1	444	0	444	1	444	1	444	1	444	0	444	1	444	0
445	0	445	1	445	1	445	1	445	1	445	1	445	1	445	1	445	1	445	1	445	1	445	0
446	1	446	1	446	1	446	0	446	0	446	1	446	1	446	1	446	1	446	1	446	1	446	1
447	1	447	1	447	1	447	1	447	1	447	0	447	1	447	1	447	1	447	1	447	1	447	0
448	1	448	1	448	1	448	0	448	1	448	1	448	1	448	1	448	0	448	1	448	0	448	1
449	1	449	1	449	1	449	1	449	1	449	1	449	0	449	1	449	1	449	1	449	1	449	1
450	0	450	1	450	1	450	0	450	1	450	1	450	1	450	1	450	1	450	1	450	1	450	0
451	0	451	1	451	1	451	1	451	0	451	1	451	1	451	1	451	1	451	1	451	1	451	0
452	1	452	1	452	1	452	0	452	0	452	0	452	1	452	1	452	1	452	1	452	1	452	1
453	1	453	1	453	1	453	1	453	1	453	0	453	0	453	1	453	1	453	0	453	0	453	1
454	1	454	0	454	1	454	1	454	0	454	1	454	1	454	1	454	1	454	1	454	0	454	1
455	1	455	1	455	1	455	0	455	1	455	1	455	1	455	1	455	1	455	1	455	0	455	1
456	1	456	0	456	1	456	1	456	1	456	1	456	1	456	1	456	1	456	1	456	0	456	1
457	1	457	0	457	1	457	0	457	1	457	1	457	1	457	0	457	1	457	1	457	0	457	1
458	1	458	1	458	1	458	1	458	1	458	0	458	1	458	1	458	1	458	1	458	0	458	1
459	0	459	1	459	1	459	1	459	1	459	1	459	1	459	1	459	1	459	1	459	0	459	1
460	0	460	1	460	1	460	1	460	1	460	1	460	1	460	1	460	1	460	1	460	0	460	1
461	1	461	1	461	1	461	0	461	1	461	0	461	1	461	0	461	1	461	1	461	0	461	0
462	1	462	1	462	1	462	1	462	1	462	1	462	1	462	1	462	1	462	1	462	0	462	0
463	1	463	1	463	1	463	0	463	1	463	0	463	1	463	1	463	1	463	0	463	0	463	0
464	0	464	1	464	1	464	0	464	0	464	1	464	0	464	1	464	1	464	1	464	0	464	0
465	1	465	1	465	1	465	1	465	1	465	1	465	1	465	1	465	1	465	0	465	0	465	0
466	1	466	1	466	1	466	1	466	1	466	0	466	0	466	1	466	1	466	1	466	0	466	1
467	0	467	1	467	1	467	1	467	1	467	1	467	1	467	1	467	0	467	1	467	0	467	0
468	0	468	1	468	1	468	1	468	0	468	1	468	1	468	1	468	1	468	1	468	0	468	1
469	0	469	1	469	1	469	1	469	1	469	0	469	1	469	1	469	0	469	1	469	0	469	1
470	0	470	1	470	1	470	1	470	1	470	1	470	1	470	1	470	0	470	1	470	0	470	0
471	0	471	1	471	1	471	1	471	1	471	0	471	1	471	1	471	0	471	1	471	0	471	0
472	1	472	1	472	1	472	0	472	0	472	0	472	1	472	1	472	0	472	1	472	0	472	1
473	0	473	1	473	1	473	1	473	1	473	1	473	1	473	1	473	0	473	1	473	0	473	1
474	0	474	0	474	1	474	0	474	1	474	1	474	1	474	1	474	0	474	0	474	0	474	0
475	1	475	1	475	1	475	1	475	1	475	1	475	1	475	1	475	0	475	1	475	0	475	1
476	1	476	1	476	1	476	0	476	1	476	1	476	1	476	1	476	0	476	1	476	0	476	1
477	1	477	1	477	1	477	1	477	1	477	1	477	0	477	0	477	0	477	1	477	0	477	0
478	1	478	1	478	1	478	0	478	1	478	1	478	1	478	1	478	1	478	1	478	0	478	1
479	0	479	1	479	1	479	0	479	1	479	0	479	0	479	1	479	1	479	0	479	0	479	1
480	1	480	0	480	1	480	0	480	1	480	1	480	1	480	0	480	1	480	1	480	1	480	1
481	0	481	1	481	0	481	0	481	1	481	0	481	1	481	1	481	1	481	0	481	1	481	1
482	0	482	1	482	0	482	0	482	1	482	1	482	1	482	1	482	1	482	0	482	1	482	0
483	1	483	1	483	1	483	1	483	1	483	0	483	0	483	1	483	1	483	1	483	1	483	1
484	0	484	1	484	1	484	0	484	1	484	1	484	1	484	1	484	1	484	1	484	1	484	1
485	1	485	1	485	1	485	1	485	0	485	1	485	0	485	1	485	1	485	1	485	1	485	1
486	0	486	0	486	1	486	1	486	1	486	1	486	1	486	1	486	1	486	1	486	1	486	1
487	1	487	1	487	1	487	0	487	1	487	0	487	1	487	1	487	1	487	1	487	1	487	1
488	0	488	1	488	1	488	1	488	0	488	1	488	1	488	1	488	0	488	1	488	1	488	1
489	1	489	1	489	0	489	1	489	1	489	1	489	1	489	0	489	1	489	1	489	1	489	1
490	1	490	1	490	1	490	1	490	0	490	1	490	1	490	1	490	1	490	1	490	1	490	0
491	1	491	1	491	1	491	1	491	0	491	1	491	0	491	1	491	1	491	1	491	1	491	1
492	1	492	0	492	0	492	1	492	0	492	0	492	1	492	1	492	1	492	1	492	1	492	0
493	1	493	1	493	1	493	0	493	0	493	1	493	1	493	1	493	1	493	1	493	1	493	0
494	0	494	0	494	1	494	1	494	0	494	1	494	1	494	1	494	0	494	1	494	1	494	1
495	0	495	1	495	1	495	1	495	0	495	0	495	1	495	1	495	1	495	1	495	1	495	1
496	1	496	0	496	1	496	1	496	0	496	1	496	1	496	1	496	1	496	1	496	1	496	0
497	1	497	0	497	1	497	0	497	0	497	1	497	1	497	1	497	1	497	0	497	1	497	1
498	0	498	1	498	0	498	0	498	0	498	0	498	1	498	1	498	1	498	1	498	1	498	1
499	1	499	1	499	1	499	1	499	0	499	1	499	1	499	1	499	1	499	1	499	1	499	0
500	0	500	0	500	1	500	1	500	0	500	0	500	1	500	1	500	1	500	1	500	1	500	0
501	1	501	1	501	1	501	0	501	0	501	1	501	1	501	1	501	1	501	1	501	1	501	1
502	1	502	1	502	1	502	1	502	0	502	1	502	1	502	1	502	1	502	0	502	1	502	1
503	1	503	1	503	1	503	0	503	0	503	1	503	0	503	1	503	1	503	1	503	1	503	0
504	1	504	1	504	1	504	1	504	0	504	0	504	0	504	1	504	1	504	1	504	1	504	0
505	1	505	0	505	1	505	1	505	0	505	1	505	1	505	1	505	1	505	1	505	1	505	1
506	0	506	1	506	1	506	1	506	0	506	1	506	1	506	1	506	0	506	1	506	1	506	0
507	1	507	1	507	1	507	0	507	0	507	0	507	1	507	1	507	1	507	0	507	1	507	0
508	1	508	1	508	1	508	1	508	0	508	0	508	1	508	1	508	1	508	1	508	1	508	0
509	1	509	1	509	1	509	0	509	0	509	0	509	0	509	1	509	1	509	1	509	1	509	0
510	1	510	1	510	1	510	1	510	0	510	1	510	1	510	1	510	1	510	0	510	1	510	1
511	1	511	1	511	1	511	0	511	0	511	0	511	1	511	0	511	0	511	1	511	1	511	0
512	1	512	1	512	1	512	0	512	0	512	1	512	0	512	1	512	1	512	1	512	1	512	0
513	1	513	1	513	1	513	0	513	0	513	1	513	1	513	1	513	1	513	1	513	1	513	0
514	1	514	1	514	0	514	1	514	0	514	1	514	1	514	1	514	1	514	1	514	1	514	1
515	0	515	1	515	1	515	0	515	0	515	0	515	0	515	1	515	1	515	1	515	1	515	0
516	1	516	1	516	1	516	0	516	0	516	1	516	1	516	0	516	1	516	1	516	1	516	1
517	1	517	1	517	1	517	0	517	0	517	1	517	0	517	1	517	1	517	1	517	1	517	1
518	1	518	0	518	1	518	1	518	0	518	1	518	1	518	1	518	0	518	1	518	0	518	0
519	1	519	1	519	1	519	0	519	0	519	1	519	0	519	1	519	1	519	0	519	1	519	1
520	1	520	1	520	1	520	0	520	0	520	1	520	0	520	1	520	1	520	1	520	1	520	1
521	1	521	1	521	1	521	0	521	0	521	1	521	1	521	1	521	1	521	1	521	1	521	0
522	1	522	1	522	1	522	1	522	0	522	1	522	0	522	1	522	1	522	1	522	1	522	1
523	1	523	0	523	0	523	1	523	0	523	1	523	0	523	1	523	1	523	1	523	1	523	0
524	1	524	1	524	0	524	0	524	0	524	1	524	1	524	1	524	1	524	1	524	1	524	1
525	1	525	0	525	1	525	1	525	0	525	0	525	1	525	1	525	1	525	1	525	1	525	0
526	1	526	1	526	1	526	1	526	0	526	1	526	1	526	1	526	0	526	1	526	1	526	1
527	1	527	1	527	1	527	1	527	0	527	1	527	1	527	1	527	1	527	1	527	1	527	1
528	1	528	1	528	1	528	1	528	0	528	1	528	1	528	1	528	1	528	1	528	1	528	0
529	1	529	1	529	1	529	1	529	0	529	0	529	0	529	1	529	1	529	0	529	1	529	0
530	0	530	0	530	1	530	1	530	0	530	1	530	0	530	1	530	0	530	1	530	0	530	0
531	0	531	1	531	1	531	0	531	0	531	0	531	1	531	1	531	0	531	1	531	1	531	1
532	1	532	1	532	1	532	1	532	0	532	1	532	1	532	1	532	1	532	1	532	1	532	1
533	0	533	1	533	1	533	1	533	0	533	1	533	1	533	1	533	1	533	1	533	1	533	0
534	1	534	1	534	0	534	0	534	0	534	1	534	1	534	1	534	1	534	1	534	1	534	0
535	1	535	0	535	0	535	1	535	0	535	1	535	1	535	1	535	1	535	1	535	0	535	1
536	1	536	1	536	0	536	1	536	0	536	0	536	1	536	1	536	1	536	1	536	1	536	1
537	1	537	1	537	0	537	0	537	0	537	1	537	1	537	1	537	0	537	1	537	1	537	1
538	0	538	1	538	1	538	1	538	0	538	1	538	0	538	1	538	1	538	1	538	1	538	1
539	0	539	1	539	0	539	1	539	0	539	1	539	1	539	1	539	1	539	1	539	0	539	1
540	0	540	1	540	0	540	1	540	0	540	0	540	0	540	1	540	1	540	0	540	0	540	0
541	1	541	1	541	1	541	1	541	0	541	1	541	1	541	1	541	1	541	1	541	0	541	0
542	0	542	0	542	1	542	1	542	0	542	1	542	1	542	1	542	1	542	1	542	1	542	1
543	1	543	1	543	1	543	0	543	0	543	1	543	1	543	1	543	1	543	1	543	1	543	1
544	1	544	1	544	1	544	1	544	0	544	1	544	1	544	1	544	1	544	1	544	1	544	0
545	0	545	0	545	0	545	0	545	0	545	1	545	1	545	1	545	1	545	1	545	0	545	1
546	1	546	1	546	1	546	1	546	0	546	1	546	1	546	1	546	1	546	1	546	1	546	1
547	1	547	1	547	0	547	0	547	0	547	1	547	1	547	1	547	1	547	1	547	1	547	1
548	0	548	1	548	1	548	0	548	0	548	1	548	1	548	1	548	1	548	1	548	1	548	1
549	1	549	1	549	1	549	1	549	0	549	1	549	1	549	1	549	1	549	1	549	1	549	1
550	0	550	0	550	1	550	1	550	1	550	1	550	1	550	1	550	1	550	1	550	1	550	1
551	1	551	0	551	1	551	0	551	1	551	1	551	1	551	1	551	1	551	1	551	1	551	1
552	1	552	0	552	1	552	1	552	1	552	1	552	1	552	1	552	1	552	1	552	1	552	1
553	0	553	1	553	1	553	1	553	1	553	1	553	1	553	1	553	1	553	1	553	1	553	1
554	0	554	1	554	1	554	1	554	0	554	0	554	0	554	1	554	1	554	1	554	1	554	1
555	1	555	0	555	1	555	0	555	0	555	1	555	1	555	1	555	1	555	1	555	0	555	1
556	0	556	1	556	0	556	1	556	0	556	1	556	1	556	1	556	1	556	1	556	0	556	0
557	0	557	0	557	0	557	0	557	0	557	1	557	1	557	1	557	1	557	1	557	1	557	0
558	0	558	1	558	0	558	1	558	0	558	1	558	0	558	1	558	1	558	1	558	0	558	1
559	1	559	1	559	0	559	0	559	0	559	1	559	1	559	1	559	1	559	0	559	1	559	1
560	1	560	1	560	0	560	1	560	0	560	1	560	1	560	1	560	1	560	0	560	0	560	1
561	1	561	1	561	0	561	0	561	0	561	1	561	1	561	1	561	0	561	0	561	0	561	0
562	0	562	1	562	0	562	1	562	0	562	1	562	0	562	1	562	1	562	1	562	1	562	1
563	1	563	1	563	0	563	1	563	0	563	1	563	1	563	1	563	1	563	1	563	1	563	1
564	0	564	1	564	0	564	1	564	0	564	0	564	1	564	1	564	1	564	1	564	0	564	1
565	1	565	1	565	1	565	1	565	0	565	1	565	0	565	1	565	1	565	1	565	1	565	1
566	0	566	1	566	1	566	0	566	0	566	0	566	1	566	1	566	1	566	0	566	1	566	1
567	1	567	1	567	1	567	0	567	0	567	1	567	1	567	1	567	1	567	1	567	1	567	0
568	1	568	0	568	1	568	1	568	0	568	1	568	0	568	1	568	1	568	1	568	1	568	1
569	1	569	1	569	1	569	1	569	0	569	1	569	1	569	1	569	1	569	1	569	1	569	1
570	1	570	1	570	1	570	0	570	0	570	0	570	1	570	1	570	0	570	1	570	1	570	1
571	0	571	1	571	1	571	0	571	0	571	1	571	1	571	1	571	0	571	1	571	1	571	0
572	0	572	1	572	1	572	1	572	0	572	1	572	1	572	1	572	1	572	0	572	1	572	1
573	1	573	1	573	0	573	1	573	0	573	1	573	1	573	1	573	1	573	1	573	1	573	1
574	1	574	1	574	0	574	0	574	0	574	1	574	0	574	1	574	1	574	1	574	0	574	0
575	0	575	0	575	0	575	1	575	0	575	1	575	1	575	1	575	0	575	1	575	0	575	1
576	0	576	1	576	0	576	0	576	0	576	1	576	0	576	1	576	1	576	1	576	0	576	1
577	0	577	1	577	0	577	1	577	0	577	1	577	1	577	0	577	1	577	1	577	0	577	1
578	1	578	1	578	0	578	1	578	1	578	0	578	1	578	1	578	1	578	1	578	1	578	0
579	1	579	1	579	0	579	0	579	1	579	1	579	1	579	1	579	1	579	1	579	1	579	1
580	0	580	1	580	0	580	0	580	1	580	1	580	1	580	1	580	1	580	1	580	0	580	0
581	0	581	0	581	0	581	1	581	1	581	1	581	1	581	1	581	1	581	1	581	1	581	1
582	0	582	0	582	0	582	1	582	1	582	1	582	0	582	1	582	1	582	1	582	1	582	0
583	0	583	1	583	0	583	1	583	0	583	1	583	1	583	1	583	0	583	1	583	1	583	1
584	0	584	1	584	0	584	0	584	1	584	0	584	1	584	1	584	0	584	0	584	1	584	0
585	1	585	1	585	0	585	0	585	1	585	1	585	1	585	1	585	0	585	1	585	1	585	1
586	0	586	1	586	0	586	0	586	1	586	1	586	0	586	1	586	0	586	1	586	1	586	1
587	1	587	0	587	0	587	0	587	1	587	0	587	1	587	1	587	0	587	1	587	1	587	1
588	1	588	1	588	0	588	1	588	1	588	1	588	1	588	1	588	0	588	1	588	1	588	1
589	0	589	1	589	0	589	1	589	1	589	0	589	0	589	1	589	0	589	1	589	1	589	0
590	0	590	0	590	0	590	1	590	1	590	1	590	1	590	1	590	0	590	0	590	0	590	1
591	1	591	1	591	0	591	0	591	1	591	0	591	1	591	1	591	0	591	1	591	1	591	1
592	1	592	1	592	0	592	0	592	1	592	1	592	1	592	1	592	0	592	1	592	1	592	1
593	0	593	1	593	0	593	1	593	1	593	1	593	1	593	1	593	0	593	1	593	1	593	1
594	1	594	1	594	0	594	0	594	1	594	1	594	1	594	1	594	0	594	1	594	1	594	1
595	0	595	0	595	0	595	1	595	1	595	1	595	1	595	1	595	1	595	1	595	1	595	1
596	0	596	1	596	0	596	0	596	1	596	1	596	1	596	1	596	0	596	0	596	1	596	1
597	1	597	1	597	0	597	1	597	1	597	1	597	1	597	1	597	1	597	0	597	1	597	0
598	0	598	1	598	0	598	0	598	1	598	1	598	1	598	1	598	1	598	1	598	0	598	1
599	1	599	0	599	0	599	0	599	1	599	0	599	1	599	1	599	0	599	1	599	0	599	1
600	0	600	1	600	0	600	1	600	1	600	1	600	1	600	1	600	1	600	1	600	0	600	1
601	1	601	1	601	0	601	1	601	0	601	0	601	0	601	1	601	1	601	1	601	0	601	1
602	1	602	1	602	0	602	0	602	1	602	0	602	0	602	1	602	0	602	1	602	0	602	0
603	1	603	0	603	0	603	1	603	1	603	0	603	0	603	1	603	0	603	1	603	0	603	1
604	1	604	1	604	0	604	1	604	1	604	1	604	0	604	1	604	1	604	1	604	0	604	1
605	1	605	1	605	0	605	1	605	0	605	1	605	0	605	1	605	1	605	1	605	0	605	1
606	1	606	0	606	0	606	1	606	1	606	0	606	0	606	1	606	0	606	1	606	0	606	1
607	1	607	1	607	0	607	1	607	1	607	0	607	0	607	1	607	0	607	1	607	0	607	1
608	1	608	1	608	0	608	1	608	0	608	1	608	0	608	1	608	0	608	1	608	1	608	0
609	1	609	1	609	0	609	0	609	1	609	1	609	0	609	1	609	0	609	1	609	0	609	1
610	1	610	0	610	0	610	0	610	0	610	1	610	0	610	1	610	0	610	1	610	0	610	1
611	0	611	0	611	0	611	1	611	1	611	1	611	0	611	1	611	1	611	1	611	0	611	1
612	0	612	1	612	0	612	0	612	1	612	1	612	0	612	1	612	1	612	1	612	0	612	1
613	1	613	1	613	0	613	1	613	0	613	1	613	0	613	1	613	1	613	0	613	0	613	1
614	0	614	1	614	0	614	1	614	1	614	1	614	0	614	1	614	1	614	0	614	0	614	1
615	1	615	1	615	0	615	1	615	1	615	1	615	0	615	1	615	1	615	1	615	0	615	1
616	0	616	1	616	0	616	1	616	1	616	0	616	0	616	1	616	1	616	1	616	0	616	1
617	1	617	1	617	0	617	1	617	1	617	1	617	0	617	1	617	1	617	1	617	0	617	0
618	0	618	1	618	0	618	0	618	1	618	0	618	0	618	1	618	1	618	0	618	0	618	0
619	0	619	0	619	0	619	0	619	1	619	1	619	0	619	1	619	1	619	1	619	0	619	1
620	1	620	0	620	0	620	0	620	1	620	1	620	0	620	1	620	1	620	1	620	0	620	0
621	1	621	1	621	0	621	1	621	1	621	0	621	0	621	1	621	1	621	1	621	0	621	1
622	1	622	0	622	0	622	1	622	1	622	1	622	0	622	1	622	1	622	1	622	1	622	1
623	1	623	1	623	0	623	0	623	1	623	0	623	0	623	1	623	1	623	0	623	0	623	1
624	0	624	0	624	0	624	1	624	1	624	1	624	0	624	1	624	1	624	1	624	0	624	1
625	1	625	1	625	0	625	0	625	1	625	1	625	0	625	1	625	1	625	1	625	0	625	0
626	1	626	0	626	0	626	0	626	1	626	1	626	0	626	1	626	0	626	0	626	1	626	0
627	0	627	1	627	0	627	0	627	1	627	0	627	1	627	0	627	1	627	0	627	1	627	1
628	1	628	0	628	0	628	0	628	1	628	0	628	1	628	1	628	1	628	1	628	1	628	1
629	0	629	1	629	0	629	1	629	1	629	1	629	1	629	1	629	1	629	1	629	0	629	1
630	1	630	0	630	0	630	1	630	1	630	1	630	1	630	1	630	1	630	1	630	0	630	1
631	1	631	1	631	0	631	1	631	1	631	1	631	0	631	1	631	1	631	1	631	0	631	1
632	1	632	1	632	0	632	0	632	1	632	1	632	1	632	1	632	1	632	1	632	0	632	1
633	1	633	1	633	0	633	1	633	1	633	1	633	1	633	1	633	0	633	1	633	0	633	0
634	1	634	0	634	0	634	1	634	1	634	0	634	0	634	1	634	1	634	1	634	0	634	0
635	0	635	1	635	0	635	1	635	1	635	1	635	1	635	1	635	0	635	1	635	0	635	0
636	1	636	0	636	0	636	0	636	1	636	1	636	0	636	0	636	1	636	1	636	0	636	1
637	1	637	0	637	0	637	1	637	1	637	1	637	1	637	1	637	1	637	1	637	0	637	1
638	0	638	1	638	0	638	1	638	1	638	0	638	1	638	1	638	1	638	1	638	0	638	0
639	1	639	1	639	0	639	1	639	1	639	1	639	1	639	1	639	0	639	1	639	0	639	1
640	0	640	0	640	0	640	0	640	1	640	1	640	1	640	1	640	0	640	1	640	0	640	1
641	1	641	1	641	0	641	0	641	1	641	1	641	1	641	1	641	1	641	1	641	0	641	0
642	1	642	0	642	0	642	1	642	1	642	1	642	0	642	1	642	0	642	1	642	0	642	1
643	1	643	1	643	0	643	1	643	1	643	0	643	1	643	0	643	1	643	1	643	0	643	1
644	1	644	1	644	0	644	0	644	1	644	1	644	1	644	1	644	0	644	1	644	0	644	0
645	1	645	0	645	0	645	1	645	1	645	0	645	1	645	1	645	1	645	1	645	0	645	1
646	1	646	1	646	0	646	0	646	1	646	0	646	1	646	1	646	1	646	1	646	0	646	1
647	1	647	0	647	0	647	1	647	1	647	1	647	1	647	1	647	0	647	1	647	1	647	1
648	0	648	1	648	0	648	0	648	1	648	1	648	1	648	1	648	1	648	1	648	0	648	0
649	0	649	0	649	0	649	1	649	1	649	0	649	1	649	1	649	1	649	1	649	1	649	1
650	0	650	1	650	0	650	1	650	1	650	1	650	1	650	1	650	0	650	1	650	1	650	1
651	1	651	1	651	0	651	0	651	1	651	1	651	1	651	1	651	1	651	1	651	1	651	0
652	1	652	0	652	0	652	1	652	1	652	1	652	1	652	1	652	1	652	1	652	1	652	0
653	1	653	1	653	0	653	0	653	0	653	1	653	1	653	1	653	1	653	1	653	1	653	1
654	0	654	1	654	0	654	1	654	0	654	1	654	1	654	1	654	1	654	1	654	1	654	0
655	1	655	1	655	0	655	0	655	1	655	1	655	1	655	1	655	1	655	1	655	1	655	0
656	1	656	1	656	0	656	0	656	1	656	1	656	1	656	1	656	1	656	1	656	1	656	1
657	1	657	1	657	0	657	1	657	1	657	0	657	1	657	1	657	1	657	0	657	1	657	1
658	0	658	1	658	0	658	1	658	1	658	1	658	1	658	1	658	1	658	0	658	0	658	0
659	1	659	1	659	0	659	1	659	1	659	1	659	1	659	1	659	1	659	1	659	0	659	1
660	0	660	1	660	0	660	0	660	0	660	1	660	1	660	1	660	1	660	1	660	1	660	1
661	1	661	1	661	0	661	0	661	1	661	1	661	1	661	1	661	0	661	1	661	1	661	1
662	1	662	1	662	0	662	1	662	1	662	1	662	1	662	1	662	1	662	1	662	1	662	0
663	0	663	0	663	0	663	0	663	1	663	1	663	1	663	1	663	0	663	1	663	0	663	1
664	1	664	1	664	0	664	1	664	0	664	1	664	1	664	1	664	1	664	1	664	0	664	1
665	1	665	0	665	0	665	1	665	1	665	0	665	1	665	1	665	1	665	1	665	0	665	1
666	1	666	0	666	0	666	1	666	1	666	1	666	1	666	1	666	1	666	1	666	0	666	1
667	0	667	1	667	0	667	1	667	1	667	1	667	1	667	1	667	0	667	1	667	1	667	1
668	0	668	1	668	0	668	0	668	1	668	1	668	1	668	1	668	1	668	1	668	1	668	1
669	0	669	1	669	0	669	1	669	1	669	0	669	1	669	1	669	0	669	1	669	1	669	1
670	0	670	1	670	0	670	1	670	1	670	1	670	1	670	1	670	0	670	1	670	1	670	0
671	0	671	0	671	0	671	1	671	1	671	1	671	1	671	1	671	0	671	1	671	1	671	1
672	1	672	1	672	0	672	1	672	1	672	1	672	1	672	1	672	0	672	0	672	1	672	1
673	0	673	1	673	0	673	1	673	1	673	0	673	1	673	1	673	0	673	1	673	1	673	1
674	1	674	1	674	0	674	0	674	0	674	1	674	1	674	1	674	0	674	1	674	1	674	1
675	1	675	1	675	0	675	1	675	1	675	1	675	1	675	1	675	0	675	1	675	1	675	1
676	1	676	1	676	0	676	1	676	1	676	1	676	1	676	1	676	0	676	1	676	1	676	1
677	1	677	0	677	0	677	0	677	1	677	1	677	1	677	1	677	0	677	1	677	1	677	1
678	0	678	1	678	0	678	1	678	1	678	1	678	1	678	1	678	1	678	1	678	0	678	1
679	1	679	1	679	0	679	1	679	1	679	1	679	1	679	0	679	1	679	1	679	1	679	1
680	0	680	1	680	0	680	0	680	1	680	1	680	0	680	1	680	0	680	1	680	1	680	1
681	1	681	1	681	0	681	0	681	1	681	1	681	1	681	1	681	1	681	0	681	1	681	1
682	1	682	0	682	0	682	1	682	1	682	1	682	0	682	1	682	1	682	1	682	1	682	1
683	0	683	1	683	0	683	0	683	1	683	1	683	1	683	1	683	1	683	1	683	0	683	1
684	1	684	0	684	0	684	0	684	1	684	1	684	1	684	1	684	1	684	0	684	1	684	0
685	0	685	1	685	0	685	1	685	1	685	1	685	1	685	1	685	1	685	1	685	1	685	0
686	0	686	1	686	0	686	1	686	1	686	1	686	1	686	1	686	1	686	1	686	1	686	1
687	1	687	1	687	0	687	0	687	1	687	0	687	1	687	1	687	1	687	1	687	1	687	0
688	1	688	1	688	0	688	1	688	1	688	1	688	0	688	1	688	1	688	1	688	1	688	1
689	1	689	1	689	0	689	0	689	1	689	1	689	1	689	1	689	1	689	1	689	1	689	1
690	0	690	1	690	0	690	0	690	1	690	1	690	1	690	1	690	0	690	0	690	1	690	1
691	0	691	1	691	0	691	1	691	1	691	0	691	1	691	1	691	1	691	1	691	1	691	0
692	1	692	1	692	0	692	1	692	1	692	1	692	1	692	1	692	0	692	1	692	1	692	1
693	1	693	1	693	0	693	0	693	1	693	1	693	1	693	1	693	1	693	1	693	1	693	1
694	1	694	1	694	0	694	1	694	0	694	1	694	1	694	1	694	1	694	1	694	0	694	0
695	1	695	1	695	0	695	1	695	1	695	1	695	1	695	1	695	0	695	1	695	1	695	1
696	1	696	1	696	0	696	0	696	1	696	1	696	1	696	1	696	1	696	1	696	0	696	1
697	0	697	1	697	0	697	1	697	1	697	1	697	1	697	1	697	0	697	0	697	1	697	1
698	0	698	1	698	0	698	0	698	1	698	0	698	1	698	1	698	1	698	0	698	1	698	0
699	0	699	1	699	0	699	1	699	1	699	0	699	0	699	1	699	0	699	1	699	1	699	1
700	1	700	1	700	0	700	1	700	1	700	1	700	1	700	1	700	0	700	1	700	0	700	1
701	1	701	1	701	0	701	1	701	1	701	1	701	1	701	1	701	1	701	0	701	1	701	1
702	1	702	1	702	0	702	1	702	1	702	1	702	0	702	1	702	1	702	1	702	1	702	1
703	1	703	1	703	0	703	0	703	1	703	1	703	0	703	1	703	1	703	1	703	1	703	1
704	1	704	1	704	0	704	0	704	1	704	1	704	0	704	1	704	1	704	0	704	1	704	1
705	1	705	0	705	0	705	0	705	1	705	0	705	0	705	1	705	1	705	1	705	1	705	0
706	1	706	1	706	0	706	1	706	1	706	1	706	1	706	1	706	1	706	1	706	0	706	1
707	0	707	1	707	0	707	1	707	1	707	0	707	1	707	1	707	1	707	1	707	1	707	0
708	1	708	0	708	0	708	1	708	1	708	1	708	1	708	1	708	1	708	1	708	1	708	0
709	0	709	1	709	0	709	1	709	0	709	1	709	1	709	1	709	1	709	1	709	1	709	0
710	1	710	1	710	0	710	1	710	0	710	1	710	1	710	1	710	1	710	1	710	1	710	0
711	1	711	1	711	0	711	1	711	1	711	1	711	1	711	1	711	1	711	1	711	1	711	0
712	1	712	0	712	0	712	1	712	0	712	1	712	1	712	1	712	1	712	1	712	1	712	0
713	1	713	1	713	0	713	1	713	1	713	1	713	0	713	1	713	1	713	1	713	1	713	0
714	0	714	1	714	0	714	0	714	1	714	1	714	1	714	0	714	1	714	1	714	0	714	0
715	0	715	1	715	0	715	1	715	1	715	0	715	1	715	1	715	1	715	1	715	1	715	0
716	0	716	0	716	0	716	1	716	0	716	0	716	0	716	1	716	1	716	1	716	1	716	0
717	0	717	1	717	0	717	0	717	1	717	0	717	1	717	1	717	1	717	1	717	1	717	0
718	0	718	1	718	0	718	0	718	1	718	1	718	1	718	1	718	1	718	1	718	1	718	0
719	1	719	1	719	0	719	0	719	0	719	1	719	1	719	1	719	1	719	1	719	1	719	0
720	1	720	1	720	0	720	1	720	0	720	1	720	1	720	1	720	1	720	0	720	1	720	0
721	0	721	1	721	0	721	0	721	0	721	0	721	1	721	1	721	1	721	1	721	1	721	0
722	1	722	1	722	0	722	1	722	0	722	1	722	1	722	1	722	1	722	1	722	1	722	0
723	1	723	1	723	0	723	1	723	0	723	0	723	1	723	1	723	1	723	1	723	1	723	0
724	1	724	1	724	0	724	0	724	0	724	1	724	1	724	1	724	1	724	1	724	1	724	0
725	0	725	1	725	0	725	0	725	0	725	1	725	0	725	1	725	1	725	1	725	1	725	0
726	1	726	1	726	0	726	0	726	1	726	1	726	1	726	1	726	1	726	1	726	1	726	0
727	0	727	1	727	0	727	1	727	1	727	1	727	1	727	1	727	1	727	1	727	1	727	0
728	1	728	1	728	0	728	0	728	1	728	1	728	1	728	1	728	1	728	1	728	1	728	0
729	1	729	1	729	0	729	0	729	1	729	1	729	1	729	1	729	1	729	1	729	1	729	0
730	0	730	1	730	0	730	0	730	1	730	1	730	1	730	1	730	1	730	0	730	1	730	0
731	0	731	1	731	0	731	1	731	1	731	1	731	1	731	1	731	0	731	1	731	1	731	0
732	0	732	1	732	0	732	1	732	1	732	1	732	1	732	1	732	1	732	1	732	1	732	0
733	1	733	0	733	0	733	1	733	1	733	0	733	1	733	1	733	1	733	1	733	1	733	0
734	0	734	1	734	0	734	0	734	1	734	1	734	1	734	1	734	1	734	1	734	0	734	0
735	0	735	0	735	0	735	1	735	0	735	0	735	1	735	1	735	1	735	0	735	1	735	0
736	0	736	1	736	0	736	1	736	1	736	0	736	0	736	1	736	1	736	1	736	1	736	0
737	1	737	1	737	0	737	1	737	1	737	1	737	1	737	1	737	1	737	1	737	0	737	0
738	1	738	1	738	0	738	0	738	1	738	1	738	1	738	1	738	1	738	1	738	1	738	1
739	1	739	1	739	0	739	0	739	1	739	1	739	1	739	1	739	0	739	1	739	0	739	1
740	1	740	1	740	0	740	1	740	1	740	1	740	1	740	1	740	1	740	1	740	1	740	1
741	1	741	0	741	0	741	0	741	1	741	1	741	1	741	1	741	0	741	1	741	1	741	1
742	1	742	1	742	0	742	0	742	1	742	0	742	0	742	1	742	1	742	0	742	1	742	1
743	1	743	1	743	0	743	0	743	1	743	1	743	0	743	1	743	1	743	1	743	1	743	1
744	1	744	1	744	0	744	1	744	1	744	1	744	1	744	1	744	1	744	1	744	1	744	0
745	1	745	1	745	0	745	1	745	1	745	1	745	0	745	1	745	1	745	1	745	1	745	0
746	1	746	1	746	0	746	0	746	0	746	1	746	1	746	1	746	0	746	1	746	1	746	1
747	1	747	1	747	0	747	1	747	1	747	0	747	1	747	1	747	0	747	1	747	1	747	1
748	0	748	1	748	0	748	0	748	1	748	1	748	1	748	0	748	0	748	1	748	1	748	1
749	1	749	0	749	0	749	1	749	1	749	1	749	1	749	1	749	1	749	1	749	1	749	1
750	1	750	1	750	0	750	0	750	1	750	1	750	1	750	1	750	0	750	1	750	1	750	1
751	1	751	1	751	0	751	0	751	1	751	1	751	1	751	1	751	0	751	1	751	1	751	1
752	1	752	1	752	0	752	0	752	1	752	0	752	1	752	1	752	0	752	1	752	0	752	1
753	1	753	1	753	0	753	0	753	1	753	1	753	1	753	1	753	0	753	1	753	1	753	1
754	1	754	1	754	0	754	1	754	1	754	1	754	1	754	1	754	0	754	1	754	1	754	1
755	1	755	1	755	0	755	0	755	1	755	1	755	1	755	1	755	0	755	1	755	1	755	1
756	0	756	1	756	0	756	0	756	1	756	0	756	1	756	1	756	0	756	1	756	1	756	1
757	1	757	1	757	0	757	0	757	1	757	1	757	1	757	1	757	1	757	1	757	0	757	1
758	1	758	1	758	0	758	0	758	1	758	1	758	1	758	1	758	1	758	1	758	0	758	1
759	0	759	1	759	0	759	1	759	0	759	1	759	1	759	1	759	1	759	1	759	1	759	1
760	0	760	1	760	1	760	0	760	1	760	1	760	1	760	1	760	1	760	1	760	1	760	1
761	0	761	1	761	1	761	1	761	1	761	1	761	1	761	1	761	1	761	1	761	1	761	1
762	0	762	1	762	0	762	1	762	1	762	0	762	1	762	1	762	0	762	1	762	1	762	0
763	1	763	0	763	0	763	1	763	1	763	1	763	1	763	1	763	0	763	1	763	1	763	1
764	1	764	1	764	0	764	0	764	1	764	1	764	1	764	1	764	0	764	1	764	1	764	1
765	1	765	0	765	1	765	0	765	1	765	1	765	1	765	1	765	1	765	1	765	1	765	1
766	0	766	1	766	1	766	1	766	0	766	0	766	1	766	1	766	1	766	1	766	1	766	1
767	0	767	1	767	1	767	1	767	0	767	0	767	1	767	1	767	1	767	1	767	1	767	1
768	1	768	0	768	1	768	0	768	0	768	1	768	1	768	1	768	0	768	1	768	1	768	1
769	1	769	0	769	1	769	0	769	0	769	0	769	1	769	0	769	0	769	1	769	0	769	1
770	0	770	1	770	1	770	1	770	0	770	1	770	1	770	1	770	1	770	1	770	1	770	1
771	1	771	1	771	1	771	1	771	0	771	1	771	0	771	1	771	1	771	1	771	1	771	1
772	0	772	0	772	1	772	0	772	0	772	0	772	0	772	1	772	0	772	1	772	1	772	1
773	0	773	1	773	1	773	1	773	0	773	1	773	0	773	0	773	1	773	1	773	1	773	1
774	1	774	0	774	1	774	1	774	0	774	1	774	1	774	1	774	1	774	1	774	1	774	1
775	1	775	1	775	0	775	1	775	0	775	1	775	1	775	1	775	0	775	0	775	1	775	1
776	1	776	1	776	1	776	0	776	0	776	1	776	1	776	1	776	1	776	1	776	1	776	1
777	1	777	1	777	1	777	0	777	0	777	1	777	0	777	1	777	1	777	1	777	1	777	1
778	0	778	1	778	1	778	0	778	0	778	1	778	1	778	0	778	1	778	1	778	1	778	1
779	0	779	1	779	1	779	1	779	0	779	1	779	1	779	0	779	1	779	1	779	0	779	1
780	1	780	1	780	1	780	0	780	0	780	1	780	1	780	1	780	1	780	1	780	1	780	1
781	1	781	1	781	1	781	1	781	0	781	1	781	0	781	1	781	1	781	1	781	1	781	1
782	1	782	1	782	1	782	1	782	0	782	0	782	1	782	1	782	1	782	1	782	1	782	1
783	0	783	0	783	1	783	0	783	0	783	1	783	1	783	1	783	0	783	1	783	1	783	1
784	1	784	0	784	1	784	0	784	0	784	0	784	1	784	1	784	1	784	1	784	1	784	1
785	1	785	1	785	0	785	1	785	0	785	0	785	1	785	0	785	1	785	1	785	1	785	1
786	0	786	1	786	1	786	0	786	0	786	1	786	1	786	1	786	1	786	1	786	1	786	1
787	0	787	1	787	1	787	0	787	0	787	1	787	1	787	1	787	1	787	1	787	1	787	1
788	0	788	0	788	1	788	1	788	0	788	1	788	0	788	1	788	0	788	1	788	1	788	0
789	0	789	1	789	1	789	0	789	0	789	1	789	1	789	1	789	1	789	1	789	1	789	1
790	1	790	0	790	1	790	0	790	0	790	0	790	1	790	1	790	0	790	1	790	1	790	1
791	0	791	1	791	1	791	0	791	0	791	1	791	1	791	0	791	0	791	1	791	1	791	0
792	0	792	1	792	1	792	0	792	0	792	0	792	1	792	1	792	0	792	1	792	1	792	1
793	1	793	1	793	1	793	0	793	0	793	1	793	0	793	1	793	1	793	1	793	1	793	1
794	1	794	1	794	1	794	1	794	0	794	1	794	1	794	1	794	1	794	1	794	1	794	1
795	0	795	1	795	0	795	1	795	0	795	1	795	1	795	1	795	0	795	1	795	1	795	1
796	0	796	1	796	1	796	0	796	0	796	1	796	0	796	1	796	0	796	1	796	1	796	1
797	1	797	0	797	1	797	1	797	0	797	0	797	0	797	1	797	1	797	1	797	1	797	1
798	0	798	1	798	1	798	0	798	0	798	1	798	1	798	1	798	1	798	1	798	1	798	1
799	1	799	1	799	1	799	0	799	0	799	0	799	1	799	1	799	1	799	1	799	1	799	1
800	0	800	1	800	1	800	1	800	0	800	0	800	1	800	0	800	1	800	1	800	1	800	1
801	1	801	1	801	0	801	0	801	0	801	0	801	0	801	1	801	1	801	1	801	1	801	1
802	1	802	1	802	1	802	1	802	0	802	1	802	0	802	1	802	1	802	1	802	1	802	1
803	1	803	1	803	1	803	0	803	0	803	1	803	1	803	1	803	1	803	0	803	1	803	1
804	1	804	0	804	1	804	1	804	0	804	1	804	1	804	1	804	0	804	1	804	1	804	1
805	0	805	1	805	0	805	1	805	0	805	1	805	1	805	1	805	1	805	1	805	1	805	1
806	0	806	1	806	0	806	0	806	0	806	0	806	1	806	1	806	1	806	1	806	1	806	1
807	0	807	1	807	1	807	0	807	0	807	1	807	1	807	1	807	0	807	1	807	1	807	1
808	0	808	1	808	0	808	1	808	0	808	1	808	1	808	1	808	1	808	1	808	1	808	1
809	1	809	1	809	1	809	1	809	0	809	1	809	1	809	1	809	1	809	1	809	1	809	1
810	1	810	1	810	0	810	1	810	0	810	1	810	1	810	1	810	0	810	1	810	1	810	1
811	1	811	0	811	0	811	1	811	0	811	1	811	0	811	1	811	1	811	1	811	1	811	1
812	1	812	1	812	1	812	0	812	0	812	1	812	1	812	1	812	1	812	1	812	1	812	1
813	1	813	1	813	1	813	1	813	0	813	1	813	0	813	1	813	1	813	1	813	1	813	0
814	0	814	0	814	1	814	1	814	0	814	0	814	1	814	0	814	0	814	1	814	0	814	1
815	1	815	0	815	1	815	1	815	0	815	1	815	0	815	1	815	0	815	1	815	1	815	1
816	1	816	1	816	1	816	1	816	0	816	1	816	1	816	0	816	1	816	1	816	1	816	1
817	1	817	1	817	0	817	1	817	0	817	1	817	1	817	1	817	1	817	1	817	1	817	1
818	1	818	1	818	1	818	1	818	0	818	1	818	0	818	1	818	1	818	1	818	1	818	1
819	1	819	1	819	1	819	0	819	0	819	0	819	0	819	1	819	1	819	1	819	1	819	1
820	1	820	1	820	1	820	1	820	0	820	1	820	1	820	1	820	0	820	1	820	1	820	1
821	0	821	0	821	1	821	1	821	0	821	1	821	0	821	1	821	1	821	1	821	1	821	1
822	1	822	1	822	1	822	1	822	0	822	0	822	1	822	1	822	1	822	1	822	1	822	1
823	0	823	1	823	0	823	1	823	0	823	1	823	1	823	1	823	0	823	1	823	1	823	1
824	1	824	1	824	1	824	1	824	0	824	1	824	0	824	1	824	0	824	1	824	1	824	0
825	1	825	1	825	1	825	1	825	0	825	1	825	1	825	1	825	1	825	1	825	1	825	1
826	0	826	1	826	1	826	1	826	0	826	1	826	1	826	1	826	1	826	1	826	1	826	1
827	1	827	1	827	1	827	1	827	0	827	1	827	0	827	0	827	1	827	1	827	1	827	1
828	0	828	0	828	1	828	1	828	0	828	1	828	1	828	1	828	0	828	1	828	0	828	1
829	1	829	0	829	1	829	1	829	0	829	1	829	0	829	1	829	1	829	1	829	1	829	1
830	1	830	1	830	1	830	1	830	0	830	1	830	1	830	0	830	1	830	1	830	1	830	1
831	0	831	1	831	1	831	1	831	0	831	1	831	1	831	0	831	1	831	0	831	1	831	1
832	1	832	0	832	1	832	1	832	0	832	1	832	1	832	1	832	1	832	0	832	1	832	0
833	1	833	0	833	0	833	1	833	0	833	1	833	1	833	1	833	0	833	1	833	1	833	1
834	1	834	1	834	0	834	1	834	0	834	0	834	0	834	1	834	1	834	1	834	1	834	1
835	1	835	1	835	1	835	1	835	0	835	1	835	1	835	1	835	1	835	1	835	1	835	0
836	1	836	1	836	0	836	0	836	0	836	0	836	1	836	1	836	1	836	1	836	1	836	1
837	1	837	1	837	1	837	1	837	0	837	1	837	1	837	1	837	0	837	1	837	1	837	1
838	0	838	1	838	1	838	1	838	0	838	1	838	0	838	1	838	0	838	1	838	1	838	1
839	1	839	0	839	1	839	0	839	0	839	0	839	1	839	1	839	1	839	1	839	1	839	1
840	0	840	1	840	1	840	1	840	0	840	1	840	0	840	1	840	0	840	1	840	1	840	1
841	0	841	1	841	1	841	0	841	0	841	0	841	0	841	0	841	1	841	1	841	1	841	1
842	0	842	1	842	1	842	1	842	0	842	1	842	1	842	1	842	1	842	1	842	1	842	1
843	0	843	1	843	1	843	0	843	0	843	1	843	1	843	1	843	1	843	1	843	0	843	1
844	1	844	0	844	1	844	1	844	0	844	1	844	1	844	0	844	0	844	1	844	1	844	1
845	0	845	1	845	1	845	1	845	0	845	1	845	0	845	0	845	0	845	1	845	1	845	1
846	0	846	0	846	1	846	0	846	0	846	1	846	1	846	0	846	1	846	1	846	1	846	0
847	0	847	0	847	1	847	0	847	0	847	1	847	1	847	0	847	1	847	1	847	1	847	1
848	1	848	1	848	1	848	1	848	0	848	0	848	1	848	0	848	1	848	1	848	1	848	1
849	0	849	0	849	1	849	1	849	0	849	1	849	1	849	0	849	1	849	1	849	1	849	1
850	0	850	1	850	1	850	1	850	0	850	1	850	1	850	0	850	1	850	1	850	1	850	1
851	1	851	1	851	1	851	1	851	0	851	0	851	1	851	0	851	1	851	1	851	1	851	1
852	0	852	0	852	1	852	1	852	0	852	1	852	1	852	0	852	0	852	1	852	1	852	1
853	1	853	1	853	1	853	1	853	0	853	1	853	1	853	0	853	0	853	1	853	1	853	1
854	1	854	1	854	1	854	1	854	0	854	1	854	1	854	0	854	1	854	1	854	1	854	1
855	0	855	1	855	1	855	1	855	0	855	1	855	1	855	0	855	1	855	1	855	1	855	0
856	0	856	1	856	1	856	1	856	0	856	1	856	0	856	0	856	0	856	1	856	1	856	1
857	1	857	1	857	1	857	1	857	0	857	1	857	1	857	0	857	0	857	1	857	1	857	1
858	0	858	1	858	1	858	1	858	0	858	1	858	1	858	0	858	0	858	0	858	1	858	1
859	1	859	1	859	1	859	0	859	0	859	1	859	0	859	0	859	0	859	1	859	1	859	1
860	1	860	1	860	1	860	1	860	0	860	1	860	0	860	0	860	1	860	1	860	1	860	1
861	0	861	1	861	1	861	0	861	0	861	1	861	0	861	0	861	0	861	1	861	1	861	1
862	0	862	1	862	1	862	1	862	0	862	1	862	0	862	1	862	1	862	1	862	1	862	1
863	0	863	1	863	1	863	0	863	0	863	0	863	0	863	0	863	1	863	1	863	1	863	1
864	1	864	1	864	1	864	1	864	0	864	1	864	0	864	1	864	1	864	1	864	1	864	1
865	1	865	1	865	1	865	1	865	0	865	1	865	0	865	1	865	0	865	1	865	1	865	1
866	0	866	0	866	1	866	1	866	0	866	1	866	0	866	0	866	0	866	1	866	1	866	1
867	1	867	1	867	0	867	1	867	0	867	1	867	0	867	1	867	1	867	1	867	1	867	1
868	1	868	1	868	1	868	1	868	0	868	1	868	0	868	0	868	1	868	1	868	1	868	1
869	1	869	1	869	0	869	0	869	0	869	1	869	0	869	1	869	1	869	1	869	1	869	1
870	0	870	0	870	0	870	1	870	0	870	1	870	0	870	1	870	0	870	0	870	1	870	1
871	0	871	1	871	1	871	1	871	0	871	1	871	0	871	1	871	1	871	0	871	1	871	1
872	0	872	1	872	0	872	1	872	0	872	1	872	0	872	1	872	1	872	1	872	1	872	1
873	1	873	1	873	0	873	1	873	0	873	1	873	0	873	0	873	1	873	1	873	1	873	1
874	0	874	1	874	1	874	1	874	0	874	1	874	0	874	1	874	1	874	1	874	1	874	0
875	1	875	1	875	0	875	1	875	0	875	1	875	0	875	1	875	1	875	0	875	1	875	1
876	1	876	0	876	0	876	1	876	0	876	1	876	0	876	0	876	1	876	1	876	1	876	1
877	1	877	1	877	0	877	1	877	0	877	1	877	0	877	1	877	1	877	1	877	1	877	1
878	0	878	1	878	1	878	1	878	0	878	0	878	1	878	0	878	1	878	1	878	0	878	1
879	1	879	1	879	1	879	1	879	0	879	1	879	1	879	0	879	0	879	0	879	1	879	0
880	1	880	0	880	1	880	1	880	0	880	0	880	1	880	0	880	1	880	1	880	1	880	1
881	0	881	1	881	1	881	1	881	0	881	1	881	1	881	0	881	1	881	1	881	1	881	1
882	0	882	0	882	1	882	1	882	0	882	1	882	0	882	0	882	1	882	1	882	1	882	1
883	1	883	1	883	1	883	0	883	0	883	1	883	0	883	0	883	0	883	1	883	1	883	1
884	1	884	1	884	1	884	0	884	0	884	1	884	0	884	1	884	1	884	0	884	1	884	1
885	0	885	1	885	1	885	1	885	0	885	1	885	0	885	1	885	1	885	1	885	1	885	1
886	1	886	1	886	1	886	1	886	0	886	1	886	0	886	0	886	1	886	0	886	1	886	1
887	0	887	1	887	1	887	0	887	0	887	1	887	0	887	0	887	1	887	1	887	1	887	1
888	0	888	1	888	1	888	1	888	0	888	1	888	0	888	0	888	1	888	1	888	1	888	1
889	1	889	1	889	0	889	1	889	0	889	1	889	0	889	0	889	1	889	1	889	1	889	1
890	1	890	0	890	1	890	1	890	0	890	1	890	0	890	0	890	1	890	1	890	1	890	1
891	0	891	1	891	1	891	1	891	0	891	1	891	0	891	0	891	1	891	1	891	1	891	1
892	0	892	1	892	1	892	1	892	0	892	0	892	0	892	0	892	1	892	1	892	1	892	1
893	1	893	1	893	1	893	1	893	0	893	1	893	1	893	0	893	1	893	1	893	1	893	1
894	1	894	0	894	0	894	0	894	0	894	1	894	0	894	0	894	1	894	1	894	1	894	1
895	1	895	1	895	1	895	1	895	0	895	0	895	0	895	0	895	1	895	1	895	1	895	1
896	1	896	0	896	1	896	1	896	0	896	1	896	0	896	0	896	1	896	1	896	1	896	1
897	0	897	1	897	1	897	0	897	0	897	1	897	0	897	0	897	1	897	1	897	1	897	1
898	0	898	0	898	1	898	0	898	0	898	1	898	0	898	0	898	1	898	1	898	1	898	1
899	1	899	1	899	0	899	1	899	0	899	1	899	0	899	0	899	1	899	1	899	1	899	1
900	0	900	1	900	1	900	1	900	0	900	0	900	0	900	0	900	0	900	1	900	1	900	1
901	0	901	1	901	1	901	1	901	0	901	1	901	0	901	0	901	1	901	1	901	1	901	1
902	0	902	0	902	0	902	0	902	0	902	1	902	0	902	0	902	1	902	0	902	1	902	1
903	0	903	1	903	1	903	1	903	0	903	1	903	0	903	0	903	1	903	1	903	1	903	1
904	0	904	1	904	1	904	0	904	0	904	1	904	0	904	0	904	1	904	1	904	1	904	1
905	1	905	0	905	1	905	1	905	0	905	1	905	0	905	0	905	0	905	1	905	1	905	1
906	1	906	1	906	1	906	1	906	0	906	1	906	1	906	0	906	1	906	1	906	1	906	1
907	0	907	1	907	1	907	1	907	0	907	1	907	0	907	0	907	0	907	1	907	1	907	0
908	0	908	0	908	1	908	1	908	0	908	0	908	0	908	0	908	1	908	1	908	1	908	0
909	1	909	1	909	1	909	0	909	0	909	1	909	0	909	0	909	0	909	1	909	1	909	1
910	1	910	1	910	1	910	0	910	0	910	1	910	0	910	0	910	0	910	1	910	1	910	1
911	0	911	0	911	1	911	1	911	0	911	1	911	1	911	0	911	1	911	1	911	1	911	1
912	0	912	1	912	1	912	1	912	0	912	1	912	1	912	0	912	1	912	1	912	1	912	1
913	1	913	1	913	1	913	1	913	0	913	1	913	1	913	0	913	1	913	1	913	1	913	0
914	0	914	1	914	0	914	1	914	0	914	1	914	1	914	0	914	0	914	1	914	1	914	1
915	0	915	1	915	1	915	0	915	0	915	0	915	0	915	0	915	1	915	1	915	1	915	1
916	1	916	1	916	1	916	1	916	0	916	1	916	1	916	0	916	0	916	1	916	1	916	1
917	0	917	0	917	1	917	1	917	0	917	1	917	0	917	0	917	0	917	1	917	1	917	1
918	1	918	0	918	1	918	1	918	0	918	1	918	1	918	0	918	0	918	1	918	1	918	0
919	1	919	1	919	1	919	1	919	0	919	1	919	1	919	0	919	0	919	1	919	1	919	1
920	1	920	1	920	0	920	1	920	0	920	1	920	1	920	0	920	0	920	1	920	1	920	1
921	0	921	0	921	1	921	1	921	0	921	0	921	1	921	0	921	0	921	1	921	1	921	0
922	1	922	1	922	1	922	1	922	0	922	1	922	1	922	0	922	0	922	1	922	1	922	1
923	1	923	1	923	1	923	1	923	0	923	1	923	1	923	1	923	0	923	1	923	1	923	1
924	0	924	0	924	1	924	1	924	0	924	1	924	0	924	1	924	0	924	1	924	1	924	1
925	1	925	1	925	1	925	0	925	0	925	1	925	1	925	1	925	1	925	1	925	1	925	1
926	0	926	1	926	1	926	1	926	0	926	1	926	1	926	1	926	0	926	1	926	1	926	1
927	0	927	1	927	1	927	1	927	0	927	1	927	1	927	1	927	1	927	1	927	1	927	1
928	1	928	1	928	1	928	1	928	0	928	1	928	1	928	0	928	1	928	1	928	1	928	0
929	1	929	0	929	1	929	1	929	0	929	1	929	0	929	1	929	0	929	1	929	1	929	1
930	1	930	1	930	1	930	0	930	0	930	1	930	1	930	0	930	0	930	1	930	1	930	1
931	1	931	1	931	1	931	1	931	0	931	1	931	1	931	1	931	1	931	1	931	1	931	0
932	1	932	1	932	1	932	1	932	0	932	1	932	1	932	0	932	0	932	1	932	1	932	1
933	1	933	1	933	1	933	0	933	0	933	1	933	0	933	1	933	0	933	1	933	1	933	1
934	1	934	1	934	0	934	1	934	0	934	1	934	1	934	1	934	1	934	1	934	1	934	1
935	1	935	1	935	1	935	1	935	0	935	1	935	1	935	1	935	1	935	1	935	0	935	1
936	1	936	1	936	0	936	1	936	0	936	1	936	0	936	0	936	1	936	1	936	1	936	0
937	1	937	0	937	1	937	1	937	0	937	1	937	0	937	1	937	0	937	1	937	1	937	1
938	1	938	1	938	1	938	1	938	0	938	1	938	0	938	1	938	0	938	1	938	1	938	0
939	1	939	0	939	0	939	1	939	0	939	1	939	0	939	1	939	0	939	1	939	1	939	1
940	0	940	1	940	1	940	1	940	0	940	1	940	0	940	1	940	0	940	0	940	0	940	1
941	0	941	1	941	1	941	1	941	0	941	1	941	0	941	1	941	1	941	1	941	1	941	1
942	0	942	1	942	1	942	0	942	1	942	1	942	0	942	1	942	0	942	1	942	1	942	1
943	0	943	1	943	1	943	1	943	1	943	1	943	0	943	1	943	1	943	1	943	1	943	1
944	0	944	1	944	1	944	1	944	1	944	1	944	0	944	1	944	0	944	1	944	1	944	1
945	0	945	1	945	1	945	0	945	1	945	0	945	0	945	1	945	1	945	0	945	0	945	0
946	0	946	1	946	1	946	0	946	1	946	0	946	0	946	1	946	1	946	1	946	1	946	1
947	0	947	1	947	1	947	0	947	1	947	1	947	0	947	1	947	0	947	1	947	1	947	1
948	0	948	1	948	1	948	0	948	1	948	0	948	0	948	1	948	0	948	1	948	1	948	1
949	0	949	1	949	1	949	0	949	1	949	1	949	0	949	1	949	1	949	0	949	1	949	1
950	1	950	1	950	1	950	0	950	0	950	1	950	0	950	1	950	0	950	1	950	1	950	1
951	0	951	1	951	1	951	0	951	0	951	1	951	0	951	1	951	0	951	1	951	0	951	1
952	0	952	0	952	1	952	0	952	1	952	1	952	0	952	1	952	0	952	1	952	0	952	1
953	1	953	0	953	1	953	0	953	1	953	0	953	0	953	1	953	1	953	1	953	1	953	1
954	0	954	1	954	1	954	0	954	1	954	0	954	0	954	1	954	1	954	1	954	1	954	1
955	0	955	1	955	1	955	0	955	1	955	0	955	0	955	1	955	0	955	1	955	1	955	1
956	1	956	0	956	0	956	0	956	0	956	0	956	0	956	1	956	1	956	1	956	1	956	1
957	1	957	1	957	1	957	0	957	1	957	1	957	0	957	1	957	0	957	1	957	0	957	1
958	1	958	1	958	1	958	0	958	0	958	1	958	0	958	1	958	0	958	1	958	1	958	1
959	1	959	1	959	1	959	0	959	0	959	0	959	0	959	1	959	0	959	1	959	1	959	1
960	1	960	1	960	1	960	0	960	0	960	1	960	0	960	1	960	1	960	1	960	1	960	1
961	1	961	1	961	0	961	0	961	0	961	1	961	0	961	1	961	1	961	1	961	1	961	1
962	1	962	1	962	1	962	0	962	0	962	1	962	0	962	1	962	1	962	1	962	1	962	1
963	0	963	1	963	1	963	0	963	0	963	0	963	0	963	1	963	1	963	1	963	1	963	1
964	1	964	1	964	1	964	0	964	1	964	1	964	0	964	1	964	1	964	1	964	1	964	1
965	1	965	0	965	1	965	0	965	1	965	1	965	0	965	1	965	1	965	1	965	1	965	1
966	1	966	0	966	1	966	0	966	1	966	1	966	0	966	1	966	1	966	1	966	1	966	1
967	1	967	0	967	1	967	0	967	1	967	1	967	0	967	1	967	1	967	1	967	1	967	1
968	1	968	0	968	1	968	0	968	1	968	1	968	0	968	1	968	0	968	1	968	1	968	1
969	0	969	0	969	1	969	0	969	1	969	1	969	0	969	1	969	0	969	1	969	0	969	1
970	0	970	0	970	1	970	0	970	1	970	1	970	0	970	1	970	1	970	1	970	1	970	0
971	0	971	0	971	1	971	0	971	0	971	1	971	0	971	1	971	1	971	1	971	1	971	1
972	0	972	1	972	1	972	0	972	0	972	1	972	0	972	1	972	1	972	1	972	1	972	1
973	0	973	0	973	1	973	0	973	0	973	1	973	0	973	1	973	0	973	1	973	1	973	1
974	1	974	0	974	1	974	0	974	1	974	1	974	0	974	1	974	0	974	1	974	1	974	1
975	0	975	1	975	1	975	0	975	1	975	0	975	0	975	1	975	0	975	1	975	1	975	0
976	1	976	1	976	1	976	0	976	0	976	0	976	0	976	1	976	0	976	1	976	1	976	1
977	1	977	1	977	1	977	0	977	1	977	1	977	0	977	1	977	0	977	1	977	0	977	1
978	1	978	0	978	1	978	0	978	1	978	1	978	0	978	1	978	0	978	1	978	1	978	0
979	1	979	1	979	1	979	0	979	1	979	1	979	0	979	1	979	0	979	1	979	1	979	0
980	0	980	1	980	1	980	0	980	0	980	1	980	0	980	1	980	0	980	0	980	1	980	1
981	0	981	1	981	0	981	0	981	0	981	0	981	0	981	1	981	1	981	1	981	0	981	1
982	0	982	0	982	1	982	0	982	0	982	1	982	0	982	1	982	0	982	1	982	0	982	1
983	0	983	0	983	1	983	0	983	1	983	1	983	0	983	0	983	1	983	0	983	1	983	1
984	0	984	1	984	1	984	0	984	1	984	1	984	0	984	1	984	0	984	1	984	1	984	1
985	0	985	1	985	1	985	0	985	1	985	1	985	0	985	1	985	1	985	1	985	1	985	1
986	0	986	1	986	1	986	0	986	0	986	1	986	0	986	0	986	0	986	1	986	1	986	0
987	1	987	1	987	1	987	0	987	1	987	1	987	0	987	1	987	1	987	0	987	1	987	1
988	0	988	1	988	1	988	0	988	1	988	1	988	0	988	1	988	0	988	0	988	1	988	1
989	0	989	1	989	1	989	0	989	1	989	1	989	0	989	1	989	1	989	1	989	1	989	0
990	0	990	1	990	1	990	0	990	1	990	0	990	0	990	1	990	0	990	1	990	1	990	1
991	0	991	1	991	1	991	0	991	1	991	1	991	0	991	1	991	1	991	1	991	0	991	0
992	1	992	1	992	1	992	0	992	1	992	1	992	0	992	1	992	0	992	1	992	0	992	1
993	0	993	0	993	1	993	0	993	1	993	1	993	0	993	1	993	0	993	1	993	0	993	0
994	0	994	1	994	1	994	0	994	0	994	1	994	0	994	1	994	0	994	1	994	0	994	1
995	0	995	1	995	1	995	0	995	1	995	1	995	0	995	1	995	1	995	1	995	0	995	1
996	1	996	0	996	1	996	0	996	0	996	1	996	0	996	1	996	0	996	1	996	0	996	1
997	0	997	0	997	0	997	0	997	1	997	0	997	0	997	1	997	0	997	1	997	0	997	0
998	0	998	1	998	1	998	0	998	1	998	1	998	0	998	1	998	0	998	1	998	1	998	0
999	1	999	1	999	1	999	0	999	1	999	1	999	0	999	1	999	0	999	1	999	0	999	0
1000	0	1000	0	1000	1	1000	0	1000	1	1000	1	1000	0	1000	1	1000	0	1000	1	1000	1	1000	0
1001	1	1001	1	1001	1	1001	0	1001	1	1001	0	1001	0	1001	1	1001	0	1001	1	1001	0	1001	0
1002	0	1002	1	1002	0	1002	0	1002	0	1002	1	1002	0	1002	1	1002	0	1002	1	1002	1	1002	0
1003	1	1003	1	1003	0	1003	0	1003	1	1003	1	1003	0	1003	1	1003	1	1003	1	1003	0	1003	0
1004	1	1004	1	1004	1	1004	1	1004	0	1004	1	1004	0	1004	1	1004	0	1004	1	1004	0	1004	0
1005	1	1005	1	1005	0	1005	0	1005	0	1005	0	1005	0	1005	1	1005	1	1005	1	1005	0	1005	0
1006	0	1006	0	1006	1	1006	0	1006	1	1006	1	1006	0	1006	1	1006	0	1006	1	1006	1	1006	0
1007	1	1007	1	1007	1	1007	0	1007	1	1007	0	1007	0	1007	1	1007	1	1007	1	1007	0	1007	0
1008	0	1008	1	1008	1	1008	0	1008	0	1008	1	1008	0	1008	1	1008	1	1008	1	1008	1	1008	0
1009	0	1009	1	1009	1	1009	0	1009	0	1009	1	1009	0	1009	1	1009	0	1009	1	1009	1	1009	0
1010	1	1010	1	1010	1	1010	0	1010	1	1010	1	1010	0	1010	1	1010	0	1010	1	1010	1	1010	0
1011	1	1011	1	1011	0	1011	0	1011	0	1011	0	1011	0	1011	1	1011	1	1011	1	1011	1	1011	0
1012	1	1012	1	1012	1	1012	1	1012	1	1012	0	1012	0	1012	1	1012	0	1012	1	1012	0	1012	0
1013	0	1013	0	1013	1	1013	1	1013	1	1013	1	1013	0	1013	0	1013	0	1013	1	1013	0	1013	0
1014	1	1014	0	1014	1	1014	1	1014	1	1014	0	1014	0	1014	1	1014	1	1014	1	1014	1	1014	0
1015	0	1015	1	1015	1	1015	1	1015	1	1015	1	1015	0	1015	1	1015	0	1015	0	1015	0	1015	0
1016	0	1016	1	1016	1	1016	1	1016	0	1016	1	1016	0	1016	1	1016	0	1016	1	1016	1	1016	0
1017	0	1017	1	1017	1	1017	1	1017	1	1017	1	1017	0	1017	1	1017	0	1017	1	1017	0	1017	0
1018	0	1018	1	1018	1	1018	1	1018	1	1018	1	1018	0	1018	1	1018	1	1018	1	1018	0	1018	0
1019	0	1019	1	1019	1	1019	1	1019	0	1019	1	1019	0	1019	1	1019	0	1019	1	1019	0	1019	0
1020	0	1020	1	1020	1	1020	0	1020	0	1020	1	1020	0	1020	1	1020	1	1020	0	1020	0	1020	0
1021	0	1021	0	1021	1	1021	1	1021	0	1021	1	1021	0	1021	1	1021	1	1021	0	1021	0	1021	0
1022	0	1022	0	1022	1	1022	1	1022	1	1022	0	1022	0	1022	1	1022	0	1022	1	1022	0	1022	0
1023	0	1023	0	1023	1	1023	0	1023	0	1023	1	1023	0	1023	1	1023	1	1023	1	1023	1	1023	0
1024	0	1024	0	1024	1	1024	0	1024	1	1024	1	1024	0	1024	1	1024	1	1024	1	1024	0	1024	0
1025	0	1025	1	1025	1	1025	0	1025	0	1025	1	1025	0	1025	1	1025	0	1025	1	1025	1	1025	0
1026	0	1026	1	1026	1	1026	0	1026	1	1026	1	1026	0	1026	1	1026	1	1026	1	1026	1	1026	0
1027	0	1027	0	1027	0	1027	0	1027	0	1027	1	1027	0	1027	1	1027	1	1027	1	1027	0	1027	1
1028	0	1028	1	1028	1	1028	0	1028	1	1028	0	1028	0	1028	1	1028	1	1028	1	1028	0	1028	1
1029	0	1029	1	1029	1	1029	0	1029	0	1029	1	1029	0	1029	1	1029	1	1029	1	1029	0	1029	1
1030	0	1030	1	1030	1	1030	0	1030	0	1030	1	1030	0	1030	1	1030	1	1030	1	1030	1	1030	1
1031	0	1031	1	1031	1	1031	0	1031	1	1031	0	1031	0	1031	0	1031	1	1031	1	1031	0	1031	1
1032	0	1032	1	1032	1	1032	0	1032	0	1032	0	1032	0	1032	1	1032	1	1032	1	1032	1	1032	1
1033	0	1033	1	1033	1	1033	0	1033	0	1033	1	1033	0	1033	1	1033	1	1033	1	1033	0	1033	1
1034	0	1034	1	1034	0	1034	0	1034	1	1034	0	1034	0	1034	1	1034	1	1034	1	1034	0	1034	1
1035	0	1035	1	1035	1	1035	0	1035	1	1035	0	1035	0	1035	1	1035	0	1035	1	1035	1	1035	0
1036	0	1036	1	1036	1	1036	0	1036	1	1036	1	1036	0	1036	1	1036	1	1036	1	1036	0	1036	0
1037	0	1037	1	1037	1	1037	0	1037	1	1037	1	1037	0	1037	1	1037	0	1037	0	1037	0	1037	0
1038	0	1038	1	1038	1	1038	0	1038	1	1038	1	1038	0	1038	1	1038	0	1038	0	1038	0	1038	1
1039	0	1039	1	1039	1	1039	0	1039	1	1039	0	1039	0	1039	1	1039	1	1039	0	1039	0	1039	0
1040	0	1040	1	1040	1	1040	0	1040	1	1040	1	1040	0	1040	1	1040	1	1040	0	1040	0	1040	1
1041	0	1041	1	1041	1	1041	0	1041	1	1041	1	1041	0	1041	1	1041	1	1041	0	1041	0	1041	1
1042	0	1042	1	1042	1	1042	0	1042	1	1042	1	1042	0	1042	0	1042	1	1042	0	1042	1	1042	1
1043	0	1043	1	1043	0	1043	0	1043	1	1043	1	1043	0	1043	0	1043	1	1043	0	1043	0	1043	1
1044	0	1044	1	1044	0	1044	0	1044	1	1044	1	1044	0	1044	0	1044	1	1044	0	1044	0	1044	0
1045	0	1045	1	1045	1	1045	0	1045	1	1045	1	1045	0	1045	0	1045	1	1045	0	1045	1	1045	0
1046	0	1046	1	1046	1	1046	0	1046	1	1046	1	1046	0	1046	1	1046	1	1046	0	1046	0	1046	0
1047	0	1047	1	1047	1	1047	0	1047	1	1047	1	1047	0	1047	1	1047	1	1047	0	1047	1	1047	0
1048	0	1048	1	1048	1	1048	0	1048	0	1048	1	1048	0	1048	1	1048	1	1048	0	1048	0	1048	0
1049	0	1049	0	1049	1	1049	0	1049	1	1049	1	1049	0	1049	1	1049	1	1049	0	1049	1	1049	0
1050	0	1050	1	1050	1	1050	0	1050	1	1050	1	1050	0	1050	1	1050	1	1050	1	1050	1	1050	0
1051	0	1051	1	1051	1	1051	0	1051	0	1051	1	1051	0	1051	1	1051	1	1051	1	1051	0	1051	0
1052	0	1052	1	1052	1	1052	0	1052	1	1052	1	1052	0	1052	1	1052	1	1052	1	1052	0	1052	0
1053	0	1053	1	1053	1	1053	0	1053	1	1053	1	1053	0	1053	1	1053	1	1053	1	1053	1	1053	0
1054	0	1054	1	1054	1	1054	0	1054	1	1054	1	1054	0	1054	1	1054	1	1054	0	1054	0	1054	0
1055	0	1055	1	1055	1	1055	0	1055	1	1055	1	1055	0	1055	1	1055	1	1055	1	1055	0	1055	0
1056	0	1056	1	1056	1	1056	0	1056	0	1056	1	1056	0	1056	1	1056	1	1056	1	1056	1	1056	0
1057	0	1057	1	1057	1	1057	0	1057	1	1057	0	1057	0	1057	1	1057	1	1057	1	1057	1	1057	0
1058	0	1058	0	1058	1	1058	0	1058	1	1058	0	1058	0	1058	1	1058	1	1058	0	1058	1	1058	0
1059	0	1059	1	1059	1	1059	0	1059	0	1059	1	1059	0	1059	1	1059	1	1059	1	1059	0	1059	0
1060	0	1060	1	1060	1	1060	0	1060	0	1060	1	1060	0	1060	1	1060	1	1060	0	1060	0	1060	0
1061	0	1061	1	1061	1	1061	0	1061	0	1061	1	1061	0	1061	1	1061	1	1061	1	1061	0	1061	0
1062	0	1062	1	1062	1	1062	0	1062	1	1062	1	1062	0	1062	1	1062	1	1062	1	1062	0	1062	0
1063	0	1063	1	1063	1	1063	0	1063	0	1063	1	1063	0	1063	0	1063	1	1063	1	1063	0	1063	0
1064	1	1064	1	1064	1	1064	0	1064	0	1064	1	1064	0	1064	1	1064	1	1064	0	1064	1	1064	0
1065	1	1065	1	1065	0	1065	0	1065	1	1065	1	1065	0	1065	1	1065	1	1065	1	1065	1	1065	0
1066	1	1066	1	1066	1	1066	0	1066	0	1066	1	1066	0	1066	1	1066	1	1066	1	1066	1	1066	0
1067	1	1067	1	1067	1	1067	0	1067	0	1067	1	1067	0	1067	1	1067	1	1067	1	1067	1	1067	0
1068	1	1068	1	1068	1	1068	0	1068	1	1068	1	1068	0	1068	1	1068	1	1068	1	1068	1	1068	0
1069	1	1069	1	1069	0	1069	0	1069	1	1069	1	1069	0	1069	1	1069	1	1069	1	1069	1	1069	0
1070	0	1070	1	1070	1	1070	0	1070	1	1070	1	1070	0	1070	1	1070	1	1070	1	1070	1	1070	0
1071	1	1071	1	1071	1	1071	0	1071	1	1071	0	1071	0	1071	1	1071	1	1071	1	1071	1	1071	0
1072	1	1072	1	1072	1	1072	0	1072	1	1072	1	1072	0	1072	1	1072	1	1072	0	1072	1	1072	0
1073	1	1073	1	1073	1	1073	0	1073	1	1073	1	1073	0	1073	1	1073	1	1073	1	1073	1	1073	0
1074	1	1074	1	1074	1	1074	0	1074	0	1074	1	1074	0	1074	1	1074	1	1074	1	1074	1	1074	0
1075	1	1075	1	1075	1	1075	0	1075	1	1075	1	1075	0	1075	1	1075	1	1075	1	1075	0	1075	0
1076	1	1076	1	1076	1	1076	0	1076	1	1076	0	1076	0	1076	1	1076	1	1076	1	1076	1	1076	0
1077	0	1077	1	1077	1	1077	0	1077	1	1077	1	1077	0	1077	1	1077	1	1077	0	1077	1	1077	0
1078	1	1078	0	1078	1	1078	0	1078	1	1078	1	1078	0	1078	1	1078	1	1078	1	1078	1	1078	0
1079	1	1079	1	1079	1	1079	0	1079	1	1079	1	1079	0	1079	1	1079	1	1079	1	1079	1	1079	0
1080	1	1080	1	1080	1	1080	0	1080	0	1080	1	1080	0	1080	1	1080	1	1080	1	1080	0	1080	0
1081	1	1081	0	1081	1	1081	0	1081	1	1081	1	1081	0	1081	1	1081	1	1081	1	1081	1	1081	0
1082	1	1082	0	1082	1	1082	0	1082	1	1082	1	1082	0	1082	1	1082	1	1082	1	1082	1	1082	0
1083	1	1083	1	1083	1	1083	0	1083	0	1083	1	1083	0	1083	1	1083	1	1083	1	1083	1	1083	0
1084	1	1084	1	1084	1	1084	0	1084	1	1084	0	1084	0	1084	1	1084	1	1084	1	1084	1	1084	0
1085	0	1085	1	1085	1	1085	0	1085	0	1085	1	1085	0	1085	1	1085	1	1085	1	1085	1	1085	0
1086	1	1086	1	1086	1	1086	0	1086	0	1086	1	1086	0	1086	1	1086	1	1086	1	1086	1	1086	0
1087	1	1087	1	1087	1	1087	0	1087	1	1087	1	1087	0	1087	1	1087	1	1087	1	1087	1	1087	0
1088	1	1088	1	1088	1	1088	0	1088	0	1088	1	1088	0	1088	1	1088	1	1088	1	1088	1	1088	0
1089	1	1089	0	1089	1	1089	0	1089	1	1089	1	1089	0	1089	1	1089	1	1089	1	1089	1	1089	0
1090	1	1090	0	1090	1	1090	0	1090	1	1090	1	1090	0	1090	1	1090	1	1090	1	1090	1	1090	0
1091	0	1091	1	1091	1	1091	0	1091	1	1091	1	1091	0	1091	1	1091	1	1091	1	1091	1	1091	0
1092	1	1092	0	1092	0	1092	0	1092	1	1092	1	1092	0	1092	1	1092	1	1092	1	1092	1	1092	0
1093	1	1093	1	1093	1	1093	0	1093	0	1093	1	1093	0	1093	1	1093	1	1093	1	1093	1	1093	0
1094	1	1094	1	1094	1	1094	0	1094	0	1094	1	1094	0	1094	1	1094	1	1094	1	1094	1	1094	0
1095	1	1095	1	1095	1	1095	0	1095	1	1095	1	1095	0	1095	1	1095	1	1095	1	1095	1	1095	0
1096	1	1096	1	1096	1	1096	0	1096	1	1096	1	1096	0	1096	1	1096	1	1096	1	1096	1	1096	0
1097	1	1097	1	1097	1	1097	0	1097	0	1097	1	1097	0	1097	1	1097	1	1097	1	1097	1	1097	0
1098	1	1098	0	1098	1	1098	0	1098	0	1098	0	1098	0	1098	1	1098	1	1098	1	1098	1	1098	0
1099	0	1099	0	1099	1	1099	0	1099	1	1099	1	1099	0	1099	1	1099	1	1099	1	1099	1	1099	0
1100	1	1100	1	1100	1	1100	0	1100	1	1100	1	1100	0	1100	1	1100	1	1100	1	1100	1	1100	0
1101	1	1101	0	1101	1	1101	0	1101	0	1101	1	1101	0	1101	1	1101	1	1101	1	1101	1	1101	0
1102	1	1102	1	1102	0	1102	0	1102	0	1102	1	1102	0	1102	1	1102	1	1102	1	1102	1	1102	0
1103	0	1103	1	1103	1	1103	0	1103	0	1103	1	1103	0	1103	1	1103	1	1103	1	1103	0	1103	0
1104	1	1104	1	1104	1	1104	0	1104	0	1104	1	1104	0	1104	1	1104	1	1104	1	1104	1	1104	0
1105	1	1105	1	1105	1	1105	0	1105	0	1105	1	1105	0	1105	1	1105	0	1105	1	1105	1	1105	0
1106	1	1106	1	1106	1	1106	0	1106	1	1106	1	1106	0	1106	1	1106	1	1106	1	1106	1	1106	0
1107	1	1107	1	1107	1	1107	0	1107	0	1107	0	1107	0	1107	1	1107	1	1107	1	1107	1	1107	0
1108	1	1108	1	1108	1	1108	0	1108	1	1108	0	1108	0	1108	0	1108	1	1108	1	1108	0	1108	0
1109	1	1109	1	1109	0	1109	0	1109	1	1109	1	1109	0	1109	1	1109	1	1109	1	1109	0	1109	0
1110	1	1110	1	1110	0	1110	0	1110	1	1110	1	1110	0	1110	1	1110	1	1110	1	1110	0	1110	0
1111	1	1111	1	1111	1	1111	0	1111	1	1111	0	1111	0	1111	1	1111	1	1111	1	1111	1	1111	0
1112	1	1112	1	1112	1	1112	0	1112	1	1112	0	1112	0	1112	1	1112	1	1112	1	1112	1	1112	0
1113	1	1113	1	1113	0	1113	0	1113	0	1113	1	1113	0	1113	1	1113	1	1113	1	1113	1	1113	0
1114	1	1114	0	1114	1	1114	0	1114	0	1114	1	1114	0	1114	0	1114	1	1114	1	1114	1	1114	0
1115	0	1115	1	1115	0	1115	0	1115	1	1115	1	1115	0	1115	1	1115	1	1115	1	1115	1	1115	0
1116	1	1116	1	1116	1	1116	0	1116	0	1116	0	1116	0	1116	0	1116	1	1116	1	1116	0	1116	0
1117	0	1117	1	1117	1	1117	0	1117	0	1117	1	1117	0	1117	1	1117	1	1117	1	1117	1	1117	0
1118	1	1118	0	1118	1	1118	0	1118	0	1118	1	1118	0	1118	1	1118	1	1118	1	1118	1	1118	0
1119	0	1119	1	1119	1	1119	0	1119	1	1119	1	1119	0	1119	1	1119	1	1119	1	1119	1	1119	0
1120	1	1120	1	1120	1	1120	0	1120	1	1120	1	1120	0	1120	1	1120	1	1120	1	1120	1	1120	0
1121	1	1121	0	1121	1	1121	0	1121	0	1121	0	1121	0	1121	1	1121	1	1121	1	1121	1	1121	0
1122	1	1122	1	1122	1	1122	0	1122	1	1122	1	1122	0	1122	1	1122	1	1122	1	1122	1	1122	0
1123	1	1123	1	1123	1	1123	0	1123	0	1123	1	1123	0	1123	1	1123	1	1123	1	1123	1	1123	0
1124	1	1124	0	1124	0	1124	0	1124	1	1124	1	1124	0	1124	0	1124	1	1124	1	1124	1	1124	0
1125	1	1125	1	1125	1	1125	0	1125	0	1125	1	1125	0	1125	1	1125	0	1125	1	1125	1	1125	0
1126	1	1126	1	1126	1	1126	0	1126	1	1126	1	1126	0	1126	1	1126	1	1126	1	1126	1	1126	0
1127	1	1127	0	1127	1	1127	0	1127	0	1127	1	1127	0	1127	1	1127	1	1127	1	1127	1	1127	0
1128	1	1128	1	1128	1	1128	0	1128	1	1128	1	1128	0	1128	0	1128	1	1128	1	1128	1	1128	0
1129	1	1129	1	1129	1	1129	0	1129	1	1129	1	1129	0	1129	0	1129	1	1129	1	1129	1	1129	0
1130	1	1130	1	1130	1	1130	0	1130	0	1130	1	1130	0	1130	1	1130	1	1130	1	1130	1	1130	0
1131	1	1131	1	1131	1	1131	0	1131	1	1131	1	1131	0	1131	1	1131	1	1131	1	1131	1	1131	0
1132	1	1132	1	1132	1	1132	0	1132	1	1132	1	1132	0	1132	1	1132	1	1132	1	1132	1	1132	0
1133	1	1133	1	1133	1	1133	0	1133	0	1133	1	1133	0	1133	1	1133	1	1133	1	1133	1	1133	0
1134	1	1134	1	1134	1	1134	0	1134	0	1134	1	1134	0	1134	1	1134	0	1134	1	1134	0	1134	0
1135	1	1135	1	1135	1	1135	0	1135	1	1135	1	1135	0	1135	1	1135	1	1135	1	1135	1	1135	0
1136	1	1136	1	1136	1	1136	0	1136	1	1136	1	1136	0	1136	0	1136	1	1136	0	1136	1	1136	0
1137	1	1137	1	1137	1	1137	0	1137	1	1137	1	1137	0	1137	1	1137	0	1137	0	1137	1	1137	0
1138	1	1138	0	1138	1	1138	0	1138	0	1138	1	1138	0	1138	1	1138	1	1138	1	1138	1	1138	0
1139	1	1139	1	1139	1	1139	0	1139	1	1139	1	1139	0	1139	1	1139	1	1139	0	1139	0	1139	0
1140	1	1140	1	1140	1	1140	0	1140	1	1140	1	1140	0	1140	1	1140	1	1140	1	1140	1	1140	0
1141	1	1141	1	1141	1	1141	0	1141	0	1141	1	1141	0	1141	1	1141	1	1141	1	1141	1	1141	0
1142	1	1142	0	1142	1	1142	0	1142	1	1142	1	1142	0	1142	1	1142	0	1142	1	1142	1	1142	0
1143	0	1143	1	1143	1	1143	0	1143	1	1143	1	1143	0	1143	1	1143	0	1143	0	1143	1	1143	0
1144	0	1144	1	1144	1	1144	0	1144	1	1144	1	1144	0	1144	1	1144	0	1144	1	1144	1	1144	1
1145	1	1145	0	1145	0	1145	0	1145	1	1145	1	1145	0	1145	1	1145	1	1145	1	1145	1	1145	1
1146	1	1146	0	1146	1	1146	0	1146	0	1146	1	1146	0	1146	1	1146	1	1146	1	1146	1	1146	1
1147	1	1147	1	1147	1	1147	0	1147	1	1147	1	1147	0	1147	1	1147	1	1147	1	1147	1	1147	1
1148	1	1148	1	1148	1	1148	0	1148	1	1148	1	1148	0	1148	1	1148	0	1148	1	1148	1	1148	1
1149	1	1149	1	1149	1	1149	0	1149	0	1149	1	1149	0	1149	1	1149	1	1149	1	1149	1	1149	1
1150	1	1150	1	1150	1	1150	0	1150	0	1150	0	1150	0	1150	1	1150	1	1150	1	1150	1	1150	1
1151	1	1151	1	1151	1	1151	0	1151	1	1151	1	1151	0	1151	1	1151	1	1151	0	1151	1	1151	1
1152	1	1152	1	1152	1	1152	0	1152	1	1152	1	1152	0	1152	1	1152	1	1152	1	1152	1	1152	1
1153	1	1153	1	1153	1	1153	0	1153	0	1153	1	1153	0	1153	1	1153	1	1153	1	1153	0	1153	1
1154	1	1154	1	1154	0	1154	0	1154	1	1154	1	1154	0	1154	1	1154	1	1154	1	1154	0	1154	1
1155	1	1155	1	1155	1	1155	0	1155	1	1155	1	1155	0	1155	1	1155	1	1155	1	1155	1	1155	1
1156	1	1156	0	1156	1	1156	0	1156	1	1156	1	1156	0	1156	1	1156	1	1156	1	1156	1	1156	1
1157	1	1157	1	1157	1	1157	0	1157	1	1157	1	1157	0	1157	1	1157	1	1157	1	1157	1	1157	1
1158	1	1158	1	1158	1	1158	0	1158	1	1158	0	1158	0	1158	1	1158	1	1158	1	1158	1	1158	1
1159	1	1159	1	1159	1	1159	0	1159	1	1159	1	1159	0	1159	1	1159	1	1159	1	1159	1	1159	1
1160	1	1160	1	1160	1	1160	0	1160	1	1160	1	1160	0	1160	0	1160	1	1160	1	1160	0	1160	1
1161	1	1161	1	1161	1	1161	0	1161	1	1161	1	1161	0	1161	1	1161	1	1161	1	1161	1	1161	1
1162	1	1162	1	1162	1	1162	0	1162	1	1162	1	1162	0	1162	1	1162	0	1162	1	1162	1	1162	1
1163	1	1163	1	1163	1	1163	0	1163	0	1163	1	1163	0	1163	1	1163	1	1163	1	1163	1	1163	1
1164	1	1164	1	1164	1	1164	0	1164	1	1164	0	1164	0	1164	1	1164	1	1164	1	1164	1	1164	1
1165	1	1165	1	1165	1	1165	0	1165	1	1165	1	1165	0	1165	1	1165	1	1165	1	1165	1	1165	1
1166	1	1166	1	1166	1	1166	0	1166	1	1166	1	1166	0	1166	1	1166	1	1166	1	1166	0	1166	1
1167	1	1167	0	1167	0	1167	0	1167	1	1167	1	1167	0	1167	1	1167	1	1167	0	1167	1	1167	1
1168	1	1168	1	1168	1	1168	0	1168	1	1168	1	1168	0	1168	1	1168	1	1168	0	1168	1	1168	1
1169	1	1169	1	1169	0	1169	0	1169	1	1169	1	1169	0	1169	1	1169	1	1169	1	1169	1	1169	1
1170	1	1170	1	1170	1	1170	0	1170	1	1170	1	1170	0	1170	1	1170	1	1170	1	1170	1	1170	1
1171	1	1171	1	1171	1	1171	0	1171	1	1171	0	1171	0	1171	0	1171	1	1171	1	1171	1	1171	0
1172	1	1172	1	1172	1	1172	0	1172	1	1172	1	1172	0	1172	1	1172	0	1172	0	1172	1	1172	1
1173	1	1173	1	1173	1	1173	0	1173	1	1173	1	1173	0	1173	1	1173	1	1173	1	1173	1	1173	1
1174	1	1174	1	1174	1	1174	0	1174	1	1174	0	1174	0	1174	1	1174	1	1174	1	1174	1	1174	1
1175	1	1175	1	1175	1	1175	0	1175	1	1175	1	1175	0	1175	1	1175	1	1175	1	1175	1	1175	1
1176	1	1176	1	1176	1	1176	0	1176	0	1176	0	1176	0	1176	1	1176	1	1176	1	1176	1	1176	1
1177	1	1177	1	1177	1	1177	0	1177	0	1177	1	1177	0	1177	1	1177	1	1177	0	1177	0	1177	1
1178	1	1178	1	1178	0	1178	0	1178	0	1178	1	1178	0	1178	1	1178	1	1178	0	1178	1	1178	1
1179	1	1179	1	1179	1	1179	0	1179	1	1179	1	1179	0	1179	1	1179	1	1179	0	1179	0	1179	1
1180	1	1180	1	1180	1	1180	0	1180	0	1180	1	1180	0	1180	1	1180	1	1180	0	1180	1	1180	1
1181	1	1181	1	1181	1	1181	0	1181	1	1181	1	1181	0	1181	1	1181	1	1181	0	1181	1	1181	1
1182	1	1182	1	1182	1	1182	0	1182	1	1182	1	1182	0	1182	1	1182	1	1182	1	1182	1	1182	1
1183	1	1183	1	1183	1	1183	0	1183	0	1183	1	1183	0	1183	1	1183	1	1183	1	1183	1	1183	1
1184	1	1184	1	1184	1	1184	0	1184	1	1184	1	1184	0	1184	1	1184	0	1184	1	1184	1	1184	0
1185	1	1185	1	1185	1	1185	0	1185	1	1185	1	1185	0	1185	1	1185	1	1185	1	1185	1	1185	0
1186	1	1186	1	1186	1	1186	0	1186	0	1186	1	1186	0	1186	1	1186	1	1186	1	1186	1	1186	0
1187	1	1187	1	1187	1	1187	0	1187	1	1187	1	1187	0	1187	1	1187	1	1187	1	1187	1	1187	1
1188	1	1188	1	1188	1	1188	0	1188	1	1188	1	1188	0	1188	1	1188	1	1188	1	1188	1	1188	0
1189	1	1189	1	1189	1	1189	0	1189	1	1189	1	1189	0	1189	1	1189	1	1189	1	1189	1	1189	0
1190	1	1190	1	1190	1	1190	0	1190	0	1190	1	1190	0	1190	1	1190	1	1190	0	1190	1	1190	0
1191	1	1191	1	1191	1	1191	0	1191	1	1191	1	1191	0	1191	1	1191	1	1191	1	1191	1	1191	0
1192	0	1192	1	1192	1	1192	0	1192	1	1192	0	1192	0	1192	1	1192	1	1192	1	1192	1	1192	0
1193	1	1193	1	1193	1	1193	0	1193	1	1193	1	1193	0	1193	1	1193	1	1193	1	1193	1	1193	0
1194	0	1194	1	1194	1	1194	0	1194	1	1194	1	1194	0	1194	1	1194	1	1194	1	1194	1	1194	0
1195	1	1195	1	1195	1	1195	0	1195	1	1195	1	1195	0	1195	1	1195	1	1195	1	1195	1	1195	0
1196	1	1196	1	1196	1	1196	0	1196	1	1196	0	1196	0	1196	1	1196	0	1196	1	1196	1	1196	1
1197	1	1197	1	1197	1	1197	0	1197	1	1197	1	1197	0	1197	1	1197	1	1197	1	1197	1	1197	1
1198	1	1198	1	1198	1	1198	0	1198	1	1198	1	1198	0	1198	1	1198	1	1198	1	1198	1	1198	1
1199	1	1199	1	1199	1	1199	0	1199	1	1199	1	1199	0	1199	1	1199	1	1199	1	1199	1	1199	0
1200	1	1200	1	1200	1	1200	0	1200	1	1200	0	1200	0	1200	1	1200	1	1200	1	1200	1	1200	1
1201	1	1201	0	1201	1	1201	0	1201	1	1201	1	1201	0	1201	1	1201	1	1201	1	1201	1	1201	1
1202	1	1202	1	1202	1	1202	0	1202	1	1202	1	1202	0	1202	1	1202	1	1202	1	1202	1	1202	0
1203	0	1203	1	1203	1	1203	0	1203	1	1203	1	1203	0	1203	1	1203	1	1203	1	1203	1	1203	1
1204	1	1204	1	1204	1	1204	0	1204	1	1204	1	1204	0	1204	1	1204	1	1204	1	1204	1	1204	1
1205	1	1205	1	1205	1	1205	0	1205	1	1205	1	1205	0	1205	1	1205	1	1205	1	1205	1	1205	0
1206	1	1206	1	1206	1	1206	0	1206	1	1206	1	1206	0	1206	1	1206	1	1206	0	1206	1	1206	0
1207	1	1207	1	1207	1	1207	0	1207	1	1207	1	1207	0	1207	1	1207	1	1207	1	1207	1	1207	0
1208	1	1208	1	1208	1	1208	0	1208	1	1208	0	1208	0	1208	1	1208	1	1208	1	1208	1	1208	0
1209	1	1209	1	1209	1	1209	0	1209	1	1209	1	1209	0	1209	1	1209	1	1209	1	1209	1	1209	0
1210	1	1210	0	1210	1	1210	0	1210	1	1210	0	1210	0	1210	1	1210	0	1210	1	1210	0	1210	0
1211	1	1211	1	1211	1	1211	0	1211	1	1211	1	1211	0	1211	1	1211	1	1211	1	1211	1	1211	0
1212	1	1212	1	1212	1	1212	0	1212	1	1212	0	1212	0	1212	1	1212	1	1212	1	1212	1	1212	0
1213	1	1213	1	1213	1	1213	0	1213	1	1213	1	1213	0	1213	1	1213	1	1213	1	1213	1	1213	0
1214	1	1214	1	1214	1	1214	0	1214	0	1214	1	1214	0	1214	1	1214	1	1214	1	1214	0	1214	0
1215	0	1215	1	1215	1	1215	0	1215	1	1215	1	1215	0	1215	1	1215	1	1215	1	1215	1	1215	0
1216	1	1216	1	1216	1	1216	0	1216	1	1216	1	1216	0	1216	0	1216	1	1216	0	1216	1	1216	0
1217	1	1217	1	1217	1	1217	0	1217	1	1217	1	1217	0	1217	1	1217	1	1217	1	1217	1	1217	0
1218	1	1218	0	1218	1	1218	0	1218	1	1218	0	1218	0	1218	1	1218	1	1218	1	1218	1	1218	0
1219	1	1219	0	1219	1	1219	0	1219	1	1219	0	1219	0	1219	1	1219	1	1219	1	1219	1	1219	0
1220	1	1220	1	1220	1	1220	0	1220	1	1220	0	1220	0	1220	1	1220	1	1220	0	1220	1	1220	0
1221	1	1221	0	1221	1	1221	0	1221	1	1221	1	1221	0	1221	1	1221	1	1221	1	1221	1	1221	0
1222	1	1222	0	1222	1	1222	0	1222	1	1222	1	1222	0	1222	1	1222	1	1222	1	1222	1	1222	0
1223	1	1223	0	1223	1	1223	0	1223	1	1223	1	1223	0	1223	1	1223	0	1223	0	1223	1	1223	0
1224	1	1224	0	1224	1	1224	0	1224	1	1224	1	1224	0	1224	1	1224	1	1224	1	1224	1	1224	0
1225	1	1225	0	1225	1	1225	0	1225	1	1225	1	1225	0	1225	1	1225	1	1225	1	1225	1	1225	0
1226	1	1226	1	1226	1	1226	0	1226	1	1226	0	1226	0	1226	1	1226	0	1226	0	1226	0	1226	0
1227	1	1227	0	1227	1	1227	0	1227	1	1227	1	1227	0	1227	1	1227	1	1227	1	1227	0	1227	0
1228	1	1228	0	1228	1	1228	0	1228	1	1228	1	1228	0	1228	1	1228	1	1228	1	1228	1	1228	0
1229	1	1229	1	1229	1	1229	0	1229	1	1229	1	1229	0	1229	1	1229	0	1229	1	1229	0	1229	0
1230	1	1230	1	1230	0	1230	0	1230	1	1230	1	1230	0	1230	1	1230	0	1230	1	1230	1	1230	0
1231	1	1231	1	1231	0	1231	0	1231	1	1231	0	1231	0	1231	1	1231	0	1231	1	1231	1	1231	0
1232	1	1232	1	1232	1	1232	0	1232	1	1232	1	1232	0	1232	1	1232	0	1232	1	1232	1	1232	0
1233	1	1233	1	1233	1	1233	0	1233	1	1233	0	1233	0	1233	1	1233	1	1233	1	1233	1	1233	0
1234	1	1234	0	1234	1	1234	0	1234	1	1234	1	1234	0	1234	1	1234	1	1234	0	1234	1	1234	0
1235	1	1235	0	1235	1	1235	0	1235	1	1235	1	1235	0	1235	1	1235	1	1235	1	1235	1	1235	0
1236	1	1236	0	1236	1	1236	0	1236	1	1236	1	1236	0	1236	1	1236	1	1236	1	1236	1	1236	0
1237	1	1237	1	1237	1	1237	0	1237	1	1237	0	1237	0	1237	1	1237	0	1237	0	1237	1	1237	0
1238	1	1238	1	1238	1	1238	0	1238	1	1238	1	1238	0	1238	1	1238	1	1238	1	1238	1	1238	0
1239	1	1239	1	1239	1	1239	0	1239	1	1239	1	1239	0	1239	1	1239	1	1239	0	1239	1	1239	0
1240	1	1240	0	1240	1	1240	0	1240	1	1240	1	1240	0	1240	1	1240	1	1240	0	1240	1	1240	1
1241	1	1241	0	1241	1	1241	0	1241	0	1241	1	1241	0	1241	1	1241	1	1241	0	1241	1	1241	1
1242	1	1242	1	1242	1	1242	0	1242	0	1242	0	1242	0	1242	1	1242	0	1242	0	1242	1	1242	1
1243	1	1243	1	1243	1	1243	0	1243	1	1243	1	1243	0	1243	1	1243	1	1243	0	1243	1	1243	0
1244	0	1244	0	1244	1	1244	0	1244	0	1244	0	1244	0	1244	0	1244	0	1244	1	1244	1	1244	1
1245	1	1245	1	1245	1	1245	0	1245	1	1245	0	1245	0	1245	1	1245	1	1245	1	1245	1	1245	1
1246	1	1246	1	1246	1	1246	0	1246	1	1246	0	1246	0	1246	1	1246	1	1246	1	1246	1	1246	1
1247	1	1247	1	1247	1	1247	0	1247	1	1247	1	1247	0	1247	1	1247	1	1247	1	1247	0	1247	1
1248	1	1248	0	1248	1	1248	0	1248	1	1248	0	1248	0	1248	1	1248	1	1248	1	1248	0	1248	1
1249	1	1249	1	1249	1	1249	0	1249	1	1249	1	1249	0	1249	1	1249	1	1249	0	1249	1	1249	1
1250	1	1250	1	1250	1	1250	0	1250	1	1250	0	1250	0	1250	1	1250	1	1250	0	1250	1	1250	1
1251	0	1251	1	1251	1	1251	0	1251	0	1251	1	1251	0	1251	1	1251	0	1251	0	1251	1	1251	1
1252	1	1252	1	1252	1	1252	0	1252	1	1252	0	1252	0	1252	1	1252	1	1252	0	1252	1	1252	1
1253	1	1253	1	1253	1	1253	0	1253	1	1253	1	1253	0	1253	1	1253	1	1253	0	1253	1	1253	1
1254	1	1254	1	1254	1	1254	0	1254	0	1254	1	1254	0	1254	1	1254	1	1254	0	1254	1	1254	1
1255	0	1255	0	1255	1	1255	0	1255	1	1255	1	1255	0	1255	1	1255	1	1255	0	1255	1	1255	1
1256	0	1256	0	1256	1	1256	0	1256	1	1256	1	1256	0	1256	1	1256	1	1256	0	1256	0	1256	1
1257	0	1257	1	1257	1	1257	0	1257	1	1257	1	1257	0	1257	1	1257	1	1257	0	1257	1	1257	1
1258	0	1258	1	1258	1	1258	0	1258	1	1258	1	1258	0	1258	0	1258	1	1258	0	1258	1	1258	1
1259	0	1259	1	1259	1	1259	0	1259	0	1259	1	1259	0	1259	0	1259	0	1259	0	1259	1	1259	1
1260	0	1260	1	1260	1	1260	0	1260	0	1260	1	1260	0	1260	1	1260	1	1260	0	1260	1	1260	1
1261	1	1261	1	1261	1	1261	0	1261	0	1261	1	1261	0	1261	0	1261	0	1261	1	1261	1	1261	1
1262	1	1262	0	1262	1	1262	0	1262	1	1262	1	1262	0	1262	1	1262	0	1262	1	1262	1	1262	1
1263	1	1263	0	1263	1	1263	0	1263	1	1263	1	1263	0	1263	1	1263	0	1263	1	1263	1	1263	1
1264	0	1264	0	1264	1	1264	0	1264	0	1264	1	1264	0	1264	1	1264	1	1264	1	1264	1	1264	1
1265	0	1265	1	1265	1	1265	0	1265	0	1265	1	1265	0	1265	1	1265	1	1265	1	1265	1	1265	1
1266	1	1266	0	1266	1	1266	0	1266	1	1266	1	1266	0	1266	1	1266	1	1266	1	1266	1	1266	1
1267	0	1267	1	1267	1	1267	0	1267	0	1267	0	1267	0	1267	1	1267	0	1267	1	1267	1	1267	1
1268	0	1268	1	1268	0	1268	0	1268	0	1268	1	1268	0	1268	1	1268	1	1268	1	1268	1	1268	1
1269	1	1269	0	1269	1	1269	0	1269	1	1269	1	1269	0	1269	1	1269	1	1269	0	1269	1	1269	1
1270	1	1270	1	1270	1	1270	0	1270	1	1270	0	1270	0	1270	1	1270	0	1270	1	1270	1	1270	1
1271	0	1271	0	1271	1	1271	0	1271	0	1271	0	1271	0	1271	0	1271	1	1271	1	1271	1	1271	1
1272	1	1272	1	1272	0	1272	0	1272	0	1272	1	1272	0	1272	1	1272	0	1272	1	1272	1	1272	1
1273	0	1273	0	1273	1	1273	0	1273	1	1273	1	1273	0	1273	1	1273	1	1273	1	1273	1	1273	1
1274	0	1274	1	1274	1	1274	0	1274	1	1274	1	1274	0	1274	1	1274	1	1274	1	1274	1	1274	1
1275	0	1275	1	1275	1	1275	0	1275	1	1275	1	1275	0	1275	1	1275	1	1275	1	1275	1	1275	0
1276	0	1276	1	1276	1	1276	0	1276	0	1276	1	1276	0	1276	1	1276	0	1276	1	1276	1	1276	1
1277	1	1277	1	1277	1	1277	0	1277	0	1277	1	1277	0	1277	1	1277	1	1277	1	1277	1	1277	1
1278	0	1278	1	1278	1	1278	0	1278	0	1278	1	1278	0	1278	1	1278	0	1278	1	1278	1	1278	1
1279	0	1279	1	1279	1	1279	0	1279	0	1279	1	1279	0	1279	1	1279	1	1279	1	1279	1	1279	1
1280	1	1280	1	1280	1	1280	0	1280	0	1280	1	1280	0	1280	1	1280	1	1280	1	1280	1	1280	0
1281	1	1281	1	1281	1	1281	0	1281	0	1281	1	1281	0	1281	1	1281	0	1281	1	1281	0	1281	0
1282	1	1282	1	1282	1	1282	0	1282	0	1282	1	1282	0	1282	1	1282	1	1282	1	1282	1	1282	1
1283	0	1283	1	1283	1	1283	0	1283	1	1283	1	1283	0	1283	1	1283	1	1283	1	1283	1	1283	0
1284	0	1284	1	1284	1	1284	0	1284	0	1284	1	1284	0	1284	1	1284	0	1284	1	1284	0	1284	1
1285	1	1285	1	1285	1	1285	0	1285	1	1285	1	1285	0	1285	1	1285	0	1285	1	1285	1	1285	1
1286	1	1286	1	1286	1	1286	0	1286	1	1286	0	1286	0	1286	1	1286	1	1286	1	1286	1	1286	0
1287	0	1287	1	1287	1	1287	0	1287	0	1287	0	1287	0	1287	1	1287	0	1287	0	1287	1	1287	1
1288	0	1288	1	1288	1	1288	0	1288	0	1288	0	1288	0	1288	1	1288	0	1288	0	1288	1	1288	0
1289	0	1289	1	1289	1	1289	0	1289	1	1289	0	1289	0	1289	1	1289	0	1289	1	1289	1	1289	1
1290	1	1290	1	1290	1	1290	0	1290	0	1290	1	1290	0	1290	1	1290	1	1290	1	1290	1	1290	1
1291	0	1291	1	1291	1	1291	0	1291	0	1291	1	1291	0	1291	1	1291	0	1291	1	1291	1	1291	1
1292	0	1292	1	1292	1	1292	0	1292	1	1292	1	1292	0	1292	1	1292	0	1292	1	1292	1	1292	1
1293	1	1293	0	1293	1	1293	0	1293	0	1293	0	1293	0	1293	1	1293	1	1293	0	1293	0	1293	1
1294	1	1294	1	1294	0	1294	0	1294	0	1294	1	1294	0	1294	1	1294	1	1294	1	1294	1	1294	1
1295	0	1295	1	1295	1	1295	0	1295	1	1295	1	1295	0	1295	1	1295	1	1295	1	1295	1	1295	1
1296	1	1296	1	1296	1	1296	0	1296	1	1296	0	1296	0	1296	1	1296	0	1296	1	1296	0	1296	1
1297	1	1297	1	1297	1	1297	0	1297	0	1297	1	1297	0	1297	1	1297	0	1297	1	1297	1	1297	1
1298	1	1298	1	1298	1	1298	0	1298	0	1298	1	1298	0	1298	1	1298	0	1298	1	1298	1	1298	1
1299	0	1299	1	1299	1	1299	0	1299	1	1299	1	1299	0	1299	1	1299	1	1299	0	1299	1	1299	0
1300	0	1300	1	1300	0	1300	0	1300	0	1300	1	1300	0	1300	0	1300	0	1300	1	1300	0	1300	1
1301	0	1301	0	1301	1	1301	0	1301	0	1301	1	1301	0	1301	0	1301	0	1301	0	1301	1	1301	1
1302	0	1302	1	1302	1	1302	0	1302	0	1302	0	1302	0	1302	0	1302	1	1302	1	1302	1	1302	0
1303	1	1303	1	1303	1	1303	0	1303	0	1303	1	1303	0	1303	0	1303	1	1303	1	1303	1	1303	0
1304	1	1304	1	1304	1	1304	0	1304	1	1304	1	1304	0	1304	0	1304	0	1304	1	1304	1	1304	1
1305	0	1305	1	1305	1	1305	0	1305	0	1305	1	1305	0	1305	0	1305	1	1305	1	1305	1	1305	1
1306	1	1306	1	1306	1	1306	0	1306	0	1306	0	1306	0	1306	0	1306	0	1306	0	1306	1	1306	1
1307	0	1307	0	1307	1	1307	0	1307	0	1307	1	1307	0	1307	0	1307	0	1307	1	1307	0	1307	1
1308	1	1308	0	1308	1	1308	0	1308	1	1308	1	1308	0	1308	0	1308	0	1308	1	1308	1	1308	1
1309	0	1309	0	1309	1	1309	0	1309	1	1309	0	1309	0	1309	0	1309	0	1309	1	1309	1	1309	0
1310	1	1310	1	1310	1	1310	0	1310	0	1310	1	1310	0	1310	0	1310	0	1310	1	1310	1	1310	1
1311	0	1311	1	1311	1	1311	0	1311	1	1311	1	1311	0	1311	0	1311	0	1311	1	1311	1	1311	1
1312	1	1312	0	1312	1	1312	0	1312	1	1312	1	1312	0	1312	0	1312	1	1312	1	1312	1	1312	1
1313	0	1313	0	1313	1	1313	0	1313	0	1313	1	1313	0	1313	0	1313	0	1313	1	1313	1	1313	1
1314	0	1314	1	1314	1	1314	0	1314	0	1314	1	1314	0	1314	0	1314	0	1314	1	1314	1	1314	1
1315	1	1315	1	1315	1	1315	0	1315	0	1315	0	1315	0	1315	0	1315	0	1315	1	1315	0	1315	1
1316	0	1316	0	1316	1	1316	0	1316	1	1316	1	1316	0	1316	0	1316	1	1316	1	1316	1	1316	1
1317	0	1317	0	1317	1	1317	0	1317	0	1317	1	1317	0	1317	1	1317	0	1317	1	1317	1	1317	1
1318	1	1318	1	1318	1	1318	0	1318	0	1318	1	1318	0	1318	1	1318	1	1318	1	1318	1	1318	1
1319	0	1319	1	1319	1	1319	0	1319	1	1319	0	1319	0	1319	1	1319	1	1319	1	1319	1	1319	1
1320	0	1320	1	1320	1	1320	0	1320	0	1320	1	1320	0	1320	0	1320	0	1320	1	1320	1	1320	1
1321	0	1321	0	1321	1	1321	0	1321	1	1321	1	1321	0	1321	1	1321	1	1321	1	1321	1	1321	1
1322	0	1322	1	1322	1	1322	0	1322	0	1322	0	1322	0	1322	1	1322	0	1322	0	1322	1	1322	1
1323	0	1323	1	1323	1	1323	0	1323	0	1323	1	1323	0	1323	1	1323	1	1323	1	1323	1	1323	1
1324	0	1324	1	1324	1	1324	0	1324	0	1324	1	1324	0	1324	1	1324	0	1324	1	1324	1	1324	0
1325	1	1325	1	1325	1	1325	0	1325	0	1325	0	1325	0	1325	1	1325	0	1325	1	1325	0	1325	1
1326	0	1326	0	1326	1	1326	0	1326	1	1326	1	1326	0	1326	1	1326	0	1326	1	1326	1	1326	1
1327	0	1327	1	1327	1	1327	0	1327	1	1327	0	1327	0	1327	1	1327	1	1327	1	1327	1	1327	0
1328	1	1328	0	1328	1	1328	0	1328	1	1328	0	1328	0	1328	1	1328	1	1328	1	1328	1	1328	1
1329	0	1329	0	1329	1	1329	0	1329	0	1329	1	1329	0	1329	1	1329	0	1329	1	1329	1	1329	1
1330	1	1330	1	1330	1	1330	0	1330	1	1330	1	1330	0	1330	1	1330	1	1330	1	1330	1	1330	1
1331	1	1331	1	1331	1	1331	0	1331	0	1331	1	1331	0	1331	1	1331	1	1331	1	1331	1	1331	1
1332	0	1332	1	1332	1	1332	0	1332	0	1332	0	1332	0	1332	1	1332	1	1332	0	1332	1	1332	0
1333	1	1333	1	1333	0	1333	0	1333	0	1333	1	1333	0	1333	1	1333	1	1333	1	1333	1	1333	1
1334	1	1334	1	1334	1	1334	0	1334	0	1334	1	1334	0	1334	0	1334	1	1334	0	1334	1	1334	1
1335	0	1335	1	1335	1	1335	0	1335	1	1335	0	1335	0	1335	1	1335	1	1335	1	1335	1	1335	0
1336	1	1336	1	1336	1	1336	0	1336	1	1336	1	1336	0	1336	1	1336	1	1336	0	1336	1	1336	1
1337	0	1337	1	1337	1	1337	0	1337	1	1337	1	1337	0	1337	1	1337	1	1337	1	1337	1	1337	1
1338	0	1338	1	1338	0	1338	0	1338	0	1338	1	1338	0	1338	1	1338	0	1338	1	1338	0	1338	1
1339	0	1339	1	1339	1	1339	0	1339	0	1339	1	1339	0	1339	1	1339	1	1339	1	1339	1	1339	1
1340	0	1340	1	1340	1	1340	0	1340	0	1340	1	1340	0	1340	1	1340	1	1340	1	1340	1	1340	1
1341	1	1341	1	1341	1	1341	0	1341	0	1341	1	1341	0	1341	1	1341	1	1341	1	1341	1	1341	1
1342	0	1342	1	1342	1	1342	0	1342	1	1342	1	1342	0	1342	0	1342	1	1342	1	1342	1	1342	1
1343	0	1343	1	1343	1	1343	0	1343	0	1343	1	1343	0	1343	0	1343	0	1343	1	1343	1	1343	1
1344	0	1344	1	1344	1	1344	0	1344	1	1344	1	1344	0	1344	1	1344	0	1344	1	1344	0	1344	1
1345	0	1345	1	1345	1	1345	0	1345	0	1345	1	1345	0	1345	1	1345	1	1345	0	1345	1	1345	1
1346	0	1346	1	1346	1	1346	0	1346	0	1346	1	1346	0	1346	1	1346	0	1346	1	1346	1	1346	1
1347	0	1347	1	1347	1	1347	0	1347	0	1347	1	1347	0	1347	1	1347	0	1347	1	1347	1	1347	1
1348	1	1348	0	1348	1	1348	0	1348	0	1348	1	1348	0	1348	1	1348	1	1348	1	1348	1	1348	1
1349	1	1349	1	1349	1	1349	0	1349	0	1349	0	1349	0	1349	1	1349	1	1349	1	1349	1	1349	1
1350	1	1350	1	1350	1	1350	0	1350	1	1350	1	1350	0	1350	1	1350	1	1350	1	1350	1	1350	1
1351	0	1351	0	1351	0	1351	0	1351	0	1351	0	1351	0	1351	1	1351	0	1351	1	1351	1	1351	1
1352	0	1352	0	1352	1	1352	0	1352	1	1352	1	1352	0	1352	1	1352	0	1352	1	1352	1	1352	1
1353	0	1353	1	1353	0	1353	0	1353	1	1353	0	1353	0	1353	1	1353	1	1353	1	1353	1	1353	1
1354	0	1354	1	1354	0	1354	0	1354	1	1354	0	1354	0	1354	1	1354	1	1354	1	1354	1	1354	1
1355	0	1355	1	1355	1	1355	0	1355	1	1355	1	1355	0	1355	1	1355	1	1355	1	1355	1	1355	1
1356	0	1356	1	1356	0	1356	0	1356	1	1356	0	1356	0	1356	1	1356	1	1356	1	1356	1	1356	1
1357	1	1357	1	1357	1	1357	0	1357	1	1357	1	1357	0	1357	1	1357	1	1357	1	1357	1	1357	1
1358	0	1358	1	1358	0	1358	0	1358	1	1358	1	1358	0	1358	1	1358	1	1358	1	1358	1	1358	1
1359	1	1359	1	1359	1	1359	0	1359	0	1359	1	1359	0	1359	1	1359	1	1359	0	1359	1	1359	1
1360	0	1360	1	1360	1	1360	0	1360	1	1360	1	1360	0	1360	1	1360	1	1360	1	1360	1	1360	1
1361	0	1361	1	1361	1	1361	0	1361	1	1361	1	1361	0	1361	1	1361	1	1361	1	1361	1	1361	1
1362	1	1362	1	1362	1	1362	0	1362	1	1362	0	1362	0	1362	1	1362	0	1362	0	1362	1	1362	1
1363	0	1363	1	1363	0	1363	0	1363	1	1363	1	1363	0	1363	1	1363	0	1363	0	1363	1	1363	1
1364	1	1364	1	1364	0	1364	0	1364	1	1364	1	1364	0	1364	1	1364	1	1364	0	1364	1	1364	1
1365	0	1365	0	1365	1	1365	0	1365	1	1365	1	1365	0	1365	1	1365	1	1365	0	1365	1	1365	1
1366	1	1366	0	1366	1	1366	0	1366	1	1366	1	1366	0	1366	1	1366	1	1366	0	1366	1	1366	0
1367	1	1367	0	1367	1	1367	0	1367	1	1367	0	1367	0	1367	1	1367	0	1367	1	1367	1	1367	1
1368	0	1368	0	1368	0	1368	0	1368	1	1368	1	1368	0	1368	1	1368	1	1368	1	1368	1	1368	1
1369	0	1369	0	1369	1	1369	0	1369	1	1369	1	1369	0	1369	0	1369	1	1369	1	1369	0	1369	1
1370	1	1370	1	1370	0	1370	0	1370	1	1370	1	1370	0	1370	1	1370	1	1370	1	1370	1	1370	1
1371	1	1371	1	1371	0	1371	0	1371	1	1371	1	1371	0	1371	1	1371	1	1371	1	1371	1	1371	1
1372	0	1372	1	1372	0	1372	0	1372	1	1372	1	1372	0	1372	1	1372	1	1372	1	1372	1	1372	1
1373	1	1373	1	1373	0	1373	0	1373	1	1373	0	1373	0	1373	1	1373	1	1373	1	1373	0	1373	1
1374	1	1374	1	1374	0	1374	0	1374	1	1374	1	1374	0	1374	1	1374	1	1374	1	1374	1	1374	1
1375	1	1375	1	1375	0	1375	0	1375	1	1375	1	1375	0	1375	1	1375	1	1375	0	1375	1	1375	1
1376	1	1376	1	1376	0	1376	0	1376	1	1376	1	1376	0	1376	0	1376	1	1376	1	1376	1	1376	1
1377	1	1377	0	1377	0	1377	0	1377	1	1377	0	1377	0	1377	1	1377	1	1377	1	1377	1	1377	1
1378	1	1378	1	1378	0	1378	0	1378	1	1378	1	1378	0	1378	1	1378	1	1378	1	1378	0	1378	1
1379	1	1379	1	1379	0	1379	0	1379	1	1379	1	1379	0	1379	1	1379	1	1379	1	1379	1	1379	1
1380	0	1380	1	1380	0	1380	0	1380	1	1380	1	1380	0	1380	1	1380	0	1380	1	1380	1	1380	1
1381	1	1381	1	1381	0	1381	0	1381	1	1381	0	1381	0	1381	1	1381	1	1381	1	1381	1	1381	1
1382	1	1382	0	1382	0	1382	0	1382	1	1382	1	1382	0	1382	1	1382	1	1382	1	1382	1	1382	0
1383	0	1383	1	1383	0	1383	0	1383	1	1383	1	1383	0	1383	1	1383	1	1383	1	1383	1	1383	1
1384	1	1384	1	1384	0	1384	0	1384	1	1384	1	1384	0	1384	0	1384	0	1384	1	1384	1	1384	1
1385	1	1385	1	1385	0	1385	0	1385	0	1385	1	1385	0	1385	1	1385	1	1385	0	1385	1	1385	1
1386	1	1386	0	1386	0	1386	0	1386	1	1386	0	1386	0	1386	1	1386	1	1386	1	1386	1	1386	1
1387	1	1387	0	1387	0	1387	0	1387	1	1387	1	1387	0	1387	1	1387	1	1387	1	1387	1	1387	1
1388	1	1388	1	1388	0	1388	0	1388	1	1388	0	1388	0	1388	1	1388	1	1388	0	1388	1	1388	1
1389	1	1389	1	1389	0	1389	0	1389	0	1389	1	1389	0	1389	1	1389	1	1389	1	1389	1	1389	1
1390	1	1390	1	1390	0	1390	0	1390	0	1390	1	1390	0	1390	1	1390	1	1390	1	1390	1	1390	0
1391	1	1391	1	1391	0	1391	0	1391	0	1391	1	1391	0	1391	1	1391	0	1391	1	1391	1	1391	1
1392	1	1392	1	1392	0	1392	0	1392	1	1392	1	1392	0	1392	1	1392	0	1392	0	1392	1	1392	1
1393	1	1393	0	1393	0	1393	0	1393	0	1393	1	1393	0	1393	1	1393	1	1393	1	1393	1	1393	1
1394	1	1394	1	1394	0	1394	0	1394	1	1394	1	1394	0	1394	1	1394	1	1394	0	1394	1	1394	1
1395	1	1395	1	1395	0	1395	0	1395	1	1395	1	1395	0	1395	1	1395	1	1395	1	1395	1	1395	1
1396	1	1396	1	1396	0	1396	0	1396	0	1396	1	1396	0	1396	1	1396	1	1396	1	1396	1	1396	1
1397	1	1397	1	1397	0	1397	0	1397	0	1397	1	1397	0	1397	1	1397	1	1397	1	1397	1	1397	1
1398	1	1398	1	1398	0	1398	0	1398	1	1398	1	1398	0	1398	1	1398	1	1398	1	1398	1	1398	1
1399	1	1399	1	1399	0	1399	0	1399	1	1399	0	1399	0	1399	1	1399	0	1399	1	1399	1	1399	1
1400	0	1400	1	1400	0	1400	0	1400	0	1400	1	1400	0	1400	1	1400	1	1400	1	1400	1	1400	1
1401	0	1401	1	1401	0	1401	0	1401	0	1401	1	1401	0	1401	1	1401	1	1401	1	1401	1	1401	1
1402	0	1402	1	1402	0	1402	0	1402	1	1402	1	1402	0	1402	1	1402	0	1402	1	1402	1	1402	1
1403	0	1403	1	1403	0	1403	0	1403	1	1403	1	1403	0	1403	1	1403	1	1403	1	1403	1	1403	1
1404	0	1404	0	1404	0	1404	0	1404	0	1404	1	1404	0	1404	1	1404	1	1404	1	1404	1	1404	1
1405	0	1405	1	1405	0	1405	0	1405	0	1405	1	1405	0	1405	0	1405	1	1405	1	1405	1	1405	1
1406	0	1406	1	1406	0	1406	0	1406	1	1406	0	1406	0	1406	1	1406	0	1406	0	1406	0	1406	1
1407	0	1407	1	1407	0	1407	0	1407	1	1407	1	1407	0	1407	1	1407	0	1407	1	1407	1	1407	1
1408	1	1408	1	1408	0	1408	0	1408	1	1408	1	1408	0	1408	1	1408	1	1408	1	1408	1	1408	1
1409	1	1409	1	1409	0	1409	0	1409	1	1409	1	1409	0	1409	1	1409	1	1409	1	1409	1	1409	1
1410	0	1410	1	1410	0	1410	0	1410	1	1410	1	1410	0	1410	1	1410	1	1410	1	1410	1	1410	1
1411	0	1411	1	1411	0	1411	0	1411	1	1411	1	1411	0	1411	1	1411	1	1411	1	1411	1	1411	1
1412	0	1412	1	1412	0	1412	0	1412	1	1412	1	1412	0	1412	0	1412	1	1412	1	1412	1	1412	1
1413	1	1413	1	1413	0	1413	0	1413	1	1413	0	1413	0	1413	0	1413	1	1413	0	1413	1	1413	1
1414	0	1414	1	1414	0	1414	0	1414	0	1414	1	1414	0	1414	0	1414	1	1414	0	1414	1	1414	1
1415	1	1415	1	1415	0	1415	0	1415	0	1415	1	1415	0	1415	0	1415	0	1415	1	1415	1	1415	1
1416	1	1416	1	1416	0	1416	0	1416	0	1416	0	1416	0	1416	0	1416	0	1416	1	1416	0	1416	1
1417	1	1417	1	1417	0	1417	0	1417	1	1417	1	1417	0	1417	0	1417	1	1417	1	1417	1	1417	1
1418	1	1418	0	1418	0	1418	0	1418	1	1418	1	1418	0	1418	0	1418	1	1418	1	1418	1	1418	1
1419	0	1419	1	1419	0	1419	0	1419	1	1419	1	1419	0	1419	0	1419	1	1419	1	1419	1	1419	1
1420	1	1420	1	1420	0	1420	0	1420	0	1420	1	1420	0	1420	0	1420	1	1420	1	1420	1	1420	1
1421	1	1421	0	1421	0	1421	0	1421	0	1421	1	1421	0	1421	0	1421	1	1421	1	1421	1	1421	1
1422	1	1422	1	1422	0	1422	0	1422	1	1422	1	1422	1	1422	0	1422	0	1422	0	1422	1	1422	1
1423	1	1423	1	1423	0	1423	0	1423	1	1423	0	1423	0	1423	0	1423	1	1423	1	1423	1	1423	1
1424	1	1424	1	1424	0	1424	0	1424	1	1424	0	1424	1	1424	0	1424	1	1424	1	1424	1	1424	1
1425	0	1425	1	1425	0	1425	0	1425	0	1425	1	1425	0	1425	0	1425	1	1425	1	1425	1	1425	1
1426	0	1426	1	1426	0	1426	0	1426	1	1426	1	1426	0	1426	0	1426	1	1426	0	1426	1	1426	1
1427	1	1427	1	1427	0	1427	0	1427	1	1427	1	1427	0	1427	0	1427	1	1427	1	1427	1	1427	1
1428	1	1428	1	1428	0	1428	0	1428	1	1428	1	1428	0	1428	0	1428	0	1428	1	1428	1	1428	1
1429	0	1429	1	1429	0	1429	0	1429	1	1429	1	1429	0	1429	0	1429	1	1429	1	1429	0	1429	1
1430	0	1430	1	1430	0	1430	0	1430	1	1430	1	1430	0	1430	1	1430	1	1430	1	1430	1	1430	1
1431	0	1431	1	1431	0	1431	0	1431	1	1431	1	1431	0	1431	0	1431	1	1431	1	1431	1	1431	1
1432	1	1432	1	1432	0	1432	0	1432	1	1432	1	1432	0	1432	1	1432	1	1432	1	1432	1	1432	1
1433	0	1433	1	1433	0	1433	0	1433	1	1433	1	1433	0	1433	1	1433	0	1433	1	1433	1	1433	1
1434	0	1434	1	1434	0	1434	0	1434	0	1434	0	1434	0	1434	1	1434	1	1434	1	1434	1	1434	1
1435	0	1435	1	1435	0	1435	0	1435	1	1435	1	1435	0	1435	1	1435	1	1435	1	1435	0	1435	1
1436	1	1436	1	1436	0	1436	0	1436	0	1436	1	1436	0	1436	0	1436	1	1436	1	1436	1	1436	1
1437	0	1437	1	1437	0	1437	0	1437	1	1437	1	1437	0	1437	0	1437	1	1437	1	1437	1	1437	1
1438	1	1438	1	1438	0	1438	0	1438	1	1438	1	1438	0	1438	0	1438	0	1438	0	1438	1	1438	1
1439	0	1439	1	1439	0	1439	0	1439	0	1439	1	1439	0	1439	0	1439	0	1439	1	1439	1	1439	1
1440	1	1440	1	1440	0	1440	0	1440	1	1440	1	1440	0	1440	1	1440	1	1440	0	1440	1	1440	0
1441	1	1441	1	1441	0	1441	0	1441	0	1441	1	1441	0	1441	0	1441	1	1441	1	1441	1	1441	0
1442	1	1442	1	1442	0	1442	0	1442	0	1442	0	1442	0	1442	0	1442	1	1442	1	1442	1	1442	0
1443	1	1443	1	1443	0	1443	0	1443	1	1443	1	1443	0	1443	0	1443	0	1443	0	1443	1	1443	1
1444	0	1444	1	1444	0	1444	0	1444	1	1444	1	1444	0	1444	0	1444	1	1444	0	1444	1	1444	0
1445	0	1445	1	1445	0	1445	0	1445	1	1445	1	1445	0	1445	0	1445	1	1445	0	1445	0	1445	0
1446	0	1446	1	1446	0	1446	0	1446	1	1446	0	1446	0	1446	1	1446	1	1446	0	1446	1	1446	0
1447	1	1447	1	1447	0	1447	0	1447	0	1447	1	1447	0	1447	0	1447	1	1447	0	1447	1	1447	1
1448	0	1448	1	1448	0	1448	0	1448	1	1448	1	1448	0	1448	0	1448	1	1448	0	1448	1	1448	0
1449	1	1449	0	1449	0	1449	0	1449	1	1449	0	1449	0	1449	1	1449	0	1449	0	1449	1	1449	1
1450	1	1450	1	1450	0	1450	0	1450	0	1450	0	1450	0	1450	0	1450	1	1450	0	1450	1	1450	1
1451	1	1451	1	1451	0	1451	0	1451	1	1451	1	1451	0	1451	0	1451	1	1451	0	1451	1	1451	1
1452	1	1452	1	1452	0	1452	0	1452	1	1452	1	1452	0	1452	0	1452	1	1452	0	1452	1	1452	0
1453	1	1453	1	1453	0	1453	0	1453	1	1453	1	1453	0	1453	0	1453	1	1453	0	1453	1	1453	0
1454	0	1454	0	1454	0	1454	0	1454	1	1454	1	1454	0	1454	0	1454	1	1454	0	1454	0	1454	1
1455	1	1455	1	1455	0	1455	0	1455	1	1455	0	1455	0	1455	0	1455	1	1455	0	1455	1	1455	0
1456	1	1456	1	1456	0	1456	0	1456	0	1456	1	1456	0	1456	1	1456	0	1456	0	1456	1	1456	1
1457	0	1457	1	1457	0	1457	0	1457	1	1457	1	1457	0	1457	1	1457	1	1457	0	1457	1	1457	0
1458	0	1458	1	1458	0	1458	0	1458	1	1458	0	1458	0	1458	1	1458	1	1458	0	1458	1	1458	1
1459	0	1459	1	1459	0	1459	0	1459	1	1459	0	1459	0	1459	1	1459	1	1459	0	1459	1	1459	1
1460	0	1460	1	1460	0	1460	0	1460	1	1460	0	1460	0	1460	1	1460	1	1460	0	1460	1	1460	1
1461	0	1461	1	1461	0	1461	0	1461	1	1461	0	1461	0	1461	1	1461	1	1461	0	1461	1	1461	1
1462	1	1462	0	1462	0	1462	0	1462	1	1462	0	1462	0	1462	1	1462	1	1462	0	1462	1	1462	1
1463	1	1463	1	1463	0	1463	0	1463	1	1463	1	1463	0	1463	1	1463	1	1463	0	1463	0	1463	1
1464	0	1464	0	1464	0	1464	0	1464	1	1464	1	1464	0	1464	1	1464	0	1464	0	1464	1	1464	0
1465	0	1465	0	1465	0	1465	0	1465	1	1465	1	1465	0	1465	1	1465	1	1465	0	1465	1	1465	0
1466	0	1466	0	1466	0	1466	0	1466	1	1466	1	1466	0	1466	0	1466	0	1466	0	1466	1	1466	0
1467	0	1467	1	1467	0	1467	0	1467	0	1467	1	1467	0	1467	1	1467	0	1467	0	1467	1	1467	1
1468	1	1468	1	1468	0	1468	0	1468	1	1468	0	1468	0	1468	1	1468	0	1468	0	1468	1	1468	0
1469	1	1469	1	1469	0	1469	0	1469	0	1469	1	1469	0	1469	1	1469	0	1469	0	1469	1	1469	1
1470	0	1470	1	1470	0	1470	0	1470	1	1470	0	1470	0	1470	1	1470	1	1470	0	1470	1	1470	0
1471	1	1471	1	1471	0	1471	0	1471	1	1471	1	1471	0	1471	1	1471	0	1471	0	1471	1	1471	0
1472	1	1472	1	1472	0	1472	0	1472	0	1472	1	1472	0	1472	1	1472	1	1472	0	1472	1	1472	0
1473	1	1473	0	1473	0	1473	0	1473	1	1473	1	1473	0	1473	1	1473	0	1473	0	1473	1	1473	1
1474	1	1474	1	1474	0	1474	0	1474	0	1474	1	1474	0	1474	1	1474	1	1474	0	1474	1	1474	1
1475	1	1475	1	1475	0	1475	0	1475	1	1475	1	1475	0	1475	1	1475	0	1475	0	1475	1	1475	0
1476	0	1476	0	1476	0	1476	0	1476	0	1476	0	1476	0	1476	1	1476	0	1476	0	1476	1	1476	0
1477	1	1477	1	1477	0	1477	0	1477	1	1477	0	1477	1	1477	1	1477	1	1477	0	1477	1	1477	1
1478	0	1478	1	1478	0	1478	0	1478	1	1478	1	1478	0	1478	1	1478	1	1478	0	1478	1	1478	0
1479	1	1479	1	1479	0	1479	0	1479	1	1479	0	1479	0	1479	1	1479	1	1479	0	1479	1	1479	0
1480	1	1480	1	1480	0	1480	0	1480	1	1480	1	1480	0	1480	1	1480	1	1480	0	1480	1	1480	0
1481	1	1481	1	1481	0	1481	0	1481	1	1481	0	1481	0	1481	1	1481	1	1481	0	1481	1	1481	0
1482	1	1482	1	1482	0	1482	0	1482	1	1482	0	1482	0	1482	1	1482	1	1482	0	1482	0	1482	0
1483	1	1483	1	1483	0	1483	0	1483	1	1483	1	1483	0	1483	1	1483	1	1483	0	1483	0	1483	0
1484	1	1484	1	1484	0	1484	0	1484	1	1484	0	1484	0	1484	1	1484	0	1484	0	1484	1	1484	0
1485	1	1485	1	1485	0	1485	0	1485	1	1485	1	1485	0	1485	1	1485	1	1485	0	1485	0	1485	0
1486	1	1486	0	1486	0	1486	0	1486	0	1486	0	1486	0	1486	1	1486	0	1486	0	1486	1	1486	0
1487	1	1487	1	1487	0	1487	0	1487	1	1487	0	1487	0	1487	1	1487	0	1487	0	1487	1	1487	0
1488	1	1488	1	1488	0	1488	0	1488	1	1488	0	1488	0	1488	1	1488	0	1488	0	1488	1	1488	0
1489	1	1489	1	1489	0	1489	0	1489	0	1489	0	1489	0	1489	1	1489	0	1489	0	1489	1	1489	0
1490	1	1490	1	1490	0	1490	0	1490	1	1490	1	1490	0	1490	1	1490	1	1490	0	1490	1	1490	0
1491	1	1491	1	1491	0	1491	0	1491	1	1491	1	1491	0	1491	1	1491	1	1491	0	1491	1	1491	0
1492	0	1492	0	1492	0	1492	0	1492	1	1492	1	1492	0	1492	1	1492	1	1492	0	1492	1	1492	0
1493	1	1493	0	1493	0	1493	0	1493	1	1493	1	1493	0	1493	1	1493	1	1493	0	1493	1	1493	0
1494	1	1494	0	1494	0	1494	0	1494	1	1494	1	1494	0	1494	1	1494	1	1494	0	1494	1	1494	0
1495	1	1495	1	1495	0	1495	0	1495	1	1495	1	1495	0	1495	1	1495	1	1495	0	1495	1	1495	0
1496	0	1496	1	1496	0	1496	0	1496	1	1496	0	1496	0	1496	1	1496	1	1496	0	1496	1	1496	0
1497	1	1497	1	1497	0	1497	0	1497	1	1497	0	1497	0	1497	1	1497	1	1497	0	1497	1	1497	0
1498	1	1498	1	1498	0	1498	0	1498	1	1498	1	1498	0	1498	1	1498	1	1498	0	1498	1	1498	0
1499	0	1499	1	1499	0	1499	0	1499	1	1499	0	1499	0	1499	1	1499	0	1499	0	1499	1	1499	0
1500	1	1500	1	1500	0	1500	0	1500	1	1500	1	1500	0	1500	0	1500	0	1500	0	1500	1	1500	0
1501	0	1501	1	1501	0	1501	0	1501	1	1501	1	1501	0	1501	1	1501	0	1501	0	1501	1	1501	0
1502	1	1502	1	1502	0	1502	0	1502	1	1502	1	1502	0	1502	1	1502	0	1502	0	1502	1	1502	0
1503	0	1503	0	1503	0	1503	0	1503	1	1503	1	1503	0	1503	0	1503	0	1503	0	1503	1	1503	0
1504	1	1504	1	1504	0	1504	0	1504	1	1504	1	1504	0	1504	1	1504	0	1504	0	1504	1	1504	1
1505	1	1505	1	1505	0	1505	0	1505	1	1505	0	1505	0	1505	0	1505	0	1505	0	1505	1	1505	1
1506	1	1506	1	1506	0	1506	0	1506	1	1506	0	1506	0	1506	0	1506	0	1506	0	1506	1	1506	0
1507	0	1507	1	1507	0	1507	0	1507	1	1507	1	1507	0	1507	0	1507	0	1507	0	1507	1	1507	1
1508	0	1508	1	1508	0	1508	0	1508	1	1508	0	1508	0	1508	0	1508	0	1508	0	1508	1	1508	1
1509	0	1509	1	1509	0	1509	0	1509	1	1509	1	1509	0	1509	0	1509	0	1509	1	1509	1	1509	1
1510	1	1510	1	1510	0	1510	0	1510	1	1510	0	1510	0	1510	1	1510	0	1510	1	1510	1	1510	0
1511	1	1511	1	1511	0	1511	0	1511	1	1511	0	1511	0	1511	1	1511	0	1511	1	1511	1	1511	1
1512	1	1512	1	1512	0	1512	0	1512	1	1512	1	1512	0	1512	0	1512	0	1512	1	1512	1	1512	0
1513	1	1513	0	1513	0	1513	0	1513	1	1513	1	1513	0	1513	1	1513	0	1513	1	1513	1	1513	1
1514	1	1514	1	1514	0	1514	0	1514	1	1514	1	1514	0	1514	0	1514	0	1514	0	1514	1	1514	0
1515	1	1515	1	1515	0	1515	0	1515	1	1515	1	1515	0	1515	1	1515	0	1515	0	1515	1	1515	1
1516	1	1516	0	1516	0	1516	0	1516	1	1516	1	1516	0	1516	1	1516	0	1516	0	1516	1	1516	1
1517	1	1517	1	1517	0	1517	0	1517	1	1517	1	1517	0	1517	1	1517	0	1517	1	1517	1	1517	1
1518	1	1518	1	1518	0	1518	0	1518	1	1518	1	1518	0	1518	0	1518	1	1518	0	1518	1	1518	1
1519	0	1519	1	1519	0	1519	0	1519	1	1519	1	1519	0	1519	0	1519	0	1519	0	1519	1	1519	1
1520	1	1520	1	1520	0	1520	0	1520	1	1520	1	1520	0	1520	0	1520	1	1520	0	1520	1	1520	0
1521	0	1521	1	1521	0	1521	0	1521	1	1521	1	1521	0	1521	0	1521	0	1521	0	1521	1	1521	1
1522	1	1522	1	1522	0	1522	0	1522	1	1522	0	1522	1	1522	0	1522	0	1522	0	1522	1	1522	1
1523	1	1523	1	1523	0	1523	0	1523	0	1523	1	1523	1	1523	0	1523	0	1523	0	1523	1	1523	1
1524	1	1524	1	1524	0	1524	0	1524	1	1524	1	1524	0	1524	0	1524	0	1524	0	1524	1	1524	1
1525	0	1525	1	1525	0	1525	0	1525	1	1525	0	1525	1	1525	0	1525	0	1525	1	1525	1	1525	0
1526	0	1526	1	1526	0	1526	0	1526	0	1526	0	1526	1	1526	0	1526	0	1526	1	1526	1	1526	1
1527	1	1527	1	1527	0	1527	0	1527	1	1527	1	1527	0	1527	0	1527	0	1527	1	1527	1	1527	1
1528	1	1528	1	1528	0	1528	0	1528	1	1528	0	1528	1	1528	0	1528	0	1528	1	1528	1	1528	1
1529	1	1529	1	1529	0	1529	0	1529	1	1529	1	1529	1	1529	0	1529	0	1529	1	1529	1	1529	0
1530	0	1530	1	1530	0	1530	0	1530	1	1530	1	1530	1	1530	0	1530	0	1530	1	1530	1	1530	1
1531	0	1531	1	1531	0	1531	0	1531	0	1531	1	1531	1	1531	0	1531	0	1531	1	1531	1	1531	1
1532	0	1532	0	1532	0	1532	0	1532	1	1532	1	1532	1	1532	0	1532	0	1532	1	1532	1	1532	1
1533	0	1533	1	1533	0	1533	0	1533	1	1533	0	1533	1	1533	0	1533	0	1533	1	1533	0	1533	1
1534	1	1534	1	1534	0	1534	0	1534	1	1534	1	1534	1	1534	0	1534	0	1534	1	1534	0	1534	1
1535	1	1535	1	1535	0	1535	0	1535	1	1535	1	1535	1	1535	1	1535	0	1535	1	1535	1	1535	1
1536	0	1536	1	1536	0	1536	0	1536	1	1536	1	1536	1	1536	0	1536	0	1536	1	1536	1	1536	1
1537	1	1537	1	1537	0	1537	0	1537	1	1537	1	1537	1	1537	0	1537	0	1537	1	1537	0	1537	1
1538	1	1538	1	1538	0	1538	0	1538	1	1538	0	1538	1	1538	1	1538	0	1538	1	1538	0	1538	1
1539	1	1539	1	1539	0	1539	0	1539	1	1539	0	1539	1	1539	0	1539	0	1539	0	1539	0	1539	1
1540	1	1540	0	1540	0	1540	0	1540	1	1540	1	1540	0	1540	1	1540	0	1540	1	1540	1	1540	1
1541	1	1541	1	1541	0	1541	0	1541	1	1541	0	1541	0	1541	0	1541	1	1541	1	1541	1	1541	0
1542	1	1542	1	1542	0	1542	0	1542	1	1542	1	1542	1	1542	1	1542	0	1542	0	1542	1	1542	0
1543	1	1543	1	1543	0	1543	0	1543	0	1543	1	1543	1	1543	1	1543	0	1543	1	1543	1	1543	0
1544	0	1544	1	1544	0	1544	0	1544	1	1544	1	1544	1	1544	1	1544	0	1544	1	1544	1	1544	1
1545	1	1545	1	1545	0	1545	0	1545	0	1545	0	1545	1	1545	1	1545	0	1545	1	1545	1	1545	1
1546	1	1546	1	1546	0	1546	0	1546	1	1546	0	1546	1	1546	1	1546	0	1546	1	1546	1	1546	0
1547	1	1547	0	1547	0	1547	0	1547	1	1547	1	1547	1	1547	1	1547	0	1547	1	1547	1	1547	0
1548	1	1548	1	1548	0	1548	0	1548	0	1548	0	1548	1	1548	0	1548	0	1548	1	1548	0	1548	0
1549	1	1549	1	1549	0	1549	0	1549	0	1549	1	1549	1	1549	0	1549	0	1549	0	1549	1	1549	1
1550	1	1550	1	1550	0	1550	0	1550	1	1550	1	1550	1	1550	1	1550	0	1550	1	1550	1	1550	0
1551	0	1551	1	1551	0	1551	0	1551	0	1551	1	1551	1	1551	1	1551	0	1551	1	1551	1	1551	1
1552	1	1552	1	1552	0	1552	0	1552	1	1552	0	1552	1	1552	0	1552	0	1552	1	1552	1	1552	1
1553	1	1553	0	1553	0	1553	0	1553	0	1553	0	1553	1	1553	0	1553	0	1553	1	1553	0	1553	1
1554	1	1554	1	1554	0	1554	0	1554	1	1554	0	1554	1	1554	1	1554	0	1554	1	1554	1	1554	1
1555	1	1555	1	1555	0	1555	0	1555	0	1555	1	1555	1	1555	0	1555	0	1555	0	1555	1	1555	1
1556	1	1556	1	1556	0	1556	0	1556	1	1556	1	1556	1	1556	1	1556	0	1556	1	1556	1	1556	0
1557	0	1557	1	1557	0	1557	0	1557	0	1557	1	1557	1	1557	1	1557	0	1557	1	1557	1	1557	1
1558	1	1558	0	1558	0	1558	0	1558	1	1558	1	1558	1	1558	0	1558	0	1558	0	1558	1	1558	1
1559	0	1559	1	1559	0	1559	0	1559	1	1559	0	1559	1	1559	1	1559	0	1559	0	1559	1	1559	1
1560	1	1560	1	1560	0	1560	0	1560	1	1560	1	1560	1	1560	1	1560	0	1560	0	1560	0	1560	1
1561	1	1561	1	1561	0	1561	0	1561	1	1561	1	1561	1	1561	0	1561	0	1561	1	1561	1	1561	1
1562	1	1562	1	1562	0	1562	0	1562	1	1562	1	1562	1	1562	0	1562	0	1562	1	1562	0	1562	1
1563	1	1563	1	1563	0	1563	0	1563	1	1563	0	1563	1	1563	1	1563	0	1563	0	1563	1	1563	1
1564	0	1564	1	1564	0	1564	0	1564	1	1564	1	1564	1	1564	0	1564	0	1564	0	1564	1	1564	1
1565	1	1565	1	1565	0	1565	0	1565	1	1565	0	1565	1	1565	0	1565	0	1565	1	1565	1	1565	1
1566	1	1566	1	1566	0	1566	0	1566	0	1566	1	1566	1	1566	0	1566	0	1566	1	1566	1	1566	1
1567	0	1567	1	1567	0	1567	0	1567	0	1567	1	1567	1	1567	0	1567	0	1567	1	1567	1	1567	0
1568	1	1568	1	1568	0	1568	0	1568	1	1568	1	1568	1	1568	0	1568	0	1568	0	1568	0	1568	1
1569	0	1569	1	1569	0	1569	0	1569	1	1569	0	1569	1	1569	0	1569	0	1569	0	1569	1	1569	1
1570	1	1570	0	1570	0	1570	0	1570	1	1570	1	1570	1	1570	0	1570	0	1570	0	1570	1	1570	1
1571	1	1571	0	1571	0	1571	0	1571	1	1571	1	1571	1	1571	1	1571	0	1571	1	1571	1	1571	1
1572	1	1572	1	1572	0	1572	0	1572	1	1572	1	1572	1	1572	0	1572	0	1572	1	1572	1	1572	1
1573	1	1573	1	1573	0	1573	0	1573	1	1573	1	1573	1	1573	0	1573	0	1573	0	1573	1	1573	1
1574	0	1574	1	1574	0	1574	0	1574	0	1574	1	1574	0	1574	0	1574	0	1574	1	1574	1	1574	1
1575	1	1575	1	1575	0	1575	0	1575	1	1575	0	1575	0	1575	0	1575	0	1575	0	1575	0	1575	1
1576	1	1576	1	1576	0	1576	0	1576	1	1576	0	1576	1	1576	1	1576	0	1576	1	1576	0	1576	1
1577	0	1577	1	1577	0	1577	0	1577	1	1577	0	1577	1	1577	0	1577	0	1577	1	1577	1	1577	1
1578	0	1578	1	1578	0	1578	0	1578	1	1578	0	1578	1	1578	1	1578	0	1578	1	1578	0	1578	1
1579	1	1579	0	1579	0	1579	0	1579	1	1579	0	1579	1	1579	1	1579	0	1579	1	1579	0	1579	0
1580	1	1580	1	1580	0	1580	0	1580	1	1580	1	1580	1	1580	1	1580	0	1580	0	1580	0	1580	0
1581	1	1581	1	1581	0	1581	0	1581	1	1581	1	1581	1	1581	1	1581	0	1581	1	1581	1	1581	0
1582	0	1582	1	1582	0	1582	0	1582	1	1582	1	1582	1	1582	1	1582	0	1582	1	1582	1	1582	0
1583	0	1583	1	1583	0	1583	0	1583	1	1583	1	1583	1	1583	0	1583	0	1583	1	1583	1	1583	0
1584	0	1584	1	1584	0	1584	0	1584	1	1584	1	1584	0	1584	0	1584	0	1584	1	1584	1	1584	0
1585	1	1585	1	1585	0	1585	0	1585	1	1585	1	1585	1	1585	0	1585	0	1585	1	1585	0	1585	1
1586	0	1586	1	1586	0	1586	0	1586	0	1586	1	1586	1	1586	0	1586	0	1586	1	1586	1	1586	1
1587	1	1587	1	1587	0	1587	0	1587	0	1587	1	1587	1	1587	0	1587	0	1587	0	1587	1	1587	0
1588	1	1588	1	1588	0	1588	0	1588	1	1588	0	1588	1	1588	0	1588	0	1588	1	1588	1	1588	1
1589	1	1589	1	1589	0	1589	0	1589	0	1589	1	1589	1	1589	0	1589	0	1589	0	1589	0	1589	1
1590	0	1590	1	1590	0	1590	0	1590	0	1590	1	1590	1	1590	0	1590	0	1590	1	1590	0	1590	1
1591	1	1591	1	1591	0	1591	0	1591	0	1591	0	1591	1	1591	0	1591	0	1591	0	1591	1	1591	0
1592	1	1592	0	1592	0	1592	0	1592	0	1592	1	1592	0	1592	0	1592	0	1592	1	1592	1	1592	1
1593	1	1593	1	1593	0	1593	0	1593	0	1593	1	1593	1	1593	0	1593	0	1593	1	1593	0	1593	1
1594	1	1594	1	1594	0	1594	0	1594	0	1594	1	1594	1	1594	0	1594	0	1594	1	1594	0	1594	0
1595	1	1595	1	1595	0	1595	0	1595	0	1595	1	1595	1	1595	0	1595	0	1595	1	1595	0	1595	1
1596	1	1596	1	1596	0	1596	0	1596	0	1596	1	1596	1	1596	0	1596	0	1596	1	1596	0	1596	0
1597	0	1597	1	1597	0	1597	0	1597	0	1597	1	1597	1	1597	0	1597	0	1597	1	1597	0	1597	1
1598	1	1598	1	1598	0	1598	0	1598	0	1598	1	1598	1	1598	0	1598	0	1598	0	1598	0	1598	1
1599	1	1599	1	1599	0	1599	0	1599	0	1599	1	1599	1	1599	0	1599	0	1599	1	1599	0	1599	0
1600	0	1600	0	1600	0	1600	0	1600	0	1600	0	1600	1	1600	0	1600	0	1600	0	1600	0	1600	0
1601	1	1601	1	1601	0	1601	0	1601	0	1601	1	1601	1	1601	0	1601	0	1601	1	1601	0	1601	0
1602	1	1602	1	1602	0	1602	0	1602	0	1602	1	1602	1	1602	0	1602	0	1602	1	1602	0	1602	0
1603	1	1603	1	1603	0	1603	0	1603	0	1603	0	1603	1	1603	0	1603	0	1603	0	1603	0	1603	0
1604	1	1604	1	1604	0	1604	0	1604	0	1604	0	1604	1	1604	0	1604	0	1604	0	1604	0	1604	0
1605	1	1605	1	1605	0	1605	0	1605	0	1605	1	1605	1	1605	0	1605	0	1605	0	1605	0	1605	0
1606	1	1606	1	1606	0	1606	0	1606	0	1606	1	1606	1	1606	0	1606	0	1606	0	1606	0	1606	0
1607	1	1607	1	1607	0	1607	0	1607	0	1607	0	1607	1	1607	0	1607	0	1607	0	1607	0	1607	0
1608	1	1608	1	1608	0	1608	0	1608	0	1608	1	1608	1	1608	0	1608	0	1608	0	1608	0	1608	0
1609	1	1609	1	1609	0	1609	0	1609	0	1609	1	1609	1	1609	0	1609	0	1609	0	1609	0	1609	0
1610	1	1610	1	1610	0	1610	0	1610	0	1610	1	1610	1	1610	0	1610	0	1610	0	1610	0	1610	0
1611	1	1611	1	1611	0	1611	0	1611	1	1611	1	1611	1	1611	0	1611	0	1611	0	1611	1	1611	0
1612	1	1612	1	1612	0	1612	0	1612	0	1612	1	1612	1	1612	0	1612	0	1612	0	1612	0	1612	0
1613	1	1613	1	1613	0	1613	0	1613	0	1613	1	1613	1	1613	1	1613	0	1613	0	1613	1	1613	0
1614	1	1614	1	1614	0	1614	0	1614	0	1614	0	1614	1	1614	0	1614	0	1614	1	1614	1	1614	0
1615	1	1615	1	1615	0	1615	0	1615	1	1615	1	1615	1	1615	1	1615	0	1615	1	1615	1	1615	0
1616	1	1616	1	1616	0	1616	0	1616	1	1616	1	1616	1	1616	1	1616	0	1616	0	1616	1	1616	0
1617	1	1617	1	1617	0	1617	0	1617	1	1617	1	1617	1	1617	1	1617	0	1617	1	1617	0	1617	0
1618	1	1618	1	1618	0	1618	0	1618	1	1618	1	1618	1	1618	1	1618	0	1618	0	1618	1	1618	0
1619	0	1619	1	1619	0	1619	0	1619	1	1619	1	1619	1	1619	1	1619	0	1619	1	1619	1	1619	0
1620	1	1620	1	1620	0	1620	0	1620	1	1620	1	1620	1	1620	1	1620	0	1620	0	1620	0	1620	0
1621	1	1621	1	1621	0	1621	0	1621	1	1621	1	1621	0	1621	1	1621	0	1621	0	1621	1	1621	0
1622	1	1622	1	1622	0	1622	0	1622	1	1622	1	1622	0	1622	1	1622	0	1622	1	1622	0	1622	0
1623	1	1623	1	1623	0	1623	0	1623	1	1623	1	1623	0	1623	1	1623	0	1623	0	1623	1	1623	0
1624	0	1624	0	1624	0	1624	0	1624	0	1624	0	1624	0	1624	1	1624	0	1624	0	1624	1	1624	0
1625	1	1625	1	1625	0	1625	0	1625	1	1625	1	1625	0	1625	0	1625	0	1625	0	1625	1	1625	0
1626	1	1626	1	1626	0	1626	0	1626	1	1626	0	1626	0	1626	1	1626	0	1626	0	1626	1	1626	0
1627	1	1627	1	1627	0	1627	0	1627	1	1627	1	1627	0	1627	0	1627	0	1627	0	1627	1	1627	0
1628	1	1628	1	1628	0	1628	0	1628	0	1628	1	1628	0	1628	1	1628	0	1628	0	1628	0	1628	0
1629	1	1629	1	1629	0	1629	0	1629	1	1629	1	1629	0	1629	0	1629	0	1629	0	1629	0	1629	0
1630	1	1630	1	1630	0	1630	0	1630	1	1630	1	1630	0	1630	1	1630	0	1630	0	1630	1	1630	0
1631	1	1631	1	1631	0	1631	0	1631	0	1631	0	1631	0	1631	1	1631	0	1631	1	1631	0	1631	0
1632	0	1632	1	1632	0	1632	0	1632	1	1632	0	1632	0	1632	0	1632	0	1632	1	1632	0	1632	0
1633	1	1633	1	1633	0	1633	0	1633	1	1633	1	1633	0	1633	0	1633	0	1633	1	1633	1	1633	0
1634	0	1634	1	1634	0	1634	0	1634	1	1634	1	1634	1	1634	0	1634	0	1634	1	1634	0	1634	0
1635	1	1635	1	1635	0	1635	0	1635	1	1635	1	1635	0	1635	1	1635	0	1635	1	1635	1	1635	0
1636	0	1636	1	1636	0	1636	0	1636	0	1636	1	1636	0	1636	1	1636	0	1636	0	1636	1	1636	0
1637	0	1637	1	1637	0	1637	0	1637	1	1637	1	1637	0	1637	0	1637	0	1637	1	1637	1	1637	0
1638	1	1638	1	1638	0	1638	0	1638	1	1638	1	1638	0	1638	0	1638	0	1638	1	1638	0	1638	0
1639	0	1639	1	1639	0	1639	0	1639	0	1639	1	1639	0	1639	0	1639	0	1639	1	1639	1	1639	1
1640	0	1640	1	1640	0	1640	0	1640	1	1640	1	1640	0	1640	1	1640	0	1640	1	1640	0	1640	0
1641	1	1641	1	1641	0	1641	0	1641	0	1641	1	1641	0	1641	1	1641	0	1641	1	1641	1	1641	0
1642	1	1642	1	1642	0	1642	0	1642	0	1642	1	1642	0	1642	0	1642	0	1642	1	1642	1	1642	0
1643	1	1643	1	1643	0	1643	0	1643	1	1643	1	1643	0	1643	1	1643	0	1643	1	1643	0	1643	0
1644	0	1644	1	1644	0	1644	0	1644	1	1644	1	1644	0	1644	1	1644	0	1644	1	1644	1	1644	0
1645	1	1645	1	1645	0	1645	0	1645	1	1645	1	1645	0	1645	1	1645	0	1645	1	1645	1	1645	1
1646	0	1646	1	1646	0	1646	0	1646	1	1646	0	1646	0	1646	1	1646	0	1646	1	1646	1	1646	0
1647	1	1647	1	1647	0	1647	0	1647	0	1647	1	1647	0	1647	1	1647	0	1647	1	1647	1	1647	0
1648	1	1648	1	1648	0	1648	0	1648	1	1648	1	1648	0	1648	1	1648	0	1648	1	1648	0	1648	0
1649	1	1649	1	1649	0	1649	0	1649	1	1649	1	1649	0	1649	1	1649	0	1649	1	1649	0	1649	1
1650	1	1650	0	1650	0	1650	0	1650	0	1650	1	1650	0	1650	1	1650	0	1650	1	1650	0	1650	0
1651	1	1651	1	1651	0	1651	0	1651	0	1651	1	1651	0	1651	0	1651	0	1651	1	1651	1	1651	0
1652	1	1652	1	1652	0	1652	0	1652	0	1652	0	1652	0	1652	1	1652	0	1652	1	1652	1	1652	0
1653	1	1653	1	1653	0	1653	0	1653	1	1653	1	1653	0	1653	1	1653	0	1653	1	1653	1	1653	0
1654	1	1654	1	1654	0	1654	0	1654	1	1654	1	1654	0	1654	1	1654	0	1654	1	1654	1	1654	1
1655	1	1655	1	1655	0	1655	0	1655	1	1655	1	1655	0	1655	1	1655	0	1655	1	1655	0	1655	0
1656	1	1656	1	1656	0	1656	0	1656	0	1656	1	1656	0	1656	1	1656	0	1656	1	1656	1	1656	0
1657	0	1657	1	1657	0	1657	0	1657	1	1657	1	1657	0	1657	0	1657	0	1657	0	1657	1	1657	1
1658	1	1658	1	1658	0	1658	0	1658	1	1658	0	1658	0	1658	1	1658	0	1658	1	1658	1	1658	1
1659	0	1659	1	1659	0	1659	0	1659	1	1659	0	1659	0	1659	0	1659	0	1659	1	1659	0	1659	0
1660	1	1660	1	1660	0	1660	0	1660	1	1660	0	1660	0	1660	1	1660	0	1660	1	1660	1	1660	1
1661	1	1661	1	1661	0	1661	0	1661	1	1661	1	1661	0	1661	1	1661	0	1661	1	1661	1	1661	1
1662	0	1662	1	1662	0	1662	0	1662	1	1662	0	1662	0	1662	1	1662	0	1662	0	1662	1	1662	1
1663	0	1663	1	1663	0	1663	0	1663	1	1663	1	1663	1	1663	1	1663	0	1663	1	1663	1	1663	1
1664	1	1664	1	1664	0	1664	0	1664	1	1664	1	1664	1	1664	1	1664	0	1664	1	1664	1	1664	1
1665	1	1665	1	1665	0	1665	0	1665	1	1665	0	1665	1	1665	1	1665	0	1665	1	1665	0	1665	1
1666	1	1666	1	1666	0	1666	0	1666	1	1666	1	1666	0	1666	1	1666	0	1666	1	1666	1	1666	1
1667	1	1667	1	1667	0	1667	0	1667	1	1667	1	1667	1	1667	1	1667	0	1667	1	1667	1	1667	1
1668	0	1668	1	1668	0	1668	0	1668	0	1668	0	1668	1	1668	1	1668	0	1668	0	1668	1	1668	1
1669	1	1669	1	1669	0	1669	0	1669	1	1669	1	1669	1	1669	1	1669	0	1669	1	1669	1	1669	1
1670	1	1670	1	1670	0	1670	0	1670	1	1670	1	1670	1	1670	1	1670	0	1670	1	1670	1	1670	1
1671	1	1671	1	1671	0	1671	0	1671	1	1671	1	1671	1	1671	1	1671	0	1671	0	1671	1	1671	1
1672	1	1672	1	1672	0	1672	0	1672	1	1672	1	1672	1	1672	1	1672	0	1672	0	1672	1	1672	1
1673	0	1673	1	1673	0	1673	0	1673	1	1673	1	1673	0	1673	1	1673	0	1673	1	1673	1	1673	1
1674	1	1674	1	1674	0	1674	0	1674	1	1674	1	1674	1	1674	1	1674	0	1674	1	1674	0	1674	1
1675	1	1675	1	1675	0	1675	0	1675	1	1675	1	1675	1	1675	1	1675	0	1675	1	1675	1	1675	1
1676	1	1676	1	1676	0	1676	0	1676	1	1676	1	1676	0	1676	1	1676	0	1676	1	1676	1	1676	1
1677	1	1677	1	1677	0	1677	0	1677	1	1677	1	1677	1	1677	1	1677	0	1677	1	1677	1	1677	1
1678	1	1678	0	1678	0	1678	0	1678	1	1678	1	1678	1	1678	1	1678	0	1678	1	1678	1	1678	1
1679	1	1679	1	1679	0	1679	0	1679	1	1679	1	1679	1	1679	1	1679	0	1679	1	1679	0	1679	0
1680	1	1680	1	1680	0	1680	0	1680	0	1680	1	1680	1	1680	1	1680	0	1680	0	1680	1	1680	1
1681	1	1681	1	1681	0	1681	0	1681	1	1681	1	1681	1	1681	1	1681	0	1681	1	1681	1	1681	1
1682	1	1682	1	1682	0	1682	0	1682	0	1682	1	1682	0	1682	1	1682	0	1682	1	1682	0	1682	1
1683	1	1683	1	1683	0	1683	0	1683	1	1683	1	1683	0	1683	1	1683	0	1683	1	1683	1	1683	0
1684	1	1684	1	1684	0	1684	0	1684	1	1684	1	1684	0	1684	1	1684	0	1684	1	1684	1	1684	1
1685	0	1685	1	1685	0	1685	0	1685	1	1685	1	1685	0	1685	1	1685	0	1685	0	1685	1	1685	1
1686	1	1686	1	1686	0	1686	0	1686	1	1686	0	1686	0	1686	0	1686	0	1686	1	1686	1	1686	1
1687	1	1687	0	1687	0	1687	0	1687	0	1687	1	1687	0	1687	1	1687	0	1687	1	1687	1	1687	1
1688	0	1688	0	1688	0	1688	0	1688	0	1688	1	1688	0	1688	1	1688	0	1688	1	1688	1	1688	1
1689	0	1689	0	1689	0	1689	0	1689	1	1689	1	1689	0	1689	1	1689	0	1689	1	1689	1	1689	1
1690	0	1690	0	1690	0	1690	0	1690	0	1690	1	1690	0	1690	1	1690	0	1690	1	1690	1	1690	1
1691	0	1691	1	1691	0	1691	0	1691	1	1691	0	1691	0	1691	1	1691	0	1691	1	1691	0	1691	0
1692	0	1692	0	1692	0	1692	0	1692	0	1692	0	1692	0	1692	0	1692	0	1692	0	1692	1	1692	1
1693	1	1693	1	1693	0	1693	0	1693	1	1693	1	1693	0	1693	1	1693	0	1693	1	1693	1	1693	1
1694	1	1694	1	1694	0	1694	0	1694	1	1694	1	1694	0	1694	0	1694	0	1694	1	1694	0	1694	1
1695	0	1695	1	1695	0	1695	0	1695	1	1695	1	1695	0	1695	1	1695	1	1695	1	1695	1	1695	1
1696	1	1696	1	1696	0	1696	0	1696	1	1696	1	1696	0	1696	1	1696	0	1696	1	1696	1	1696	1
1697	0	1697	1	1697	0	1697	0	1697	1	1697	1	1697	0	1697	0	1697	0	1697	1	1697	1	1697	1
1698	1	1698	1	1698	0	1698	0	1698	0	1698	1	1698	0	1698	1	1698	0	1698	1	1698	1	1698	1
1699	0	1699	1	1699	0	1699	0	1699	1	1699	0	1699	0	1699	1	1699	0	1699	0	1699	0	1699	1
1700	1	1700	1	1700	0	1700	0	1700	1	1700	1	1700	0	1700	0	1700	1	1700	1	1700	1	1700	1
1701	1	1701	0	1701	0	1701	0	1701	1	1701	1	1701	0	1701	1	1701	1	1701	1	1701	1	1701	1
1702	1	1702	1	1702	0	1702	0	1702	1	1702	0	1702	0	1702	1	1702	0	1702	0	1702	1	1702	1
1703	1	1703	1	1703	0	1703	0	1703	0	1703	1	1703	0	1703	0	1703	0	1703	1	1703	1	1703	1
1704	0	1704	1	1704	0	1704	0	1704	1	1704	1	1704	0	1704	0	1704	0	1704	1	1704	1	1704	1
1705	1	1705	1	1705	0	1705	0	1705	1	1705	1	1705	0	1705	1	1705	0	1705	1	1705	0	1705	1
1706	0	1706	1	1706	0	1706	0	1706	1	1706	1	1706	0	1706	1	1706	0	1706	1	1706	0	1706	1
1707	0	1707	1	1707	0	1707	0	1707	1	1707	1	1707	0	1707	1	1707	0	1707	0	1707	1	1707	0
1708	1	1708	1	1708	0	1708	0	1708	1	1708	1	1708	0	1708	1	1708	0	1708	1	1708	1	1708	1
1709	1	1709	1	1709	0	1709	0	1709	1	1709	1	1709	0	1709	1	1709	0	1709	1	1709	1	1709	1
1710	1	1710	1	1710	1	1710	0	1710	1	1710	1	1710	0	1710	1	1710	0	1710	0	1710	1	1710	1
1711	1	1711	0	1711	1	1711	0	1711	0	1711	1	1711	0	1711	1	1711	0	1711	0	1711	0	1711	1
1712	0	1712	1	1712	0	1712	0	1712	1	1712	1	1712	0	1712	1	1712	0	1712	1	1712	0	1712	1
1713	0	1713	1	1713	1	1713	0	1713	1	1713	1	1713	0	1713	1	1713	0	1713	1	1713	1	1713	1
1714	1	1714	1	1714	1	1714	0	1714	1	1714	0	1714	0	1714	1	1714	0	1714	1	1714	0	1714	1
1715	1	1715	1	1715	0	1715	0	1715	1	1715	1	1715	0	1715	1	1715	0	1715	1	1715	1	1715	1
1716	1	1716	1	1716	0	1716	0	1716	1	1716	1	1716	0	1716	1	1716	0	1716	1	1716	1	1716	1
1717	1	1717	1	1717	0	1717	0	1717	1	1717	1	1717	0	1717	1	1717	0	1717	1	1717	1	1717	0
1718	1	1718	1	1718	0	1718	0	1718	0	1718	1	1718	0	1718	0	1718	0	1718	1	1718	1	1718	0
1719	1	1719	1	1719	0	1719	0	1719	1	1719	0	1719	0	1719	1	1719	0	1719	1	1719	1	1719	1
1720	1	1720	0	1720	0	1720	0	1720	1	1720	1	1720	0	1720	1	1720	0	1720	1	1720	1	1720	1
1721	1	1721	1	1721	0	1721	0	1721	1	1721	1	1721	0	1721	1	1721	0	1721	1	1721	0	1721	1
1722	0	1722	1	1722	0	1722	0	1722	1	1722	0	1722	0	1722	0	1722	0	1722	1	1722	0	1722	1
1723	0	1723	1	1723	0	1723	0	1723	0	1723	0	1723	0	1723	1	1723	0	1723	1	1723	0	1723	1
1724	1	1724	0	1724	0	1724	0	1724	1	1724	1	1724	0	1724	1	1724	0	1724	1	1724	1	1724	1
1725	1	1725	1	1725	0	1725	0	1725	1	1725	1	1725	0	1725	1	1725	0	1725	1	1725	1	1725	0
1726	1	1726	0	1726	0	1726	0	1726	1	1726	1	1726	0	1726	1	1726	0	1726	1	1726	1	1726	0
1727	1	1727	1	1727	0	1727	0	1727	1	1727	1	1727	0	1727	1	1727	0	1727	1	1727	1	1727	1
1728	1	1728	1	1728	0	1728	0	1728	1	1728	1	1728	0	1728	1	1728	0	1728	1	1728	1	1728	1
1729	0	1729	1	1729	0	1729	0	1729	1	1729	1	1729	0	1729	1	1729	0	1729	1	1729	0	1729	1
1730	1	1730	1	1730	0	1730	0	1730	0	1730	1	1730	0	1730	1	1730	0	1730	1	1730	0	1730	0
1731	1	1731	1	1731	0	1731	0	1731	1	1731	1	1731	0	1731	1	1731	0	1731	0	1731	1	1731	0
1732	1	1732	1	1732	0	1732	0	1732	1	1732	1	1732	0	1732	1	1732	0	1732	0	1732	0	1732	1
1733	1	1733	0	1733	0	1733	0	1733	1	1733	0	1733	0	1733	1	1733	0	1733	1	1733	1	1733	1
1734	1	1734	1	1734	0	1734	0	1734	0	1734	0	1734	0	1734	1	1734	0	1734	1	1734	1	1734	1
1735	1	1735	1	1735	0	1735	0	1735	1	1735	0	1735	0	1735	1	1735	0	1735	1	1735	1	1735	1
1736	0	1736	0	1736	0	1736	0	1736	1	1736	1	1736	0	1736	1	1736	0	1736	1	1736	1	1736	0
1737	1	1737	0	1737	0	1737	0	1737	0	1737	1	1737	0	1737	1	1737	0	1737	1	1737	1	1737	1
1738	1	1738	1	1738	0	1738	0	1738	0	1738	1	1738	0	1738	1	1738	0	1738	1	1738	1	1738	1
1739	1	1739	1	1739	0	1739	0	1739	1	1739	1	1739	0	1739	1	1739	0	1739	1	1739	0	1739	0
1740	0	1740	1	1740	0	1740	0	1740	1	1740	0	1740	0	1740	1	1740	0	1740	1	1740	0	1740	0
1741	1	1741	0	1741	0	1741	0	1741	1	1741	1	1741	0	1741	1	1741	0	1741	1	1741	1	1741	0
1742	1	1742	1	1742	0	1742	0	1742	1	1742	1	1742	0	1742	1	1742	0	1742	1	1742	1	1742	0
1743	1	1743	1	1743	0	1743	0	1743	1	1743	0	1743	0	1743	1	1743	0	1743	1	1743	0	1743	0
1744	1	1744	1	1744	0	1744	0	1744	1	1744	1	1744	0	1744	1	1744	0	1744	1	1744	1	1744	0
1745	1	1745	1	1745	0	1745	0	1745	1	1745	1	1745	0	1745	0	1745	0	1745	1	1745	1	1745	0
1746	1	1746	1	1746	0	1746	0	1746	1	1746	1	1746	0	1746	1	1746	0	1746	1	1746	1	1746	0
1747	1	1747	1	1747	0	1747	0	1747	1	1747	0	1747	0	1747	0	1747	0	1747	1	1747	1	1747	0
1748	1	1748	1	1748	0	1748	0	1748	1	1748	1	1748	0	1748	1	1748	0	1748	0	1748	0	1748	0
1749	1	1749	0	1749	0	1749	0	1749	1	1749	1	1749	0	1749	1	1749	0	1749	1	1749	1	1749	0
1750	1	1750	1	1750	0	1750	0	1750	0	1750	0	1750	0	1750	1	1750	0	1750	1	1750	1	1750	0
1751	1	1751	1	1751	0	1751	0	1751	1	1751	1	1751	0	1751	1	1751	0	1751	1	1751	1	1751	0
1752	1	1752	1	1752	0	1752	0	1752	1	1752	1	1752	0	1752	1	1752	0	1752	1	1752	1	1752	0
1753	1	1753	0	1753	0	1753	0	1753	1	1753	1	1753	0	1753	1	1753	0	1753	1	1753	0	1753	0
1754	1	1754	1	1754	0	1754	0	1754	0	1754	1	1754	0	1754	1	1754	0	1754	1	1754	0	1754	0
1755	1	1755	1	1755	0	1755	0	1755	1	1755	1	1755	0	1755	1	1755	0	1755	1	1755	0	1755	0
1756	1	1756	1	1756	0	1756	0	1756	1	1756	0	1756	0	1756	1	1756	0	1756	1	1756	0	1756	0
1757	1	1757	0	1757	0	1757	0	1757	1	1757	1	1757	0	1757	1	1757	0	1757	0	1757	1	1757	0
1758	1	1758	1	1758	0	1758	0	1758	1	1758	1	1758	0	1758	1	1758	0	1758	1	1758	0	1758	0
1759	0	1759	1	1759	0	1759	0	1759	1	1759	1	1759	0	1759	1	1759	0	1759	1	1759	0	1759	0
1760	0	1760	1	1760	0	1760	0	1760	1	1760	1	1760	0	1760	1	1760	0	1760	1	1760	1	1760	0
1761	1	1761	1	1761	0	1761	0	1761	1	1761	0	1761	0	1761	1	1761	0	1761	0	1761	1	1761	0
1762	1	1762	1	1762	0	1762	0	1762	1	1762	0	1762	0	1762	1	1762	0	1762	1	1762	1	1762	0
1763	1	1763	1	1763	0	1763	0	1763	1	1763	0	1763	0	1763	1	1763	0	1763	1	1763	1	1763	0
1764	1	1764	1	1764	0	1764	0	1764	1	1764	0	1764	0	1764	1	1764	0	1764	1	1764	1	1764	0
1765	1	1765	1	1765	0	1765	0	1765	1	1765	0	1765	0	1765	1	1765	0	1765	1	1765	0	1765	0
1766	0	1766	1	1766	0	1766	0	1766	1	1766	0	1766	0	1766	1	1766	0	1766	1	1766	1	1766	0
1767	1	1767	1	1767	0	1767	0	1767	1	1767	0	1767	0	1767	1	1767	0	1767	1	1767	1	1767	0
1768	1	1768	1	1768	0	1768	0	1768	1	1768	0	1768	0	1768	1	1768	0	1768	1	1768	1	1768	0
1769	1	1769	1	1769	0	1769	0	1769	1	1769	0	1769	0	1769	1	1769	0	1769	1	1769	1	1769	0
1770	1	1770	1	1770	0	1770	0	1770	1	1770	0	1770	0	1770	1	1770	0	1770	1	1770	1	1770	0
1771	1	1771	0	1771	0	1771	0	1771	0	1771	0	1771	0	1771	1	1771	0	1771	1	1771	1	1771	0
1772	0	1772	1	1772	0	1772	0	1772	1	1772	0	1772	0	1772	1	1772	0	1772	1	1772	1	1772	0
1773	1	1773	1	1773	0	1773	0	1773	1	1773	0	1773	0	1773	1	1773	0	1773	1	1773	1	1773	0
1774	1	1774	1	1774	0	1774	0	1774	1	1774	0	1774	0	1774	1	1774	0	1774	1	1774	1	1774	0
1775	1	1775	1	1775	0	1775	0	1775	1	1775	0	1775	0	1775	1	1775	0	1775	1	1775	1	1775	0
1776	1	1776	0	1776	0	1776	0	1776	1	1776	0	1776	0	1776	1	1776	0	1776	1	1776	1	1776	0
1777	1	1777	1	1777	0	1777	0	1777	1	1777	1	1777	0	1777	1	1777	0	1777	1	1777	1	1777	0
1778	1	1778	1	1778	0	1778	0	1778	0	1778	1	1778	0	1778	0	1778	0	1778	1	1778	0	1778	0
1779	1	1779	0	1779	0	1779	0	1779	1	1779	1	1779	0	1779	1	1779	0	1779	1	1779	0	1779	0
1780	1	1780	1	1780	0	1780	0	1780	1	1780	1	1780	0	1780	1	1780	0	1780	1	1780	1	1780	0
1781	1	1781	1	1781	0	1781	0	1781	1	1781	1	1781	0	1781	1	1781	0	1781	1	1781	1	1781	0
1782	1	1782	1	1782	0	1782	0	1782	1	1782	1	1782	0	1782	1	1782	0	1782	1	1782	1	1782	0
1783	1	1783	1	1783	0	1783	0	1783	1	1783	1	1783	0	1783	1	1783	0	1783	1	1783	0	1783	0
1784	1	1784	0	1784	0	1784	0	1784	1	1784	1	1784	0	1784	1	1784	0	1784	1	1784	1	1784	0
1785	1	1785	1	1785	0	1785	0	1785	1	1785	0	1785	0	1785	1	1785	0	1785	1	1785	1	1785	0
1786	1	1786	1	1786	0	1786	0	1786	1	1786	1	1786	0	1786	1	1786	0	1786	1	1786	1	1786	0
1787	1	1787	1	1787	0	1787	0	1787	1	1787	1	1787	0	1787	1	1787	0	1787	1	1787	1	1787	0
1788	1	1788	1	1788	0	1788	0	1788	1	1788	1	1788	0	1788	1	1788	0	1788	1	1788	1	1788	0
1789	1	1789	0	1789	0	1789	0	1789	1	1789	0	1789	0	1789	1	1789	0	1789	1	1789	1	1789	0
1790	0	1790	1	1790	0	1790	0	1790	1	1790	0	1790	0	1790	1	1790	0	1790	1	1790	1	1790	0
1791	1	1791	1	1791	0	1791	0	1791	0	1791	1	1791	0	1791	1	1791	0	1791	1	1791	1	1791	0
1792	1	1792	1	1792	0	1792	0	1792	1	1792	1	1792	0	1792	1	1792	0	1792	1	1792	1	1792	0
1793	1	1793	1	1793	0	1793	0	1793	1	1793	0	1793	0	1793	1	1793	0	1793	1	1793	0	1793	0
1794	1	1794	1	1794	0	1794	0	1794	1	1794	1	1794	0	1794	1	1794	0	1794	1	1794	1	1794	0
1795	1	1795	1	1795	0	1795	0	1795	0	1795	1	1795	0	1795	1	1795	0	1795	1	1795	1	1795	0
1796	0	1796	1	1796	0	1796	0	1796	1	1796	1	1796	0	1796	1	1796	0	1796	1	1796	1	1796	0
1797	1	1797	1	1797	0	1797	0	1797	1	1797	1	1797	0	1797	1	1797	0	1797	1	1797	0	1797	0
1798	0	1798	1	1798	0	1798	0	1798	1	1798	0	1798	0	1798	1	1798	0	1798	1	1798	1	1798	0
1799	1	1799	1	1799	0	1799	0	1799	1	1799	1	1799	0	1799	1	1799	0	1799	1	1799	0	1799	0
1800	1	1800	0	1800	0	1800	0	1800	1	1800	0	1800	0	1800	1	1800	0	1800	1	1800	0	1800	0
1801	1	1801	1	1801	0	1801	0	1801	1	1801	1	1801	0	1801	1	1801	1	1801	0	1801	1	1801	0
1802	1	1802	1	1802	0	1802	0	1802	1	1802	0	1802	0	1802	1	1802	0	1802	1	1802	1	1802	0
1803	1	1803	1	1803	0	1803	0	1803	1	1803	1	1803	0	1803	1	1803	0	1803	1	1803	1	1803	0
1804	1	1804	1	1804	0	1804	0	1804	1	1804	1	1804	0	1804	1	1804	1	1804	1	1804	1	1804	0
1805	1	1805	1	1805	0	1805	0	1805	1	1805	1	1805	0	1805	1	1805	1	1805	0	1805	1	1805	0
1806	1	1806	1	1806	0	1806	0	1806	1	1806	1	1806	0	1806	1	1806	1	1806	0	1806	1	1806	0
1807	1	1807	1	1807	0	1807	0	1807	1	1807	1	1807	0	1807	0	1807	0	1807	0	1807	1	1807	1
1808	1	1808	1	1808	0	1808	0	1808	1	1808	1	1808	0	1808	1	1808	1	1808	1	1808	1	1808	1
1809	1	1809	1	1809	0	1809	0	1809	1	1809	1	1809	0	1809	1	1809	0	1809	0	1809	1	1809	1
1810	1	1810	1	1810	0	1810	0	1810	1	1810	1	1810	0	1810	1	1810	0	1810	1	1810	1	1810	0
1811	1	1811	0	1811	0	1811	0	1811	1	1811	1	1811	0	1811	1	1811	1	1811	1	1811	1	1811	1
1812	1	1812	1	1812	0	1812	0	1812	0	1812	1	1812	0	1812	1	1812	0	1812	0	1812	1	1812	1
1813	0	1813	1	1813	0	1813	0	1813	1	1813	1	1813	0	1813	1	1813	0	1813	0	1813	1	1813	1
1814	1	1814	1	1814	0	1814	0	1814	1	1814	1	1814	0	1814	1	1814	0	1814	0	1814	1	1814	0
1815	1	1815	1	1815	0	1815	0	1815	1	1815	1	1815	0	1815	1	1815	1	1815	0	1815	1	1815	1
1816	1	1816	0	1816	0	1816	0	1816	1	1816	1	1816	0	1816	1	1816	0	1816	1	1816	1	1816	1
1817	0	1817	0	1817	0	1817	0	1817	1	1817	1	1817	0	1817	1	1817	1	1817	1	1817	1	1817	0
1818	1	1818	1	1818	0	1818	0	1818	1	1818	0	1818	0	1818	1	1818	0	1818	1	1818	0	1818	1
1819	1	1819	1	1819	0	1819	0	1819	0	1819	1	1819	0	1819	1	1819	1	1819	0	1819	0	1819	1
1820	0	1820	1	1820	0	1820	0	1820	1	1820	1	1820	0	1820	1	1820	0	1820	1	1820	0	1820	1
1821	1	1821	1	1821	0	1821	0	1821	1	1821	1	1821	0	1821	1	1821	0	1821	1	1821	0	1821	1
1822	1	1822	1	1822	0	1822	0	1822	1	1822	1	1822	0	1822	0	1822	0	1822	0	1822	0	1822	1
1823	1	1823	1	1823	0	1823	0	1823	1	1823	1	1823	0	1823	1	1823	0	1823	0	1823	1	1823	0
1824	0	1824	1	1824	0	1824	0	1824	1	1824	1	1824	0	1824	1	1824	1	1824	0	1824	0	1824	1
1825	1	1825	1	1825	0	1825	0	1825	1	1825	1	1825	0	1825	1	1825	0	1825	0	1825	0	1825	1
1826	1	1826	1	1826	0	1826	0	1826	1	1826	0	1826	0	1826	1	1826	0	1826	0	1826	0	1826	1
1827	1	1827	1	1827	0	1827	0	1827	1	1827	0	1827	0	1827	1	1827	1	1827	0	1827	0	1827	0
1828	1	1828	1	1828	0	1828	0	1828	1	1828	1	1828	0	1828	0	1828	1	1828	0	1828	0	1828	0
1829	1	1829	1	1829	0	1829	0	1829	1	1829	0	1829	0	1829	1	1829	1	1829	0	1829	0	1829	1
1830	0	1830	1	1830	0	1830	0	1830	1	1830	1	1830	0	1830	1	1830	1	1830	0	1830	0	1830	0
1831	0	1831	1	1831	0	1831	0	1831	1	1831	1	1831	0	1831	1	1831	0	1831	1	1831	0	1831	1
1832	1	1832	1	1832	0	1832	0	1832	0	1832	1	1832	0	1832	1	1832	0	1832	0	1832	0	1832	1
1833	1	1833	1	1833	0	1833	0	1833	1	1833	0	1833	0	1833	1	1833	1	1833	0	1833	0	1833	0
1834	1	1834	1	1834	0	1834	0	1834	1	1834	1	1834	0	1834	1	1834	1	1834	0	1834	0	1834	0
1835	1	1835	1	1835	0	1835	0	1835	1	1835	1	1835	0	1835	0	1835	1	1835	1	1835	0	1835	1
1836	0	1836	0	1836	0	1836	0	1836	1	1836	0	1836	0	1836	1	1836	0	1836	0	1836	0	1836	1
1837	1	1837	0	1837	0	1837	0	1837	1	1837	1	1837	0	1837	1	1837	1	1837	0	1837	0	1837	1
1838	0	1838	0	1838	0	1838	0	1838	1	1838	0	1838	0	1838	1	1838	1	1838	1	1838	0	1838	1
1839	1	1839	0	1839	0	1839	0	1839	1	1839	0	1839	0	1839	1	1839	0	1839	0	1839	0	1839	1
1840	1	1840	0	1840	0	1840	0	1840	1	1840	0	1840	0	1840	1	1840	1	1840	0	1840	1	1840	0
1841	1	1841	1	1841	0	1841	0	1841	1	1841	1	1841	0	1841	0	1841	1	1841	0	1841	0	1841	1
1842	1	1842	1	1842	0	1842	0	1842	1	1842	1	1842	0	1842	1	1842	0	1842	0	1842	1	1842	1
1843	1	1843	1	1843	0	1843	0	1843	1	1843	1	1843	0	1843	1	1843	0	1843	0	1843	0	1843	1
1844	1	1844	1	1844	0	1844	0	1844	1	1844	1	1844	0	1844	1	1844	1	1844	1	1844	0	1844	0
1845	1	1845	1	1845	0	1845	0	1845	1	1845	1	1845	0	1845	1	1845	0	1845	0	1845	0	1845	1
1846	0	1846	1	1846	0	1846	0	1846	1	1846	1	1846	0	1846	1	1846	0	1846	0	1846	0	1846	1
1847	0	1847	1	1847	0	1847	0	1847	1	1847	1	1847	0	1847	0	1847	0	1847	0	1847	0	1847	1
1848	0	1848	1	1848	0	1848	0	1848	1	1848	1	1848	0	1848	1	1848	1	1848	0	1848	0	1848	0
1849	0	1849	1	1849	0	1849	0	1849	1	1849	1	1849	0	1849	1	1849	1	1849	0	1849	0	1849	1
1850	1	1850	0	1850	0	1850	0	1850	1	1850	1	1850	0	1850	1	1850	1	1850	0	1850	0	1850	1
1851	0	1851	1	1851	0	1851	0	1851	0	1851	0	1851	0	1851	1	1851	0	1851	0	1851	1	1851	0
1852	1	1852	1	1852	0	1852	0	1852	1	1852	0	1852	0	1852	0	1852	1	1852	1	1852	1	1852	1
1853	1	1853	1	1853	0	1853	0	1853	1	1853	1	1853	0	1853	1	1853	1	1853	0	1853	0	1853	0
1854	1	1854	1	1854	0	1854	0	1854	0	1854	1	1854	0	1854	1	1854	1	1854	0	1854	1	1854	1
1855	0	1855	1	1855	0	1855	0	1855	1	1855	0	1855	0	1855	1	1855	0	1855	0	1855	0	1855	1
1856	0	1856	0	1856	0	1856	0	1856	1	1856	1	1856	0	1856	1	1856	1	1856	0	1856	0	1856	1
1857	1	1857	1	1857	0	1857	0	1857	1	1857	1	1857	0	1857	1	1857	0	1857	0	1857	1	1857	1
1858	1	1858	1	1858	0	1858	0	1858	1	1858	1	1858	0	1858	0	1858	1	1858	0	1858	1	1858	1
1859	0	1859	1	1859	0	1859	0	1859	1	1859	0	1859	0	1859	1	1859	1	1859	0	1859	1	1859	1
1860	0	1860	1	1860	0	1860	0	1860	1	1860	0	1860	0	1860	1	1860	1	1860	0	1860	0	1860	1
1861	0	1861	1	1861	0	1861	0	1861	1	1861	0	1861	0	1861	1	1861	1	1861	0	1861	0	1861	1
1862	0	1862	1	1862	0	1862	0	1862	1	1862	1	1862	0	1862	0	1862	1	1862	0	1862	1	1862	0
1863	0	1863	1	1863	0	1863	0	1863	1	1863	1	1863	0	1863	1	1863	1	1863	0	1863	1	1863	1
1864	0	1864	1	1864	0	1864	0	1864	1	1864	1	1864	0	1864	0	1864	1	1864	0	1864	1	1864	1
1865	0	1865	1	1865	0	1865	0	1865	1	1865	0	1865	0	1865	0	1865	1	1865	0	1865	1	1865	0
1866	1	1866	1	1866	0	1866	0	1866	0	1866	1	1866	0	1866	1	1866	1	1866	0	1866	1	1866	1
1867	1	1867	1	1867	0	1867	0	1867	1	1867	1	1867	0	1867	1	1867	1	1867	0	1867	0	1867	0
1868	1	1868	1	1868	0	1868	0	1868	1	1868	1	1868	0	1868	0	1868	1	1868	0	1868	0	1868	1
1869	1	1869	1	1869	0	1869	0	1869	1	1869	1	1869	0	1869	1	1869	1	1869	0	1869	1	1869	1
1870	1	1870	0	1870	0	1870	0	1870	1	1870	1	1870	0	1870	1	1870	1	1870	0	1870	0	1870	1
1871	1	1871	1	1871	0	1871	0	1871	1	1871	0	1871	0	1871	0	1871	1	1871	0	1871	1	1871	1
1872	1	1872	1	1872	0	1872	0	1872	1	1872	1	1872	0	1872	1	1872	1	1872	0	1872	1	1872	1
1873	1	1873	1	1873	0	1873	0	1873	1	1873	1	1873	0	1873	1	1873	1	1873	1	1873	0	1873	1
1874	1	1874	1	1874	0	1874	0	1874	1	1874	1	1874	0	1874	1	1874	1	1874	1	1874	1	1874	0
1875	1	1875	1	1875	0	1875	0	1875	1	1875	1	1875	0	1875	1	1875	0	1875	0	1875	1	1875	1
1876	1	1876	1	1876	0	1876	0	1876	1	1876	1	1876	0	1876	0	1876	0	1876	0	1876	1	1876	1
1877	1	1877	1	1877	0	1877	0	1877	1	1877	0	1877	0	1877	1	1877	1	1877	0	1877	1	1877	1
1878	0	1878	0	1878	0	1878	0	1878	1	1878	1	1878	0	1878	1	1878	0	1878	1	1878	1	1878	1
1879	1	1879	1	1879	0	1879	0	1879	1	1879	1	1879	0	1879	1	1879	0	1879	0	1879	0	1879	1
1880	1	1880	0	1880	0	1880	0	1880	1	1880	1	1880	0	1880	1	1880	1	1880	1	1880	1	1880	1
1881	1	1881	1	1881	0	1881	0	1881	1	1881	1	1881	0	1881	1	1881	0	1881	1	1881	1	1881	1
1882	1	1882	1	1882	0	1882	0	1882	1	1882	1	1882	0	1882	1	1882	1	1882	1	1882	1	1882	1
1883	1	1883	1	1883	0	1883	0	1883	0	1883	1	1883	0	1883	1	1883	1	1883	1	1883	1	1883	0
1884	0	1884	1	1884	0	1884	0	1884	1	1884	1	1884	0	1884	0	1884	0	1884	0	1884	1	1884	1
1885	1	1885	0	1885	0	1885	0	1885	1	1885	1	1885	0	1885	0	1885	0	1885	0	1885	1	1885	1
1886	1	1886	0	1886	0	1886	0	1886	1	1886	1	1886	0	1886	1	1886	0	1886	0	1886	1	1886	1
1887	1	1887	1	1887	0	1887	0	1887	1	1887	1	1887	0	1887	0	1887	0	1887	1	1887	1	1887	0
1888	0	1888	1	1888	0	1888	0	1888	1	1888	1	1888	0	1888	1	1888	0	1888	0	1888	1	1888	1
1889	1	1889	1	1889	0	1889	0	1889	1	1889	1	1889	0	1889	1	1889	1	1889	0	1889	1	1889	0
1890	1	1890	1	1890	0	1890	0	1890	1	1890	1	1890	0	1890	1	1890	0	1890	0	1890	1	1890	1
1891	1	1891	1	1891	0	1891	0	1891	1	1891	1	1891	0	1891	1	1891	0	1891	0	1891	1	1891	1
1892	1	1892	1	1892	0	1892	0	1892	1	1892	1	1892	0	1892	0	1892	0	1892	0	1892	1	1892	0
1893	0	1893	0	1893	0	1893	0	1893	1	1893	1	1893	0	1893	1	1893	0	1893	0	1893	1	1893	1
1894	1	1894	1	1894	0	1894	0	1894	1	1894	0	1894	0	1894	1	1894	1	1894	0	1894	1	1894	1
1895	0	1895	1	1895	0	1895	0	1895	1	1895	1	1895	0	1895	1	1895	0	1895	0	1895	1	1895	0
1896	1	1896	1	1896	0	1896	0	1896	1	1896	0	1896	0	1896	0	1896	0	1896	0	1896	1	1896	0
1897	0	1897	1	1897	0	1897	0	1897	1	1897	1	1897	0	1897	1	1897	0	1897	0	1897	0	1897	1
1898	0	1898	0	1898	0	1898	0	1898	1	1898	0	1898	0	1898	1	1898	1	1898	1	1898	1	1898	1
1899	0	1899	1	1899	0	1899	0	1899	1	1899	1	1899	0	1899	0	1899	0	1899	0	1899	1	1899	1
1900	1	1900	1	1900	0	1900	0	1900	0	1900	1	1900	0	1900	1	1900	0	1900	1	1900	1	1900	1
1901	0	1901	1	1901	1	1901	0	1901	1	1901	1	1901	0	1901	0	1901	0	1901	1	1901	1	1901	1
1902	1	1902	1	1902	1	1902	0	1902	1	1902	1	1902	0	1902	1	1902	0	1902	1	1902	1	1902	1
1903	1	1903	1	1903	1	1903	0	1903	0	1903	1	1903	0	1903	1	1903	0	1903	1	1903	1	1903	0
1904	0	1904	1	1904	0	1904	0	1904	1	1904	0	1904	0	1904	0	1904	0	1904	1	1904	1	1904	0
1905	1	1905	1	1905	0	1905	0	1905	1	1905	0	1905	0	1905	1	1905	0	1905	1	1905	1	1905	1
1906	1	1906	0	1906	1	1906	0	1906	1	1906	0	1906	0	1906	0	1906	0	1906	1	1906	1	1906	1
1907	1	1907	1	1907	1	1907	0	1907	1	1907	1	1907	0	1907	1	1907	0	1907	1	1907	1	1907	1
1908	0	1908	0	1908	1	1908	0	1908	1	1908	1	1908	0	1908	1	1908	0	1908	0	1908	1	1908	1
1909	1	1909	0	1909	0	1909	0	1909	1	1909	1	1909	0	1909	1	1909	1	1909	0	1909	0	1909	1
1910	1	1910	0	1910	0	1910	0	1910	0	1910	1	1910	0	1910	1	1910	0	1910	0	1910	1	1910	1
1911	0	1911	1	1911	0	1911	0	1911	1	1911	1	1911	0	1911	1	1911	0	1911	0	1911	1	1911	1
1912	0	1912	1	1912	0	1912	0	1912	1	1912	1	1912	0	1912	1	1912	1	1912	0	1912	1	1912	1
1913	0	1913	1	1913	0	1913	0	1913	1	1913	0	1913	0	1913	1	1913	0	1913	0	1913	1	1913	1
1914	0	1914	1	1914	0	1914	0	1914	1	1914	1	1914	0	1914	1	1914	0	1914	0	1914	1	1914	0
1915	1	1915	0	1915	0	1915	0	1915	1	1915	1	1915	0	1915	1	1915	0	1915	0	1915	0	1915	1
1916	1	1916	0	1916	0	1916	0	1916	0	1916	1	1916	0	1916	1	1916	1	1916	0	1916	1	1916	1
1917	1	1917	0	1917	0	1917	0	1917	1	1917	0	1917	0	1917	1	1917	1	1917	0	1917	1	1917	0
1918	1	1918	1	1918	0	1918	0	1918	0	1918	1	1918	0	1918	1	1918	0	1918	1	1918	0	1918	1
1919	1	1919	0	1919	0	1919	0	1919	0	1919	1	1919	0	1919	0	1919	1	1919	0	1919	1	1919	0
1920	1	1920	0	1920	0	1920	0	1920	1	1920	1	1920	0	1920	1	1920	0	1920	0	1920	1	1920	1
1921	1	1921	0	1921	0	1921	0	1921	1	1921	1	1921	0	1921	1	1921	1	1921	0	1921	1	1921	0
1922	0	1922	0	1922	0	1922	0	1922	1	1922	0	1922	0	1922	1	1922	0	1922	0	1922	1	1922	0
1923	1	1923	1	1923	0	1923	0	1923	1	1923	0	1923	0	1923	1	1923	0	1923	0	1923	0	1923	1
1924	0	1924	1	1924	1	1924	0	1924	1	1924	0	1924	0	1924	1	1924	0	1924	0	1924	0	1924	1
1925	1	1925	1	1925	1	1925	0	1925	1	1925	1	1925	0	1925	0	1925	1	1925	0	1925	0	1925	1
1926	0	1926	1	1926	0	1926	0	1926	1	1926	1	1926	0	1926	1	1926	1	1926	1	1926	1	1926	1
1927	0	1927	1	1927	1	1927	0	1927	1	1927	1	1927	0	1927	1	1927	0	1927	0	1927	1	1927	1
1928	0	1928	1	1928	1	1928	0	1928	1	1928	1	1928	0	1928	1	1928	0	1928	0	1928	0	1928	0
1929	0	1929	1	1929	1	1929	0	1929	1	1929	1	1929	0	1929	1	1929	0	1929	0	1929	1	1929	1
1930	0	1930	1	1930	1	1930	0	1930	1	1930	1	1930	0	1930	1	1930	0	1930	1	1930	1	1930	1
1931	0	1931	1	1931	1	1931	0	1931	0	1931	1	1931	0	1931	1	1931	0	1931	1	1931	1	1931	1
1932	0	1932	1	1932	1	1932	0	1932	1	1932	0	1932	0	1932	1	1932	0	1932	1	1932	0	1932	1
1933	0	1933	1	1933	0	1933	0	1933	0	1933	0	1933	0	1933	1	1933	0	1933	1	1933	1	1933	1
1934	0	1934	1	1934	1	1934	0	1934	0	1934	1	1934	0	1934	1	1934	0	1934	1	1934	1	1934	1
1935	0	1935	1	1935	1	1935	0	1935	1	1935	0	1935	0	1935	0	1935	0	1935	0	1935	0	1935	0
1936	0	1936	0	1936	1	1936	0	1936	1	1936	0	1936	0	1936	1	1936	0	1936	1	1936	0	1936	1
1937	0	1937	1	1937	1	1937	0	1937	0	1937	1	1937	0	1937	1	1937	1	1937	1	1937	1	1937	0
1938	0	1938	1	1938	1	1938	0	1938	1	1938	0	1938	0	1938	1	1938	1	1938	1	1938	1	1938	1
1939	0	1939	1	1939	0	1939	0	1939	1	1939	1	1939	0	1939	1	1939	0	1939	1	1939	0	1939	0
1940	0	1940	1	1940	1	1940	0	1940	0	1940	1	1940	0	1940	1	1940	1	1940	1	1940	0	1940	1
1941	0	1941	1	1941	1	1941	0	1941	0	1941	0	1941	0	1941	1	1941	0	1941	0	1941	0	1941	1
1942	0	1942	1	1942	0	1942	0	1942	1	1942	1	1942	0	1942	1	1942	1	1942	1	1942	0	1942	1
1943	0	1943	1	1943	1	1943	0	1943	1	1943	0	1943	0	1943	1	1943	1	1943	1	1943	0	1943	0
1944	0	1944	1	1944	1	1944	0	1944	1	1944	1	1944	0	1944	1	1944	1	1944	1	1944	0	1944	1
1945	0	1945	0	1945	1	1945	0	1945	0	1945	1	1945	0	1945	0	1945	1	1945	1	1945	0	1945	0
1946	0	1946	1	1946	1	1946	0	1946	0	1946	0	1946	0	1946	1	1946	0	1946	1	1946	0	1946	1
1947	0	1947	1	1947	1	1947	0	1947	1	1947	1	1947	0	1947	1	1947	1	1947	0	1947	0	1947	0
1948	0	1948	1	1948	1	1948	0	1948	0	1948	1	1948	0	1948	1	1948	1	1948	1	1948	0	1948	1
1949	0	1949	1	1949	1	1949	0	1949	0	1949	0	1949	0	1949	1	1949	0	1949	1	1949	0	1949	1
1950	0	1950	1	1950	0	1950	0	1950	0	1950	0	1950	0	1950	0	1950	1	1950	1	1950	0	1950	1
1951	0	1951	1	1951	0	1951	0	1951	1	1951	1	1951	0	1951	1	1951	1	1951	1	1951	0	1951	1
1952	0	1952	1	1952	1	1952	0	1952	0	1952	1	1952	0	1952	1	1952	1	1952	1	1952	0	1952	1
1953	0	1953	1	1953	0	1953	0	1953	0	1953	1	1953	0	1953	1	1953	1	1953	1	1953	0	1953	0
1954	0	1954	1	1954	1	1954	0	1954	1	1954	1	1954	0	1954	1	1954	1	1954	1	1954	0	1954	0
1955	0	1955	1	1955	1	1955	0	1955	1	1955	1	1955	0	1955	0	1955	0	1955	1	1955	0	1955	1
1956	0	1956	1	1956	1	1956	0	1956	1	1956	1	1956	0	1956	1	1956	0	1956	1	1956	0	1956	0
1957	0	1957	0	1957	1	1957	0	1957	1	1957	0	1957	0	1957	1	1957	1	1957	1	1957	0	1957	1
1958	0	1958	0	1958	0	1958	0	1958	0	1958	1	1958	0	1958	1	1958	1	1958	1	1958	0	1958	1
1959	0	1959	0	1959	1	1959	0	1959	1	1959	1	1959	0	1959	0	1959	1	1959	1	1959	0	1959	0
1960	0	1960	1	1960	1	1960	0	1960	0	1960	1	1960	0	1960	1	1960	1	1960	1	1960	0	1960	1
1961	0	1961	1	1961	1	1961	0	1961	0	1961	0	1961	0	1961	1	1961	0	1961	1	1961	0	1961	1
1962	0	1962	0	1962	1	1962	0	1962	0	1962	0	1962	1	1962	1	1962	1	1962	1	1962	0	1962	0
1963	0	1963	0	1963	1	1963	0	1963	0	1963	1	1963	0	1963	1	1963	1	1963	1	1963	0	1963	1
1964	0	1964	1	1964	1	1964	0	1964	0	1964	0	1964	0	1964	1	1964	1	1964	1	1964	0	1964	0
1965	0	1965	0	1965	1	1965	0	1965	0	1965	1	1965	1	1965	1	1965	1	1965	1	1965	1	1965	1
1966	0	1966	1	1966	1	1966	0	1966	0	1966	1	1966	1	1966	1	1966	1	1966	1	1966	0	1966	1
1967	0	1967	0	1967	1	1967	0	1967	0	1967	0	1967	0	1967	1	1967	0	1967	0	1967	0	1967	1
1968	0	1968	0	1968	0	1968	0	1968	0	1968	1	1968	1	1968	1	1968	0	1968	1	1968	0	1968	0
1969	0	1969	1	1969	1	1969	0	1969	0	1969	1	1969	1	1969	1	1969	1	1969	0	1969	0	1969	0
1970	0	1970	0	1970	1	1970	0	1970	0	1970	1	1970	1	1970	1	1970	1	1970	1	1970	0	1970	1
1971	0	1971	1	1971	1	1971	0	1971	0	1971	0	1971	1	1971	1	1971	0	1971	1	1971	0	1971	0
1972	0	1972	1	1972	1	1972	0	1972	1	1972	1	1972	0	1972	0	1972	1	1972	1	1972	0	1972	1
1973	0	1973	0	1973	1	1973	0	1973	1	1973	1	1973	1	1973	0	1973	0	1973	0	1973	0	1973	1
1974	0	1974	1	1974	1	1974	0	1974	1	1974	1	1974	0	1974	1	1974	1	1974	0	1974	0	1974	1
1975	0	1975	1	1975	1	1975	0	1975	0	1975	1	1975	0	1975	1	1975	0	1975	1	1975	0	1975	0
1976	0	1976	0	1976	1	1976	0	1976	1	1976	1	1976	1	1976	1	1976	1	1976	1	1976	0	1976	0
1977	0	1977	1	1977	1	1977	0	1977	1	1977	0	1977	1	1977	1	1977	0	1977	1	1977	0	1977	1
1978	0	1978	1	1978	1	1978	0	1978	0	1978	0	1978	0	1978	1	1978	1	1978	1	1978	0	1978	1
1979	0	1979	0	1979	1	1979	0	1979	0	1979	1	1979	1	1979	1	1979	1	1979	1	1979	0	1979	0
1980	0	1980	1	1980	1	1980	0	1980	1	1980	0	1980	1	1980	1	1980	1	1980	1	1980	0	1980	0
1981	0	1981	0	1981	0	1981	0	1981	1	1981	0	1981	1	1981	0	1981	1	1981	1	1981	0	1981	1
1982	0	1982	1	1982	1	1982	0	1982	1	1982	1	1982	1	1982	1	1982	0	1982	1	1982	0	1982	1
1983	0	1983	1	1983	1	1983	0	1983	0	1983	1	1983	0	1983	1	1983	1	1983	1	1983	0	1983	1
1984	0	1984	1	1984	0	1984	0	1984	1	1984	1	1984	0	1984	1	1984	1	1984	1	1984	0	1984	1
1985	0	1985	1	1985	0	1985	0	1985	1	1985	1	1985	0	1985	1	1985	1	1985	1	1985	0	1985	1
1986	0	1986	1	1986	0	1986	0	1986	0	1986	1	1986	0	1986	1	1986	1	1986	1	1986	0	1986	1
1987	0	1987	1	1987	1	1987	0	1987	1	1987	1	1987	1	1987	1	1987	1	1987	1	1987	0	1987	1
1988	0	1988	1	1988	1	1988	0	1988	1	1988	1	1988	1	1988	1	1988	1	1988	1	1988	0	1988	1
1989	0	1989	1	1989	0	1989	0	1989	1	1989	0	1989	0	1989	1	1989	1	1989	1	1989	0	1989	1
1990	0	1990	1	1990	1	1990	0	1990	1	1990	1	1990	0	1990	1	1990	1	1990	1	1990	0	1990	1
1991	0	1991	1	1991	1	1991	0	1991	1	1991	1	1991	0	1991	1	1991	1	1991	1	1991	0	1991	1
1992	0	1992	1	1992	0	1992	0	1992	0	1992	1	1992	0	1992	1	1992	0	1992	1	1992	0	1992	1
1993	0	1993	1	1993	0	1993	0	1993	0	1993	1	1993	0	1993	1	1993	1	1993	1	1993	0	1993	1
1994	0	1994	1	1994	0	1994	0	1994	0	1994	1	1994	0	1994	1	1994	0	1994	1	1994	0	1994	1
1995	0	1995	1	1995	1	1995	0	1995	1	1995	1	1995	0	1995	1	1995	1	1995	1	1995	0	1995	1
1996	0	1996	1	1996	1	1996	0	1996	0	1996	1	1996	0	1996	1	1996	1	1996	1	1996	0	1996	0
[truncated: 3,004 more rows]

## Sheet: Fig. S3 (MD_02)
NOTE: 1 denote to conformations in which the D23-K28 hydrogen bond is present (colored yellow in Fig. S13).
NOTE: 0 denote to conformations in which the D23-K28 hydrogen bond is absent (colored gray in Fig. S13).
#CHAIN ID	1		2		3		4		5		6		7		8		9		10		11		12
#Frame	HBOND	#Frame	HBOND	#Frame	HBOND	#Frame	HBOND	#Frame	HBOND	#Frame	HBOND	#Frame	HBOND	#Frame	HBOND	#Frame	HBOND	#Frame	HBOND	#Frame	HBOND	#Frame	HBOND
1	1	1	0	1	1	1	1	1	0	1	0	1	0	1	0	1	0	1	0	1	1	1	0
2	0	2	1	2	1	2	0	2	1	2	1	2	1	2	1	2	0	2	1	2	1	2	0
3	1	3	1	3	0	3	1	3	1	3	1	3	1	3	1	3	0	3	0	3	1	3	0
4	0	4	0	4	0	4	1	4	1	4	0	4	1	4	0	4	0	4	0	4	0	4	0
5	1	5	0	5	1	5	1	5	1	5	1	5	1	5	1	5	1	5	0	5	1	5	0
6	1	6	1	6	0	6	1	6	0	6	1	6	1	6	1	6	1	6	1	6	1	6	0
7	1	7	0	7	0	7	1	7	1	7	0	7	1	7	1	7	0	7	0	7	1	7	0
8	1	8	1	8	0	8	1	8	0	8	1	8	1	8	1	8	0	8	0	8	0	8	0
9	1	9	1	9	1	9	0	9	0	9	0	9	0	9	1	9	1	9	0	9	0	9	1
10	1	10	1	10	0	10	1	10	1	10	1	10	1	10	0	10	0	10	0	10	1	10	1
11	0	11	0	11	1	11	0	11	0	11	1	11	1	11	1	11	1	11	0	11	1	11	1
12	1	12	0	12	0	12	1	12	0	12	1	12	0	12	1	12	1	12	0	12	0	12	1
13	0	13	0	13	1	13	1	13	1	13	1	13	0	13	0	13	0	13	0	13	1	13	1
14	1	14	1	14	1	14	0	14	1	14	1	14	0	14	1	14	1	14	0	14	1	14	1
15	1	15	1	15	1	15	0	15	1	15	1	15	0	15	1	15	0	15	0	15	0	15	1
16	1	16	1	16	1	16	1	16	0	16	1	16	0	16	1	16	1	16	0	16	0	16	1
17	1	17	1	17	1	17	1	17	0	17	0	17	1	17	1	17	1	17	0	17	1	17	1
18	1	18	1	18	1	18	1	18	1	18	1	18	0	18	1	18	1	18	0	18	0	18	1
19	1	19	0	19	1	19	0	19	0	19	1	19	1	19	1	19	1	19	0	19	1	19	1
20	1	20	1	20	1	20	1	20	0	20	1	20	1	20	1	20	1	20	0	20	1	20	1
21	1	21	1	21	1	21	1	21	0	21	0	21	1	21	1	21	1	21	0	21	1	21	1
22	1	22	0	22	1	22	1	22	1	22	0	22	0	22	0	22	1	22	0	22	1	22	1
23	1	23	0	23	0	23	0	23	0	23	1	23	0	23	1	23	1	23	0	23	1	23	1
24	0	24	0	24	1	24	1	24	0	24	0	24	1	24	1	24	1	24	0	24	1	24	1
25	1	25	1	25	0	25	1	25	0	25	0	25	1	25	0	25	0	25	0	25	0	25	1
26	1	26	1	26	1	26	1	26	0	26	0	26	1	26	1	26	1	26	0	26	1	26	1
27	1	27	1	27	1	27	1	27	1	27	1	27	1	27	0	27	1	27	0	27	1	27	1
28	1	28	1	28	0	28	1	28	1	28	1	28	0	28	0	28	1	28	0	28	1	28	1
29	0	29	1	29	1	29	1	29	1	29	1	29	0	29	0	29	1	29	0	29	1	29	1
30	1	30	1	30	1	30	0	30	0	30	1	30	0	30	0	30	1	30	0	30	1	30	0
31	1	31	1	31	1	31	1	31	0	31	1	31	1	31	1	31	1	31	0	31	1	31	0
32	0	32	0	32	1	32	1	32	1	32	1	32	0	32	1	32	1	32	0	32	1	32	0
33	0	33	0	33	1	33	0	33	1	33	0	33	0	33	1	33	1	33	0	33	1	33	0
34	0	34	1	34	1	34	1	34	1	34	0	34	1	34	1	34	1	34	0	34	1	34	1
35	0	35	0	35	1	35	1	35	0	35	0	35	1	35	1	35	0	35	0	35	1	35	0
36	1	36	0	36	1	36	1	36	0	36	0	36	0	36	1	36	0	36	0	36	1	36	1
37	0	37	1	37	0	37	1	37	1	37	0	37	0	37	0	37	1	37	0	37	0	37	1
38	1	38	1	38	1	38	0	38	1	38	1	38	0	38	1	38	1	38	0	38	1	38	1
39	0	39	0	39	1	39	1	39	1	39	1	39	0	39	1	39	1	39	0	39	1	39	1
40	0	40	0	40	1	40	0	40	1	40	0	40	0	40	1	40	1	40	0	40	1	40	1
41	1	41	0	41	1	41	1	41	1	41	0	41	0	41	1	41	0	41	0	41	1	41	1
42	1	42	0	42	1	42	0	42	1	42	1	42	1	42	0	42	1	42	0	42	1	42	1
43	1	43	0	43	0	43	1	43	1	43	0	43	0	43	1	43	1	43	0	43	1	43	1
44	0	44	1	44	1	44	1	44	0	44	1	44	1	44	0	44	1	44	0	44	1	44	1
45	1	45	0	45	1	45	1	45	1	45	1	45	1	45	1	45	1	45	0	45	1	45	1
46	0	46	1	46	1	46	0	46	1	46	0	46	1	46	1	46	1	46	0	46	0	46	1
47	1	47	0	47	1	47	1	47	1	47	1	47	1	47	1	47	1	47	0	47	0	47	1
48	1	48	1	48	1	48	0	48	0	48	1	48	1	48	1	48	1	48	0	48	0	48	1
49	1	49	0	49	0	49	1	49	1	49	0	49	1	49	1	49	1	49	0	49	1	49	1
50	1	50	1	50	1	50	1	50	1	50	0	50	0	50	0	50	0	50	0	50	1	50	1
51	1	51	0	51	0	51	0	51	1	51	0	51	1	51	1	51	0	51	0	51	0	51	1
52	1	52	0	52	0	52	0	52	0	52	1	52	1	52	1	52	0	52	0	52	0	52	1
53	1	53	0	53	1	53	0	53	0	53	0	53	0	53	1	53	1	53	0	53	1	53	1
54	1	54	1	54	0	54	0	54	1	54	1	54	1	54	1	54	1	54	0	54	0	54	1
55	1	55	0	55	1	55	1	55	0	55	1	55	0	55	1	55	1	55	0	55	1	55	1
56	1	56	0	56	1	56	1	56	0	56	0	56	0	56	1	56	1	56	0	56	1	56	1
57	0	57	1	57	0	57	1	57	0	57	1	57	1	57	1	57	0	57	0	57	1	57	1
58	1	58	1	58	1	58	1	58	1	58	0	58	1	58	0	58	1	58	0	58	0	58	1
59	1	59	1	59	1	59	1	59	1	59	1	59	1	59	1	59	1	59	0	59	1	59	1
60	0	60	0	60	1	60	0	60	1	60	0	60	1	60	1	60	1	60	0	60	1	60	1
61	1	61	0	61	0	61	1	61	1	61	1	61	1	61	1	61	0	61	0	61	1	61	1
62	1	62	1	62	0	62	1	62	1	62	0	62	1	62	0	62	1	62	0	62	1	62	1
63	1	63	0	63	0	63	1	63	1	63	1	63	0	63	1	63	0	63	0	63	1	63	1
64	1	64	0	64	1	64	1	64	0	64	0	64	1	64	1	64	0	64	0	64	0	64	0
65	0	65	0	65	1	65	1	65	1	65	0	65	1	65	0	65	1	65	0	65	1	65	1
66	1	66	1	66	1	66	0	66	0	66	0	66	1	66	1	66	0	66	0	66	1	66	1
67	1	67	0	67	1	67	0	67	0	67	1	67	0	67	1	67	1	67	0	67	1	67	1
68	1	68	0	68	1	68	1	68	0	68	0	68	0	68	1	68	0	68	0	68	1	68	1
69	1	69	1	69	1	69	1	69	0	69	0	69	1	69	1	69	1	69	0	69	0	69	1
70	1	70	1	70	1	70	1	70	0	70	0	70	1	70	1	70	1	70	0	70	0	70	1
71	1	71	0	71	1	71	1	71	0	71	1	71	1	71	1	71	1	71	0	71	1	71	1
72	0	72	1	72	0	72	1	72	0	72	0	72	1	72	1	72	1	72	0	72	1	72	1
73	1	73	0	73	1	73	1	73	0	73	0	73	1	73	1	73	1	73	0	73	1	73	1
74	1	74	1	74	0	74	1	74	0	74	0	74	0	74	0	74	1	74	0	74	1	74	1
75	1	75	0	75	0	75	1	75	0	75	1	75	0	75	0	75	1	75	0	75	1	75	1
76	0	76	1	76	1	76	1	76	0	76	0	76	0	76	1	76	0	76	0	76	1	76	1
77	1	77	0	77	1	77	1	77	0	77	0	77	1	77	1	77	0	77	0	77	1	77	1
78	1	78	1	78	0	78	1	78	0	78	0	78	0	78	1	78	0	78	0	78	0	78	1
79	1	79	1	79	1	79	1	79	0	79	0	79	1	79	1	79	1	79	0	79	1	79	1
80	0	80	1	80	1	80	1	80	0	80	0	80	1	80	0	80	1	80	0	80	0	80	1
81	0	81	0	81	1	81	0	81	0	81	0	81	1	81	1	81	1	81	0	81	1	81	1
82	1	82	1	82	1	82	0	82	0	82	0	82	1	82	1	82	1	82	0	82	0	82	1
83	1	83	1	83	1	83	1	83	0	83	1	83	0	83	0	83	1	83	0	83	0	83	1
84	1	84	1	84	1	84	1	84	0	84	0	84	1	84	1	84	1	84	0	84	1	84	1
85	1	85	0	85	1	85	0	85	0	85	0	85	1	85	1	85	1	85	0	85	1	85	1
86	1	86	0	86	0	86	1	86	0	86	0	86	0	86	1	86	1	86	0	86	1	86	1
87	1	87	1	87	1	87	1	87	0	87	1	87	1	87	0	87	1	87	0	87	1	87	1
88	1	88	0	88	1	88	1	88	0	88	0	88	1	88	0	88	1	88	0	88	1	88	1
89	1	89	0	89	1	89	0	89	0	89	0	89	0	89	1	89	1	89	0	89	1	89	1
90	1	90	0	90	1	90	1	90	0	90	0	90	1	90	1	90	0	90	0	90	1	90	1
91	1	91	0	91	1	91	1	91	0	91	0	91	1	91	0	91	1	91	0	91	1	91	1
92	1	92	0	92	0	92	0	92	0	92	0	92	1	92	1	92	1	92	0	92	0	92	1
93	1	93	1	93	1	93	1	93	0	93	1	93	0	93	1	93	1	93	0	93	1	93	1
94	1	94	1	94	1	94	0	94	0	94	1	94	0	94	1	94	0	94	0	94	1	94	1
95	1	95	1	95	1	95	1	95	0	95	0	95	0	95	1	95	1	95	0	95	0	95	1
96	1	96	0	96	1	96	1	96	0	96	0	96	0	96	1	96	1	96	0	96	1	96	1
97	1	97	0	97	1	97	1	97	0	97	1	97	0	97	1	97	0	97	0	97	1	97	1
98	1	98	1	98	1	98	1	98	0	98	1	98	0	98	1	98	1	98	0	98	1	98	1
99	1	99	1	99	1	99	1	99	0	99	0	99	1	99	1	99	0	99	0	99	0	99	1
100	1	100	1	100	1	100	1	100	0	100	1	100	1	100	1	100	0	100	0	100	0	100	1
101	1	101	1	101	1	101	1	101	0	101	0	101	1	101	1	101	1	101	0	101	1	101	1
102	1	102	0	102	0	102	1	102	0	102	0	102	0	102	1	102	1	102	0	102	1	102	1
103	1	103	0	103	0	103	0	103	0	103	0	103	1	103	1	103	1	103	0	103	1	103	1
104	1	104	1	104	1	104	0	104	0	104	1	104	0	104	0	104	0	104	0	104	1	104	1
105	1	105	1	105	1	105	1	105	0	105	0	105	1	105	1	105	0	105	0	105	1	105	1
106	1	106	0	106	1	106	0	106	0	106	0	106	0	106	1	106	1	106	0	106	0	106	1
107	0	107	1	107	1	107	1	107	0	107	0	107	1	107	1	107	1	107	0	107	0	107	0
108	0	108	0	108	1	108	1	108	0	108	0	108	0	108	1	108	1	108	0	108	1	108	1
109	1	109	0	109	1	109	0	109	0	109	0	109	0	109	1	109	0	109	0	109	0	109	1
110	0	110	0	110	1	110	0	110	0	110	0	110	1	110	1	110	0	110	0	110	0	110	1
111	1	111	0	111	1	111	1	111	0	111	1	111	0	111	1	111	1	111	0	111	0	111	1
112	1	112	0	112	1	112	1	112	0	112	0	112	0	112	1	112	1	112	0	112	1	112	1
113	0	113	0	113	1	113	0	113	0	113	1	113	0	113	1	113	1	113	0	113	0	113	1
114	0	114	0	114	1	114	1	114	0	114	1	114	1	114	1	114	1	114	0	114	1	114	1
115	0	115	1	115	1	115	1	115	0	115	0	115	0	115	1	115	0	115	0	115	0	115	1
116	0	116	0	116	1	116	1	116	0	116	0	116	1	116	1	116	1	116	0	116	1	116	1
117	0	117	0	117	1	117	1	117	0	117	1	117	0	117	0	117	1	117	0	117	0	117	0
118	0	118	1	118	0	118	0	118	0	118	1	118	1	118	0	118	1	118	0	118	1	118	1
119	1	119	1	119	1	119	1	119	0	119	1	119	0	119	1	119	1	119	0	119	0	119	1
120	0	120	0	120	1	120	1	120	0	120	0	120	1	120	0	120	1	120	0	120	1	120	0
121	1	121	0	121	1	121	0	121	0	121	1	121	1	121	0	121	1	121	0	121	0	121	1
122	1	122	1	122	1	122	1	122	0	122	0	122	0	122	1	122	0	122	0	122	0	122	1
123	1	123	0	123	1	123	1	123	0	123	0	123	1	123	0	123	0	123	0	123	1	123	1
124	1	124	0	124	1	124	1	124	0	124	1	124	0	124	1	124	1	124	0	124	1	124	1
125	1	125	0	125	1	125	1	125	0	125	0	125	1	125	1	125	1	125	0	125	1	125	1
126	0	126	0	126	1	126	1	126	0	126	0	126	0	126	1	126	1	126	0	126	1	126	1
127	1	127	0	127	1	127	0	127	0	127	1	127	0	127	0	127	0	127	0	127	0	127	1
128	0	128	0	128	1	128	1	128	0	128	0	128	0	128	1	128	0	128	0	128	0	128	1
129	1	129	0	129	1	129	1	129	0	129	0	129	1	129	1	129	1	129	0	129	1	129	1
130	1	130	0	130	0	130	1	130	0	130	0	130	0	130	1	130	1	130	0	130	0	130	1
131	0	131	0	131	1	131	1	131	0	131	0	131	0	131	1	131	1	131	0	131	1	131	1
132	1	132	0	132	1	132	1	132	0	132	1	132	0	132	1	132	0	132	0	132	0	132	1
133	1	133	0	133	1	133	1	133	0	133	1	133	1	133	0	133	0	133	0	133	1	133	1
134	0	134	0	134	1	134	1	134	0	134	0	134	1	134	0	134	0	134	0	134	1	134	1
135	1	135	0	135	1	135	1	135	0	135	1	135	0	135	1	135	1	135	0	135	0	135	1
136	1	136	1	136	1	136	1	136	0	136	1	136	1	136	1	136	0	136	0	136	1	136	1
137	1	137	1	137	1	137	0	137	0	137	0	137	0	137	1	137	0	137	0	137	1	137	1
138	1	138	1	138	1	138	0	138	0	138	1	138	1	138	1	138	1	138	0	138	1	138	1
139	1	139	0	139	1	139	0	139	0	139	1	139	1	139	0	139	0	139	0	139	0	139	1
140	0	140	0	140	1	140	1	140	0	140	1	140	1	140	1	140	0	140	0	140	1	140	1
141	0	141	1	141	1	141	1	141	0	141	1	141	1	141	1	141	0	141	0	141	0	141	1
142	0	142	1	142	1	142	1	142	0	142	0	142	0	142	1	142	1	142	0	142	1	142	1
143	1	143	0	143	1	143	1	143	0	143	0	143	1	143	0	143	1	143	0	143	1	143	1
144	1	144	1	144	1	144	1	144	0	144	1	144	0	144	0	144	1	144	0	144	1	144	1
145	1	145	0	145	1	145	1	145	0	145	1	145	1	145	1	145	1	145	0	145	1	145	1
146	0	146	1	146	1	146	1	146	0	146	0	146	1	146	1	146	1	146	0	146	0	146	1
147	1	147	1	147	1	147	1	147	0	147	0	147	0	147	1	147	1	147	0	147	1	147	1
148	1	148	1	148	1	148	1	148	0	148	1	148	1	148	1	148	0	148	0	148	1	148	1
149	1	149	0	149	1	149	1	149	0	149	0	149	0	149	1	149	0	149	0	149	1	149	1
150	1	150	1	150	1	150	1	150	0	150	0	150	0	150	1	150	0	150	0	150	0	150	1
151	1	151	1	151	1	151	0	151	0	151	0	151	0	151	1	151	1	151	0	151	1	151	1
152	0	152	1	152	1	152	1	152	0	152	0	152	0	152	0	152	1	152	0	152	1	152	1
153	1	153	1	153	1	153	1	153	0	153	0	153	0	153	1	153	1	153	0	153	0	153	1
154	0	154	1	154	1	154	0	154	0	154	0	154	1	154	1	154	0	154	0	154	1	154	1
155	0	155	0	155	1	155	1	155	0	155	0	155	0	155	1	155	0	155	0	155	1	155	0
156	1	156	1	156	1	156	1	156	0	156	0	156	0	156	1	156	1	156	0	156	1	156	1
157	1	157	1	157	1	157	1	157	0	157	0	157	1	157	1	157	0	157	0	157	1	157	1
158	0	158	0	158	1	158	0	158	0	158	0	158	0	158	1	158	1	158	0	158	1	158	1
159	1	159	1	159	1	159	0	159	0	159	0	159	0	159	0	159	0	159	0	159	1	159	0
160	1	160	0	160	1	160	1	160	0	160	0	160	1	160	1	160	1	160	0	160	1	160	1
161	1	161	1	161	1	161	0	161	0	161	0	161	0	161	1	161	1	161	0	161	1	161	1
162	1	162	0	162	1	162	1	162	0	162	0	162	1	162	0	162	0	162	0	162	1	162	1
163	0	163	1	163	1	163	0	163	0	163	0	163	1	163	1	163	0	163	0	163	1	163	1
164	1	164	0	164	1	164	1	164	0	164	0	164	1	164	0	164	0	164	0	164	1	164	1
165	1	165	0	165	1	165	0	165	0	165	0	165	0	165	0	165	0	165	0	165	1	165	1
166	1	166	1	166	1	166	1	166	0	166	0	166	1	166	1	166	0	166	0	166	0	166	1
167	1	167	1	167	1	167	0	167	0	167	0	167	0	167	1	167	0	167	0	167	1	167	1
168	0	168	1	168	1	168	1	168	0	168	0	168	1	168	0	168	0	168	0	168	0	168	1
169	1	169	1	169	1	169	1	169	0	169	0	169	1	169	0	169	0	169	0	169	1	169	1
170	1	170	0	170	1	170	1	170	0	170	0	170	0	170	0	170	0	170	0	170	1	170	1
171	1	171	1	171	0	171	1	171	0	171	0	171	0	171	0	171	0	171	0	171	0	171	1
172	0	172	1	172	1	172	1	172	0	172	0	172	0	172	0	172	0	172	0	172	1	172	1
173	1	173	1	173	1	173	1	173	0	173	0	173	1	173	1	173	0	173	0	173	1	173	1
174	1	174	1	174	1	174	1	174	0	174	0	174	1	174	0	174	0	174	0	174	1	174	1
175	0	175	1	175	0	175	1	175	0	175	0	175	1	175	0	175	0	175	0	175	1	175	1
176	1	176	1	176	1	176	0	176	0	176	0	176	1	176	0	176	0	176	0	176	1	176	1
177	1	177	0	177	1	177	0	177	0	177	0	177	1	177	1	177	0	177	0	177	1	177	1
178	1	178	1	178	1	178	1	178	0	178	0	178	1	178	0	178	0	178	0	178	1	178	1
179	1	179	1	179	1	179	0	179	0	179	0	179	0	179	1	179	0	179	0	179	0	179	1
180	1	180	1	180	1	180	1	180	0	180	0	180	1	180	0	180	0	180	0	180	0	180	1
181	0	181	0	181	1	181	1	181	0	181	0	181	1	181	1	181	0	181	0	181	0	181	1
182	0	182	1	182	1	182	0	182	0	182	0	182	1	182	1	182	0	182	0	182	1	182	1
183	0	183	1	183	1	183	1	183	0	183	0	183	0	183	1	183	1	183	0	183	1	183	1
184	1	184	0	184	1	184	1	184	0	184	0	184	0	184	0	184	0	184	0	184	1	184	1
185	0	185	0	185	1	185	0	185	0	185	0	185	1	185	0	185	1	185	0	185	1	185	1
186	1	186	0	186	1	186	0	186	0	186	0	186	0	186	1	186	1	186	0	186	1	186	1
187	1	187	0	187	1	187	1	187	0	187	0	187	0	187	1	187	1	187	0	187	1	187	1
188	1	188	1	188	1	188	1	188	0	188	0	188	1	188	1	188	0	188	0	188	0	188	1
189	1	189	1	189	1	189	1	189	0	189	0	189	1	189	0	189	0	189	0	189	1	189	1
190	1	190	1	190	1	190	0	190	0	190	0	190	1	190	1	190	0	190	0	190	1	190	1
191	1	191	1	191	1	191	1	191	0	191	0	191	1	191	1	191	0	191	0	191	1	191	1
192	1	192	0	192	1	192	0	192	0	192	0	192	0	192	1	192	0	192	0	192	1	192	1
193	1	193	0	193	1	193	1	193	0	193	0	193	0	193	1	193	0	193	0	193	1	193	1
194	1	194	1	194	1	194	1	194	0	194	0	194	1	194	0	194	0	194	0	194	1	194	1
195	1	195	1	195	1	195	1	195	0	195	0	195	1	195	0	195	0	195	0	195	1	195	1
196	1	196	0	196	1	196	1	196	0	196	0	196	0	196	0	196	0	196	0	196	1	196	1
197	1	197	0	197	1	197	1	197	0	197	0	197	1	197	1	197	0	197	0	197	0	197	1
198	0	198	1	198	1	198	1	198	0	198	0	198	0	198	0	198	0	198	0	198	0	198	1
199	1	199	0	199	1	199	1	199	0	199	0	199	1	199	1	199	0	199	0	199	1	199	1
200	1	200	1	200	1	200	1	200	0	200	0	200	1	200	1	200	0	200	0	200	0	200	1
201	0	201	0	201	1	201	1	201	0	201	0	201	0	201	1	201	0	201	0	201	0	201	1
202	1	202	1	202	1	202	1	202	0	202	0	202	0	202	1	202	0	202	0	202	0	202	1
203	1	203	1	203	1	203	1	203	0	203	0	203	0	203	0	203	0	203	0	203	0	203	1
204	1	204	0	204	0	204	0	204	0	204	0	204	0	204	1	204	0	204	0	204	0	204	0
205	1	205	1	205	1	205	1	205	1	205	0	205	1	205	1	205	0	205	0	205	1	205	1
206	1	206	1	206	1	206	1	206	0	206	0	206	0	206	1	206	0	206	0	206	0	206	1
207	1	207	1	207	1	207	1	207	0	207	0	207	1	207	1	207	0	207	0	207	1	207	1
208	1	208	0	208	0	208	1	208	0	208	0	208	0	208	1	208	0	208	0	208	0	208	1
209	1	209	1	209	0	209	1	209	0	209	0	209	1	209	1	209	0	209	0	209	1	209	1
210	1	210	0	210	1	210	0	210	0	210	0	210	1	210	1	210	0	210	0	210	1	210	1
211	1	211	0	211	0	211	1	211	0	211	0	211	1	211	1	211	0	211	0	211	1	211	1
212	1	212	0	212	1	212	1	212	1	212	0	212	0	212	1	212	0	212	0	212	1	212	1
213	1	213	0	213	1	213	1	213	1	213	0	213	1	213	1	213	0	213	0	213	0	213	1
214	1	214	1	214	1	214	1	214	0	214	0	214	0	214	1	214	0	214	0	214	0	214	1
215	1	215	0	215	1	215	1	215	0	215	0	215	1	215	1	215	0	215	0	215	1	215	0
216	1	216	1	216	0	216	1	216	0	216	0	216	0	216	1	216	0	216	0	216	0	216	1
217	1	217	1	217	1	217	1	217	0	217	0	217	1	217	1	217	0	217	0	217	1	217	1
218	1	218	1	218	0	218	1	218	0	218	0	218	0	218	1	218	0	218	0	218	1	218	1
219	1	219	0	219	1	219	1	219	0	219	0	219	0	219	1	219	0	219	0	219	1	219	1
220	1	220	0	220	1	220	0	220	1	220	0	220	0	220	0	220	0	220	0	220	1	220	1
221	0	221	1	221	1	221	1	221	0	221	0	221	1	221	1	221	0	221	0	221	0	221	1
222	1	222	0	222	0	222	1	222	0	222	0	222	0	222	1	222	0	222	0	222	0	222	1
223	1	223	0	223	0	223	0	223	0	223	0	223	0	223	0	223	0	223	0	223	1	223	1
224	1	224	0	224	1	224	0	224	0	224	0	224	0	224	1	224	0	224	0	224	1	224	1
225	1	225	0	225	1	225	0	225	0	225	0	225	1	225	1	225	0	225	0	225	1	225	1
226	1	226	1	226	0	226	0	226	1	226	0	226	0	226	0	226	0	226	0	226	1	226	1
227	0	227	1	227	1	227	1	227	0	227	0	227	1	227	1	227	0	227	0	227	1	227	1
228	1	228	0	228	0	228	1	228	0	228	0	228	1	228	1	228	0	228	0	228	1	228	1
229	1	229	0	229	1	229	1	229	0	229	0	229	0	229	1	229	0	229	0	229	0	229	1
230	0	230	0	230	1	230	1	230	0	230	0	230	0	230	1	230	0	230	0	230	1	230	1
231	0	231	1	231	1	231	1	231	0	231	0	231	1	231	1	231	0	231	0	231	1	231	1
232	0	232	0	232	1	232	1	232	0	232	0	232	0	232	0	232	0	232	0	232	0	232	1
233	1	233	0	233	1	233	1	233	0	233	0	233	0	233	0	233	0	233	0	233	0	233	1
234	1	234	0	234	0	234	1	234	0	234	0	234	0	234	0	234	0	234	0	234	1	234	1
235	1	235	0	235	0	235	1	235	0	235	0	235	1	235	1	235	0	235	0	235	0	235	1
236	0	236	1	236	0	236	1	236	0	236	0	236	1	236	0	236	0	236	0	236	1	236	1
237	0	237	0	237	1	237	1	237	0	237	0	237	1	237	1	237	0	237	0	237	1	237	1
238	0	238	0	238	0	238	1	238	0	238	0	238	0	238	0	238	0	238	0	238	0	238	1
239	1	239	0	239	1	239	1	239	0	239	0	239	1	239	1	239	0	239	0	239	1	239	1
240	1	240	1	240	1	240	1	240	1	240	0	240	1	240	1	240	0	240	0	240	1	240	1
241	1	241	0	241	1	241	1	241	1	241	0	241	0	241	0	241	0	241	0	241	1	241	1
242	0	242	0	242	1	242	1	242	0	242	0	242	0	242	0	242	0	242	0	242	1	242	1
243	0	243	1	243	0	243	1	243	1	243	0	243	0	243	0	243	0	243	0	243	0	243	1
244	1	244	1	244	0	244	1	244	1	244	0	244	1	244	0	244	0	244	0	244	1	244	1
245	1	245	0	245	1	245	1	245	1	245	0	245	0	245	0	245	0	245	0	245	0	245	1
246	0	246	1	246	1	246	1	246	1	246	0	246	1	246	1	246	0	246	0	246	1	246	1
247	1	247	1	247	0	247	1	247	1	247	0	247	1	247	1	247	0	247	0	247	0	247	1
248	1	248	1	248	1	248	1	248	0	248	0	248	1	248	0	248	0	248	0	248	0	248	1
249	1	249	0	249	1	249	0	249	0	249	0	249	1	249	1	249	0	249	0	249	1	249	1
250	1	250	0	250	1	250	1	250	0	250	0	250	1	250	1	250	0	250	0	250	0	250	1
251	0	251	0	251	1	251	1	251	1	251	0	251	1	251	1	251	0	251	0	251	0	251	1
252	1	252	1	252	0	252	0	252	1	252	0	252	1	252	1	252	0	252	0	252	0	252	1
253	1	253	1	253	0	253	1	253	1	253	0	253	1	253	0	253	0	253	0	253	0	253	1
254	1	254	0	254	1	254	0	254	1	254	0	254	1	254	0	254	0	254	0	254	0	254	1
255	0	255	1	255	1	255	1	255	0	255	0	255	1	255	0	255	0	255	0	255	0	255	1
256	0	256	0	256	1	256	1	256	1	256	0	256	1	256	0	256	0	256	0	256	0	256	1
257	0	257	1	257	0	257	1	257	1	257	0	257	1	257	1	257	0	257	0	257	0	257	1
258	0	258	0	258	1	258	1	258	1	258	0	258	1	258	0	258	0	258	0	258	0	258	0
259	1	259	1	259	1	259	1	259	0	259	0	259	1	259	0	259	0	259	0	259	0	259	1
260	0	260	1	260	1	260	1	260	1	260	0	260	0	260	0	260	0	260	0	260	1	260	1
261	1	261	0	261	1	261	1	261	0	261	0	261	0	261	0	261	0	261	0	261	1	261	0
262	1	262	0	262	1	262	0	262	1	262	0	262	1	262	0	262	0	262	1	262	1	262	1
263	1	263	1	263	0	263	1	263	0	263	0	263	1	263	0	263	0	263	0	263	0	263	0
264	1	264	1	264	0	264	0	264	1	264	0	264	1	264	0	264	0	264	0	264	1	264	1
265	1	265	1	265	1	265	1	265	1	265	0	265	0	265	0	265	0	265	0	265	1	265	1
266	1	266	0	266	1	266	0	266	1	266	1	266	0	266	0	266	0	266	1	266	1	266	1
267	1	267	0	267	0	267	0	267	1	267	0	267	1	267	1	267	0	267	0	267	0	267	1
268	1	268	0	268	0	268	0	268	0	268	0	268	0	268	1	268	0	268	0	268	1	268	1
269	1	269	1	269	1	269	1	269	1	269	1	269	0	269	0	269	0	269	1	269	1	269	1
270	1	270	1	270	0	270	1	270	0	270	0	270	0	270	0	270	0	270	1	270	0	270	1
271	1	271	0	271	1	271	0	271	1	271	1	271	0	271	0	271	0	271	0	271	0	271	1
272	1	272	0	272	1	272	1	272	1	272	1	272	0	272	1	272	0	272	0	272	0	272	0
273	1	273	1	273	0	273	1	273	1	273	1	273	1	273	1	273	0	273	0	273	0	273	1
274	1	274	0	274	1	274	1	274	1	274	1	274	1	274	0	274	0	274	0	274	0	274	1
275	1	275	0	275	1	275	1	275	0	275	1	275	0	275	0	275	0	275	0	275	0	275	0
276	1	276	0	276	1	276	1	276	0	276	1	276	0	276	0	276	0	276	0	276	0	276	0
277	1	277	0	277	0	277	0	277	0	277	0	277	0	277	0	277	0	277	0	277	1	277	0
278	1	278	0	278	1	278	0	278	1	278	0	278	1	278	1	278	0	278	0	278	1	278	1
279	1	279	0	279	1	279	0	279	0	279	1	279	0	279	1	279	0	279	1	279	1	279	0
280	1	280	0	280	1	280	1	280	1	280	0	280	0	280	0	280	0	280	0	280	1	280	1
281	1	281	1	281	0	281	1	281	0	281	1	281	1	281	1	281	0	281	0	281	1	281	1
282	1	282	1	282	1	282	1	282	1	282	0	282	0	282	0	282	0	282	0	282	0	282	1
283	1	283	1	283	0	283	1	283	1	283	0	283	1	283	0	283	0	283	0	283	0	283	1
284	1	284	1	284	0	284	0	284	0	284	0	284	0	284	0	284	0	284	1	284	0	284	1
285	1	285	0	285	0	285	0	285	0	285	0	285	0	285	0	285	0	285	0	285	0	285	1
286	1	286	1	286	0	286	0	286	1	286	1	286	1	286	0	286	0	286	0	286	0	286	1
287	1	287	0	287	1	287	1	287	0	287	1	287	1	287	0	287	0	287	0	287	1	287	0
288	1	288	0	288	1	288	1	288	1	288	0	288	1	288	0	288	0	288	0	288	1	288	0
289	1	289	1	289	1	289	0	289	1	289	1	289	0	289	0	289	0	289	0	289	1	289	0
290	1	290	1	290	1	290	0	290	0	290	1	290	0	290	0	290	0	290	0	290	1	290	0
291	0	291	1	291	0	291	0	291	1	291	1	291	0	291	0	291	0	291	0	291	1	291	1
292	1	292	1	292	0	292	0	292	1	292	1	292	1	292	0	292	0	292	0	292	0	292	1
293	1	293	0	293	1	293	0	293	1	293	0	293	1	293	0	293	0	293	0	293	0	293	1
294	1	294	1	294	1	294	0	294	1	294	0	294	0	294	0	294	0	294	0	294	0	294	1
295	1	295	0	295	0	295	0	295	0	295	0	295	1	295	0	295	0	295	0	295	0	295	1
296	1	296	1	296	1	296	0	296	0	296	0	296	1	296	0	296	0	296	0	296	0	296	1
297	1	297	1	297	0	297	0	297	0	297	0	297	0	297	0	297	1	297	0	297	0	297	1
298	1	298	1	298	1	298	0	298	0	298	0	298	1	298	0	298	1	298	0	298	0	298	1
299	1	299	1	299	0	299	1	299	1	299	1	299	1	299	0	299	1	299	0	299	0	299	1
300	0	300	0	300	0	300	0	300	0	300	0	300	0	300	0	300	1	300	0	300	0	300	1
301	1	301	0	301	1	301	1	301	1	301	1	301	1	301	1	301	1	301	0	301	0	301	1
302	1	302	0	302	1	302	0	302	1	302	1	302	0	302	1	302	1	302	0	302	0	302	1
303	1	303	0	303	1	303	1	303	0	303	1	303	0	303	0	303	0	303	0	303	0	303	1
304	1	304	0	304	1	304	0	304	1	304	1	304	1	304	1	304	0	304	0	304	0	304	1
305	1	305	0	305	0	305	1	305	1	305	0	305	1	305	1	305	0	305	0	305	0	305	1
306	1	306	0	306	1	306	0	306	0	306	1	306	1	306	1	306	0	306	0	306	0	306	1
307	1	307	0	307	1	307	0	307	1	307	0	307	1	307	1	307	0	307	0	307	0	307	0
308	1	308	0	308	0	308	0	308	1	308	0	308	0	308	1	308	1	308	0	308	0	308	1
309	1	309	0	309	0	309	1	309	0	309	1	309	1	309	0	309	1	309	0	309	0	309	0
310	1	310	0	310	1	310	1	310	0	310	0	310	1	310	1	310	0	310	0	310	0	310	1
311	1	311	0	311	1	311	0	311	0	311	0	311	1	311	1	311	1	311	0	311	0	311	1
312	1	312	0	312	1	312	0	312	0	312	0	312	1	312	1	312	0	312	0	312	0	312	1
313	1	313	1	313	1	313	0	313	1	313	1	313	1	313	1	313	1	313	0	313	0	313	1
314	1	314	1	314	0	314	0	314	1	314	0	314	0	314	1	314	0	314	0	314	0	314	1
315	1	315	0	315	1	315	1	315	1	315	0	315	0	315	0	315	1	315	0	315	0	315	1
316	1	316	0	316	1	316	0	316	0	316	1	316	0	316	1	316	0	316	0	316	0	316	1
317	0	317	1	317	1	317	1	317	0	317	0	317	1	317	1	317	0	317	0	317	0	317	0
318	1	318	0	318	1	318	0	318	1	318	1	318	1	318	1	318	0	318	0	318	0	318	0
319	1	319	0	319	1	319	0	319	1	319	0	319	1	319	1	319	0	319	0	319	0	319	0
320	1	320	0	320	1	320	0	320	1	320	1	320	1	320	1	320	0	320	0	320	0	320	0
321	1	321	0	321	0	321	0	321	1	321	1	321	1	321	1	321	0	321	0	321	0	321	0
322	1	322	0	322	1	322	1	322	1	322	1	322	1	322	1	322	0	322	0	322	0	322	0
323	1	323	0	323	1	323	0	323	1	323	0	323	0	323	1	323	0	323	0	323	0	323	1
324	1	324	1	324	0	324	1	324	1	324	0	324	0	324	1	324	0	324	0	324	0	324	1
325	1	325	0	325	1	325	0	325	1	325	1	325	1	325	1	325	0	325	0	325	0	325	1
326	1	326	0	326	1	326	1	326	0	326	1	326	1	326	1	326	0	326	0	326	0	326	1
327	0	327	0	327	1	327	0	327	1	327	0	327	1	327	1	327	0	327	0	327	0	327	1
328	0	328	0	328	1	328	1	328	0	328	0	328	0	328	1	328	0	328	0	328	0	328	1
329	1	329	0	329	1	329	1	329	1	329	1	329	0	329	1	329	0	329	0	329	0	329	1
330	1	330	0	330	1	330	0	330	0	330	1	330	0	330	0	330	1	330	0	330	0	330	0
331	0	331	1	331	1	331	0	331	0	331	1	331	0	331	0	331	1	331	0	331	0	331	1
332	1	332	0	332	1	332	1	332	0	332	1	332	1	332	1	332	0	332	0	332	0	332	1
333	1	333	0	333	1	333	1	333	1	333	1	333	0	333	1	333	1	333	0	333	0	333	1
334	1	334	1	334	1	334	0	334	0	334	0	334	1	334	0	334	0	334	0	334	0	334	1
335	1	335	1	335	1	335	0	335	1	335	1	335	0	335	1	335	1	335	0	335	0	335	1
336	1	336	0	336	1	336	0	336	1	336	1	336	1	336	1	336	0	336	0	336	0	336	1
337	1	337	0	337	1	337	1	337	0	337	0	337	0	337	0	337	0	337	0	337	0	337	1
338	1	338	1	338	1	338	1	338	1	338	0	338	0	338	0	338	0	338	0	338	0	338	1
339	1	339	1	339	0	339	1	339	0	339	0	339	1	339	1	339	0	339	0	339	0	339	1
340	1	340	1	340	1	340	0	340	1	340	0	340	1	340	1	340	0	340	0	340	0	340	1
341	0	341	0	341	1	341	0	341	0	341	0	341	1	341	1	341	0	341	0	341	0	341	1
342	1	342	0	342	1	342	0	342	0	342	0	342	1	342	1	342	1	342	0	342	0	342	1
343	0	343	0	343	1	343	1	343	1	343	0	343	0	343	1	343	1	343	0	343	0	343	1
344	1	344	0	344	1	344	0	344	0	344	0	344	1	344	1	344	0	344	0	344	0	344	1
345	1	345	0	345	0	345	0	345	1	345	0	345	1	345	0	345	1	345	0	345	0	345	1
346	0	346	0	346	1	346	1	346	1	346	0	346	0	346	1	346	1	346	0	346	0	346	0
347	1	347	0	347	1	347	0	347	0	347	0	347	1	347	1	347	0	347	0	347	0	347	1
348	1	348	0	348	1	348	1	348	1	348	0	348	0	348	0	348	0	348	0	348	0	348	1
349	0	349	0	349	1	349	0	349	0	349	0	349	0	349	1	349	0	349	0	349	0	349	0
350	1	350	0	350	1	350	1	350	0	350	0	350	1	350	1	350	0	350	0	350	0	350	1
351	1	351	0	351	0	351	1	351	0	351	0	351	1	351	1	351	0	351	0	351	0	351	0
352	1	352	0	352	1	352	1	352	1	352	0	352	1	352	0	352	0	352	0	352	0	352	1
353	1	353	0	353	1	353	1	353	1	353	0	353	0	353	0	353	0	353	0	353	0	353	1
354	0	354	0	354	0	354	0	354	1	354	0	354	0	354	1	354	1	354	0	354	0	354	1
355	1	355	0	355	0	355	0	355	0	355	0	355	1	355	1	355	0	355	0	355	0	355	1
356	0	356	0	356	1	356	0	356	1	356	0	356	1	356	1	356	0	356	0	356	0	356	1
357	0	357	0	357	1	357	0	357	1	357	0	357	1	357	1	357	1	357	0	357	0	357	1
358	0	358	0	358	1	358	0	358	1	358	0	358	1	358	0	358	1	358	0	358	0	358	1
359	0	359	0	359	1	359	1	359	0	359	0	359	0	359	1	359	1	359	0	359	0	359	0
360	0	360	0	360	1	360	1	360	1	360	0	360	1	360	1	360	0	360	0	360	0	360	1
361	1	361	0	361	1	361	0	361	0	361	0	361	1	361	0	361	0	361	0	361	0	361	1
362	1	362	0	362	1	362	0	362	0	362	0	362	1	362	1	362	0	362	0	362	0	362	1
363	1	363	0	363	1	363	1	363	0	363	0	363	0	363	1	363	0	363	0	363	0	363	1
364	1	364	0	364	0	364	0	364	1	364	0	364	0	364	1	364	0	364	0	364	0	364	1
365	1	365	0	365	1	365	1	365	0	365	0	365	1	365	1	365	1	365	0	365	0	365	1
366	1	366	0	366	1	366	0	366	0	366	0	366	1	366	1	366	1	366	0	366	0	366	1
367	1	367	0	367	1	367	0	367	1	367	0	367	0	367	1	367	0	367	0	367	0	367	1
368	1	368	0	368	1	368	1	368	0	368	0	368	0	368	1	368	1	368	0	368	0	368	1
369	0	369	0	369	1	369	0	369	0	369	0	369	0	369	0	369	1	369	0	369	0	369	0
370	0	370	0	370	1	370	1	370	1	370	0	370	1	370	1	370	1	370	0	370	0	370	1
371	1	371	0	371	1	371	0	371	1	371	0	371	1	371	1	371	1	371	0	371	0	371	0
372	1	372	0	372	1	372	1	372	0	372	0	372	1	372	0	372	1	372	0	372	0	372	0
373	0	373	0	373	1	373	1	373	1	373	0	373	1	373	1	373	0	373	0	373	0	373	1
374	1	374	0	374	1	374	0	374	0	374	0	374	1	374	1	374	0	374	0	374	0	374	0
375	1	375	0	375	0	375	0	375	1	375	0	375	1	375	0	375	0	375	0	375	0	375	1
376	0	376	0	376	1	376	0	376	0	376	1	376	0	376	0	376	1	376	0	376	0	376	1
377	0	377	0	377	1	377	0	377	1	377	1	377	1	377	1	377	1	377	0	377	0	377	1
378	0	378	0	378	1	378	0	378	0	378	1	378	1	378	0	378	0	378	0	378	0	378	0
379	1	379	0	379	1	379	0	379	1	379	1	379	1	379	1	379	1	379	0	379	0	379	1
380	1	380	0	380	1	380	0	380	1	380	1	380	1	380	1	380	1	380	0	380	0	380	0
381	1	381	0	381	1	381	0	381	0	381	1	381	0	381	0	381	0	381	0	381	0	381	1
382	0	382	0	382	1	382	0	382	0	382	0	382	1	382	1	382	1	382	0	382	0	382	0
383	1	383	0	383	1	383	1	383	0	383	0	383	0	383	1	383	1	383	0	383	0	383	0
384	1	384	0	384	1	384	0	384	1	384	1	384	1	384	0	384	1	384	0	384	0	384	1
385	1	385	0	385	1	385	1	385	0	385	1	385	0	385	0	385	1	385	0	385	0	385	0
386	1	386	0	386	1	386	0	386	1	386	0	386	1	386	0	386	1	386	0	386	0	386	0
387	1	387	0	387	1	387	0	387	1	387	0	387	1	387	1	387	1	387	0	387	0	387	0
388	0	388	0	388	1	388	0	388	1	388	1	388	0	388	0	388	1	388	0	388	0	388	0
389	1	389	0	389	1	389	0	389	1	389	1	389	0	389	1	389	0	389	0	389	0	389	0
390	1	390	0	390	1	390	0	390	1	390	0	390	1	390	0	390	1	390	0	390	0	390	0
391	1	391	0	391	1	391	0	391	0	391	1	391	1	391	1	391	1	391	0	391	0	391	0
392	1	392	0	392	0	392	0	392	1	392	1	392	0	392	1	392	0	392	0	392	0	392	0
393	0	393	0	393	1	393	0	393	0	393	0	393	1	393	1	393	1	393	0	393	0	393	0
394	1	394	0	394	1	394	0	394	1	394	0	394	1	394	1	394	1	394	0	394	0	394	0
395	0	395	0	395	1	395	0	395	1	395	0	395	0	395	1	395	0	395	0	395	0	395	1
396	1	396	0	396	1	396	1	396	1	396	1	396	0	396	1	396	1	396	0	396	0	396	0
397	0	397	0	397	1	397	0	397	0	397	1	397	1	397	1	397	1	397	0	397	0	397	0
398	1	398	0	398	0	398	0	398	0	398	1	398	1	398	1	398	1	398	0	398	0	398	0
399	0	399	0	399	1	399	1	399	1	399	0	399	1	399	1	399	0	399	0	399	0	399	0
400	1	400	0	400	1	400	0	400	0	400	0	400	0	400	0	400	0	400	0	400	0	400	0
401	1	401	0	401	1	401	1	401	0	401	0	401	1	401	0	401	1	401	0	401	0	401	0
402	1	402	0	402	1	402	1	402	0	402	1	402	0	402	1	402	1	402	0	402	0	402	0
403	1	403	0	403	1	403	1	403	0	403	1	403	1	403	1	403	0	403	0	403	0	403	0
404	1	404	0	404	0	404	1	404	0	404	1	404	1	404	1	404	0	404	0	404	0	404	0
405	1	405	0	405	1	405	1	405	1	405	0	405	1	405	1	405	1	405	0	405	0	405	0
406	1	406	0	406	0	406	1	406	0	406	1	406	0	406	1	406	1	406	0	406	0	406	1
407	1	407	0	407	1	407	1	407	1	407	1	407	1	407	1	407	1	407	0	407	0	407	1
408	1	408	0	408	1	408	1	408	0	408	1	408	1	408	1	408	1	408	0	408	0	408	1
409	1	409	0	409	0	409	0	409	0	409	1	409	1	409	1	409	1	409	0	409	0	409	0
410	1	410	0	410	0	410	0	410	0	410	0	410	1	410	1	410	1	410	0	410	0	410	1
411	1	411	0	411	0	411	0	411	1	411	0	411	0	411	0	411	1	411	0	411	0	411	0
412	0	412	0	412	1	412	0	412	0	412	1	412	1	412	1	412	1	412	0	412	0	412	0
413	0	413	0	413	0	413	0	413	1	413	0	413	1	413	1	413	1	413	0	413	0	413	1
414	1	414	0	414	0	414	1	414	0	414	0	414	1	414	0	414	1	414	0	414	0	414	0
415	1	415	0	415	0	415	0	415	1	415	1	415	1	415	0	415	1	415	0	415	0	415	0
416	1	416	0	416	0	416	0	416	0	416	1	416	1	416	0	416	1	416	0	416	0	416	0
417	1	417	0	417	1	417	0	417	1	417	0	417	1	417	0	417	0	417	0	417	0	417	0
418	0	418	0	418	1	418	1	418	1	418	0	418	1	418	0	418	0	418	0	418	0	418	0
419	1	419	0	419	0	419	0	419	0	419	0	419	1	419	0	419	0	419	0	419	0	419	0
420	1	420	0	420	1	420	0	420	0	420	0	420	0	420	0	420	0	420	0	420	0	420	1
421	1	421	0	421	0	421	0	421	1	421	0	421	0	421	0	421	0	421	0	421	0	421	0
422	0	422	0	422	1	422	1	422	1	422	1	422	1	422	0	422	1	422	0	422	0	422	0
423	0	423	0	423	0	423	1	423	0	423	1	423	0	423	0	423	1	423	0	423	0	423	0
424	1	424	0	424	1	424	1	424	1	424	0	424	1	424	0	424	1	424	0	424	0	424	1
425	1	425	0	425	1	425	1	425	1	425	1	425	1	425	0	425	1	425	0	425	0	425	0
426	1	426	0	426	0	426	0	426	0	426	1	426	1	426	0	426	1	426	0	426	0	426	0
427	0	427	0	427	0	427	1	427	0	427	1	427	1	427	0	427	1	427	0	427	0	427	0
428	1	428	0	428	0	428	1	428	1	428	1	428	1	428	0	428	1	428	0	428	0	428	0
429	1	429	0	429	1	429	1	429	0	429	1	429	1	429	0	429	1	429	0	429	0	429	0
430	1	430	0	430	0	430	1	430	1	430	1	430	0	430	0	430	1	430	0	430	0	430	1
431	1	431	0	431	1	431	0	431	1	431	0	431	1	431	0	431	1	431	1	431	0	431	0
432	0	432	0	432	0	432	1	432	0	432	1	432	1	432	0	432	1	432	0	432	0	432	0
433	1	433	0	433	1	433	1	433	1	433	1	433	1	433	0	433	1	433	1	433	0	433	0
434	1	434	0	434	1	434	0	434	0	434	1	434	1	434	0	434	0	434	1	434	0	434	0
435	0	435	0	435	1	435	0	435	0	435	0	435	0	435	0	435	0	435	1	435	0	435	0
436	1	436	0	436	1	436	0	436	0	436	1	436	1	436	0	436	0	436	0	436	0	436	0
437	1	437	0	437	1	437	1	437	1	437	0	437	0	437	0	437	0	437	1	437	0	437	0
438	0	438	0	438	0	438	1	438	1	438	0	438	1	438	0	438	0	438	1	438	0	438	0
439	1	439	0	439	1	439	1	439	0	439	1	439	0	439	0	439	1	439	1	439	0	439	0
440	1	440	0	440	1	440	1	440	0	440	1	440	1	440	0	440	0	440	1	440	0	440	1
441	1	441	0	441	0	441	1	441	0	441	1	441	1	441	0	441	1	441	1	441	0	441	0
442	1	442	0	442	0	442	1	442	1	442	1	442	0	442	0	442	1	442	1	442	0	442	0
443	1	443	0	443	1	443	1	443	0	443	1	443	0	443	0	443	0	443	1	443	0	443	0
444	0	444	0	444	1	444	1	444	1	444	0	444	0	444	0	444	1	444	1	444	0	444	0
445	1	445	0	445	1	445	1	445	1	445	1	445	1	445	0	445	1	445	1	445	0	445	0
446	1	446	0	446	1	446	1	446	1	446	1	446	0	446	0	446	1	446	1	446	0	446	0
447	1	447	0	447	0	447	1	447	1	447	1	447	0	447	0	447	1	447	0	447	0	447	0
448	1	448	0	448	0	448	1	448	0	448	0	448	0	448	0	448	1	448	0	448	0	448	0
449	1	449	0	449	1	449	1	449	0	449	0	449	1	449	0	449	1	449	1	449	0	449	0
450	1	450	0	450	1	450	1	450	1	450	1	450	0	450	0	450	1	450	1	450	0	450	1
451	1	451	0	451	1	451	1	451	1	451	1	451	1	451	0	451	1	451	1	451	0	451	1
452	1	452	0	452	1	452	1	452	1	452	1	452	1	452	0	452	0	452	1	452	0	452	1
453	0	453	0	453	1	453	0	453	0	453	1	453	0	453	0	453	1	453	1	453	0	453	1
454	1	454	0	454	0	454	1	454	0	454	1	454	1	454	0	454	1	454	1	454	0	454	0
455	1	455	0	455	1	455	1	455	0	455	1	455	0	455	0	455	1	455	0	455	0	455	1
456	1	456	0	456	0	456	1	456	0	456	0	456	1	456	0	456	1	456	1	456	0	456	1
457	1	457	0	457	1	457	1	457	0	457	1	457	0	457	0	457	1	457	1	457	0	457	1
458	1	458	0	458	1	458	1	458	0	458	0	458	1	458	0	458	1	458	1	458	0	458	1
459	1	459	0	459	1	459	1	459	0	459	1	459	1	459	0	459	1	459	1	459	0	459	0
460	1	460	0	460	0	460	1	460	0	460	1	460	1	460	0	460	1	460	1	460	0	460	1
461	1	461	0	461	1	461	1	461	0	461	1	461	0	461	0	461	1	461	1	461	0	461	0
462	1	462	0	462	1	462	0	462	0	462	1	462	1	462	0	462	1	462	1	462	0	462	1
463	0	463	0	463	1	463	1	463	0	463	0	463	1	463	0	463	0	463	1	463	0	463	1
464	1	464	0	464	1	464	1	464	0	464	1	464	1	464	0	464	1	464	0	464	0	464	0
465	1	465	0	465	0	465	1	465	0	465	1	465	1	465	0	465	0	465	0	465	0	465	1
466	1	466	0	466	1	466	1	466	0	466	1	466	1	466	0	466	1	466	0	466	0	466	1
467	1	467	0	467	0	467	1	467	0	467	1	467	0	467	0	467	1	467	1	467	0	467	1
468	1	468	0	468	0	468	1	468	0	468	1	468	1	468	0	468	1	468	1	468	0	468	1
469	1	469	0	469	0	469	1	469	0	469	1	469	1	469	0	469	1	469	1	469	0	469	1
470	1	470	0	470	1	470	1	470	0	470	1	470	1	470	0	470	1	470	0	470	0	470	1
471	0	471	0	471	1	471	1	471	0	471	1	471	1	471	0	471	1	471	1	471	0	471	1
472	1	472	0	472	1	472	1	472	0	472	1	472	1	472	0	472	0	472	1	472	0	472	1
473	1	473	0	473	1	473	1	473	0	473	0	473	1	473	0	473	1	473	1	473	0	473	1
474	0	474	0	474	1	474	0	474	0	474	1	474	1	474	0	474	1	474	1	474	0	474	1
475	0	475	0	475	1	475	0	475	0	475	1	475	1	475	0	475	1	475	1	475	0	475	1
476	0	476	0	476	0	476	0	476	0	476	0	476	0	476	0	476	1	476	1	476	0	476	1
477	0	477	0	477	1	477	1	477	0	477	1	477	0	477	0	477	1	477	1	477	0	477	1
478	1	478	0	478	0	478	1	478	0	478	1	478	0	478	0	478	1	478	1	478	0	478	1
479	1	479	0	479	1	479	1	479	0	479	1	479	0	479	0	479	1	479	1	479	0	479	0
480	0	480	0	480	1	480	1	480	0	480	1	480	1	480	0	480	1	480	1	480	0	480	1
481	0	481	0	481	0	481	1	481	0	481	0	481	1	481	0	481	1	481	0	481	0	481	1
482	0	482	0	482	1	482	1	482	0	482	1	482	0	482	0	482	0	482	1	482	0	482	1
483	1	483	0	483	1	483	1	483	0	483	0	483	1	483	0	483	1	483	1	483	0	483	1
484	1	484	0	484	1	484	1	484	0	484	0	484	0	484	0	484	1	484	0	484	0	484	1
485	1	485	0	485	1	485	1	485	0	485	1	485	1	485	0	485	1	485	0	485	0	485	1
486	0	486	0	486	0	486	1	486	0	486	0	486	1	486	0	486	1	486	1	486	0	486	1
487	0	487	0	487	1	487	1	487	0	487	1	487	1	487	0	487	0	487	1	487	0	487	0
488	1	488	0	488	0	488	1	488	0	488	1	488	1	488	0	488	0	488	1	488	0	488	1
489	1	489	0	489	1	489	1	489	0	489	0	489	1	489	0	489	0	489	1	489	0	489	0
490	1	490	0	490	1	490	1	490	0	490	1	490	1	490	0	490	0	490	1	490	0	490	1
491	1	491	0	491	1	491	1	491	0	491	1	491	1	491	0	491	1	491	1	491	0	491	1
492	1	492	0	492	1	492	1	492	0	492	1	492	1	492	0	492	1	492	1	492	0	492	1
493	1	493	0	493	1	493	1	493	0	493	1	493	1	493	0	493	1	493	1	493	0	493	1
494	1	494	0	494	1	494	1	494	0	494	1	494	1	494	0	494	0	494	1	494	0	494	1
495	1	495	0	495	1	495	1	495	0	495	1	495	0	495	0	495	1	495	0	495	0	495	0
496	0	496	0	496	1	496	1	496	0	496	1	496	1	496	0	496	0	496	1	496	0	496	1
497	1	497	0	497	1	497	1	497	0	497	1	497	1	497	0	497	1	497	1	497	0	497	1
498	1	498	0	498	1	498	1	498	0	498	1	498	0	498	0	498	1	498	1	498	0	498	0
499	1	499	0	499	1	499	1	499	0	499	1	499	1	499	0	499	1	499	1	499	0	499	0
500	1	500	0	500	0	500	1	500	0	500	1	500	1	500	0	500	0	500	1	500	0	500	0
501	1	501	0	501	1	501	1	501	0	501	0	501	1	501	0	501	1	501	1	501	0	501	1
502	1	502	0	502	1	502	1	502	0	502	0	502	0	502	0	502	1	502	0	502	0	502	0
503	1	503	0	503	1	503	1	503	0	503	0	503	0	503	0	503	1	503	1	503	0	503	1
504	1	504	0	504	1	504	1	504	0	504	1	504	0	504	0	504	1	504	1	504	0	504	0
505	1	505	0	505	1	505	1	505	0	505	0	505	1	505	0	505	1	505	1	505	0	505	1
506	1	506	0	506	1	506	1	506	0	506	0	506	0	506	0	506	1	506	1	506	0	506	1
507	0	507	0	507	1	507	1	507	0	507	1	507	1	507	0	507	0	507	1	507	0	507	1
508	1	508	0	508	0	508	1	508	0	508	1	508	1	508	0	508	1	508	1	508	0	508	0
509	1	509	0	509	1	509	0	509	0	509	1	509	1	509	0	509	1	509	1	509	0	509	0
510	1	510	0	510	0	510	1	510	0	510	1	510	0	510	0	510	1	510	1	510	0	510	0
511	1	511	0	511	1	511	1	511	0	511	1	511	1	511	0	511	0	511	1	511	0	511	0
512	1	512	0	512	1	512	1	512	0	512	1	512	1	512	0	512	1	512	1	512	0	512	1
513	1	513	0	513	0	513	1	513	0	513	1	513	1	513	0	513	1	513	0	513	0	513	1
514	1	514	0	514	0	514	0	514	0	514	1	514	0	514	0	514	1	514	1	514	0	514	1
515	0	515	0	515	1	515	1	515	0	515	1	515	1	515	0	515	0	515	1	515	0	515	0
516	1	516	0	516	1	516	1	516	0	516	1	516	0	516	0	516	1	516	1	516	0	516	1
517	1	517	0	517	1	517	1	517	0	517	1	517	1	517	0	517	1	517	1	517	0	517	1
518	1	518	0	518	1	518	1	518	0	518	0	518	0	518	0	518	1	518	1	518	0	518	0
519	1	519	0	519	0	519	1	519	0	519	0	519	1	519	0	519	0	519	1	519	0	519	1
520	1	520	0	520	1	520	1	520	0	520	1	520	0	520	0	520	1	520	1	520	0	520	0
521	0	521	0	521	0	521	1	521	0	521	0	521	1	521	0	521	1	521	1	521	1	521	0
522	1	522	0	522	0	522	1	522	0	522	1	522	0	522	0	522	1	522	1	522	0	522	1
523	1	523	0	523	0	523	1	523	0	523	1	523	1	523	0	523	0	523	0	523	1	523	1
524	1	524	0	524	0	524	1	524	0	524	0	524	1	524	0	524	1	524	0	524	1	524	0
525	0	525	0	525	1	525	1	525	0	525	1	525	1	525	0	525	1	525	1	525	1	525	1
526	1	526	0	526	1	526	1	526	0	526	1	526	1	526	0	526	0	526	1	526	1	526	1
527	1	527	0	527	0	527	1	527	0	527	0	527	1	527	0	527	1	527	1	527	1	527	1
528	1	528	0	528	0	528	1	528	0	528	1	528	1	528	0	528	1	528	0	528	0	528	1
529	1	529	0	529	1	529	1	529	0	529	1	529	1	529	0	529	1	529	1	529	1	529	0
530	1	530	0	530	0	530	0	530	0	530	0	530	1	530	0	530	1	530	0	530	1	530	1
531	1	531	0	531	1	531	1	531	0	531	0	531	1	531	0	531	1	531	1	531	1	531	1
532	1	532	0	532	1	532	1	532	0	532	0	532	0	532	0	532	1	532	0	532	1	532	1
533	1	533	0	533	1	533	1	533	0	533	0	533	0	533	0	533	1	533	1	533	1	533	1
534	1	534	0	534	1	534	0	534	0	534	0	534	1	534	0	534	1	534	0	534	0	534	0
535	1	535	0	535	1	535	1	535	0	535	1	535	1	535	0	535	1	535	1	535	0	535	1
536	0	536	0	536	1	536	1	536	0	536	0	536	1	536	0	536	1	536	1	536	0	536	1
537	1	537	0	537	1	537	1	537	0	537	1	537	1	537	0	537	1	537	1	537	0	537	1
538	1	538	0	538	1	538	1	538	0	538	0	538	1	538	0	538	1	538	1	538	0	538	1
539	1	539	0	539	1	539	1	539	0	539	1	539	1	539	0	539	1	539	0	539	0	539	1
540	1	540	0	540	1	540	0	540	0	540	1	540	1	540	0	540	1	540	0	540	1	540	1
541	1	541	0	541	1	541	1	541	0	541	1	541	0	541	0	541	1	541	1	541	0	541	1
542	1	542	0	542	1	542	1	542	0	542	0	542	0	542	0	542	1	542	0	542	0	542	1
543	1	543	0	543	0	543	1	543	0	543	1	543	0	543	0	543	1	543	0	543	0	543	0
544	1	544	0	544	1	544	1	544	0	544	0	544	1	544	0	544	1	544	1	544	0	544	1
545	1	545	0	545	1	545	1	545	0	545	1	545	0	545	0	545	1	545	1	545	0	545	1
546	1	546	0	546	1	546	1	546	0	546	1	546	1	546	0	546	0	546	0	546	0	546	0
547	1	547	0	547	1	547	1	547	0	547	0	547	1	547	0	547	1	547	0	547	0	547	0
548	1	548	0	548	1	548	1	548	0	548	0	548	0	548	0	548	1	548	1	548	0	548	0
549	1	549	0	549	1	549	1	549	0	549	1	549	1	549	0	549	1	549	1	549	0	549	0
550	1	550	0	550	1	550	1	550	0	550	1	550	1	550	0	550	1	550	1	550	0	550	1
551	1	551	0	551	1	551	1	551	0	551	1	551	1	551	0	551	1	551	1	551	0	551	0
552	1	552	0	552	0	552	1	552	0	552	0	552	1	552	0	552	1	552	1	552	0	552	1
553	1	553	0	553	0	553	1	553	0	553	1	553	1	553	0	553	1	553	1	553	0	553	1
554	1	554	0	554	1	554	1	554	0	554	1	554	1	554	0	554	0	554	1	554	0	554	1
555	1	555	0	555	1	555	1	555	0	555	1	555	1	555	0	555	0	555	1	555	0	555	0
556	1	556	0	556	0	556	0	556	0	556	0	556	1	556	0	556	0	556	1	556	0	556	0
557	1	557	0	557	0	557	1	557	0	557	0	557	1	557	0	557	1	557	1	557	0	557	1
558	1	558	0	558	1	558	1	558	0	558	0	558	1	558	0	558	1	558	0	558	0	558	1
559	1	559	0	559	1	559	1	559	0	559	0	559	1	559	0	559	1	559	1	559	0	559	1
560	1	560	0	560	1	560	1	560	0	560	1	560	0	560	0	560	1	560	0	560	0	560	1
561	0	561	0	561	1	561	0	561	0	561	1	561	0	561	0	561	1	561	1	561	0	561	0
562	1	562	0	562	1	562	1	562	0	562	1	562	1	562	0	562	1	562	0	562	0	562	0
563	1	563	0	563	1	563	1	563	0	563	0	563	1	563	0	563	1	563	1	563	0	563	0
564	1	564	0	564	1	564	1	564	0	564	1	564	1	564	0	564	1	564	1	564	0	564	1
565	1	565	0	565	0	565	1	565	0	565	1	565	1	565	0	565	1	565	1	565	0	565	0
566	1	566	0	566	1	566	1	566	0	566	0	566	1	566	0	566	1	566	1	566	0	566	1
567	0	567	0	567	1	567	1	567	0	567	1	567	0	567	0	567	1	567	0	567	0	567	1
568	1	568	0	568	1	568	1	568	0	568	1	568	1	568	0	568	1	568	1	568	0	568	1
569	1	569	0	569	0	569	1	569	0	569	1	569	0	569	0	569	1	569	0	569	0	569	1
570	0	570	0	570	1	570	1	570	0	570	0	570	1	570	0	570	1	570	1	570	0	570	1
571	1	571	0	571	0	571	1	571	0	571	1	571	1	571	0	571	1	571	0	571	0	571	0
572	1	572	0	572	0	572	1	572	0	572	1	572	1	572	0	572	1	572	0	572	0	572	0
573	1	573	0	573	1	573	1	573	0	573	0	573	0	573	0	573	1	573	1	573	0	573	1
574	1	574	0	574	0	574	1	574	0	574	1	574	1	574	0	574	1	574	0	574	0	574	1
575	1	575	0	575	0	575	0	575	0	575	1	575	1	575	0	575	1	575	1	575	0	575	1
576	1	576	0	576	1	576	1	576	0	576	1	576	1	576	0	576	1	576	1	576	0	576	1
577	0	577	0	577	1	577	1	577	0	577	1	577	1	577	0	577	0	577	0	577	0	577	1
578	0	578	0	578	1	578	1	578	0	578	0	578	1	578	0	578	0	578	0	578	0	578	1
579	1	579	0	579	1	579	1	579	0	579	1	579	1	579	0	579	1	579	1	579	0	579	1
580	0	580	0	580	0	580	1	580	0	580	1	580	1	580	0	580	1	580	1	580	0	580	1
581	1	581	0	581	1	581	1	581	0	581	1	581	0	581	0	581	1	581	1	581	0	581	1
582	1	582	0	582	0	582	1	582	0	582	1	582	1	582	0	582	1	582	1	582	0	582	1
583	0	583	0	583	0	583	1	583	0	583	1	583	1	583	0	583	0	583	0	583	0	583	1
584	1	584	0	584	0	584	1	584	0	584	1	584	1	584	0	584	1	584	1	584	0	584	1
585	1	585	0	585	1	585	1	585	0	585	0	585	1	585	0	585	0	585	0	585	0	585	1
586	1	586	0	586	1	586	1	586	0	586	1	586	0	586	0	586	1	586	0	586	0	586	1
587	1	587	0	587	1	587	1	587	0	587	0	587	1	587	0	587	1	587	1	587	0	587	1
588	0	588	0	588	0	588	1	588	0	588	1	588	1	588	0	588	1	588	1	588	0	588	1
589	1	589	0	589	1	589	0	589	0	589	1	589	1	589	0	589	1	589	1	589	0	589	1
590	1	590	0	590	1	590	1	590	0	590	1	590	0	590	0	590	1	590	1	590	0	590	0
591	1	591	0	591	1	591	1	591	0	591	0	591	0	591	0	591	1	591	1	591	0	591	1
592	1	592	0	592	0	592	1	592	0	592	1	592	0	592	0	592	1	592	0	592	0	592	1
593	1	593	0	593	1	593	1	593	0	593	1	593	0	593	0	593	0	593	1	593	0	593	1
594	1	594	0	594	1	594	1	594	0	594	0	594	1	594	0	594	1	594	1	594	0	594	1
595	0	595	0	595	0	595	1	595	0	595	1	595	1	595	0	595	1	595	0	595	0	595	1
596	0	596	0	596	0	596	1	596	0	596	0	596	1	596	0	596	1	596	1	596	0	596	1
597	0	597	0	597	1	597	1	597	0	597	0	597	1	597	0	597	1	597	1	597	0	597	1
598	0	598	0	598	1	598	1	598	0	598	1	598	1	598	0	598	1	598	1	598	0	598	0
599	1	599	0	599	0	599	1	599	0	599	0	599	1	599	0	599	1	599	1	599	0	599	1
600	1	600	0	600	0	600	0	600	0	600	1	600	0	600	0	600	1	600	0	600	0	600	1
601	1	601	0	601	1	601	1	601	0	601	1	601	0	601	0	601	1	601	0	601	1	601	1
602	1	602	0	602	1	602	1	602	0	602	1	602	1	602	0	602	1	602	1	602	1	602	1
603	1	603	0	603	1	603	1	603	0	603	1	603	1	603	0	603	1	603	0	603	1	603	1
604	1	604	0	604	1	604	1	604	0	604	1	604	0	604	0	604	1	604	1	604	1	604	1
605	1	605	0	605	1	605	1	605	0	605	1	605	1	605	0	605	1	605	1	605	1	605	1
606	0	606	0	606	1	606	1	606	0	606	0	606	1	606	0	606	1	606	1	606	1	606	1
607	1	607	0	607	1	607	1	607	0	607	1	607	1	607	0	607	1	607	1	607	1	607	1
608	1	608	0	608	0	608	1	608	0	608	1	608	1	608	0	608	1	608	1	608	0	608	1
609	1	609	0	609	1	609	1	609	0	609	1	609	1	609	0	609	1	609	0	609	1	609	1
610	1	610	0	610	1	610	1	610	0	610	1	610	1	610	0	610	1	610	1	610	1	610	1
611	1	611	0	611	0	611	1	611	0	611	1	611	0	611	0	611	1	611	0	611	1	611	1
612	1	612	0	612	0	612	1	612	0	612	1	612	0	612	0	612	1	612	1	612	1	612	1
613	1	613	0	613	1	613	1	613	0	613	1	613	1	613	0	613	1	613	1	613	0	613	1
614	0	614	0	614	1	614	1	614	0	614	0	614	0	614	0	614	1	614	1	614	1	614	1
615	1	615	0	615	1	615	1	615	0	615	1	615	1	615	0	615	1	615	1	615	1	615	1
616	1	616	0	616	0	616	1	616	0	616	0	616	1	616	0	616	0	616	1	616	1	616	1
617	1	617	0	617	1	617	1	617	0	617	0	617	1	617	0	617	1	617	1	617	1	617	1
618	0	618	0	618	1	618	1	618	0	618	0	618	0	618	0	618	1	618	1	618	0	618	1
619	1	619	0	619	0	619	0	619	0	619	1	619	1	619	0	619	1	619	0	619	1	619	1
620	1	620	0	620	1	620	1	620	0	620	1	620	0	620	0	620	1	620	0	620	0	620	1
621	1	621	0	621	0	621	1	621	0	621	1	621	0	621	0	621	1	621	0	621	0	621	1
622	1	622	0	622	0	622	1	622	0	622	1	622	1	622	0	622	1	622	0	622	0	622	1
623	0	623	0	623	1	623	1	623	0	623	0	623	1	623	0	623	1	623	1	623	0	623	1
624	0	624	0	624	0	624	1	624	0	624	1	624	1	624	0	624	1	624	0	624	1	624	1
625	1	625	0	625	0	625	1	625	0	625	1	625	1	625	0	625	1	625	1	625	1	625	1
626	0	626	0	626	1	626	1	626	0	626	0	626	1	626	0	626	1	626	1	626	1	626	1
627	0	627	0	627	0	627	1	627	0	627	0	627	1	627	0	627	1	627	1	627	1	627	1
628	0	628	0	628	1	628	1	628	0	628	1	628	1	628	0	628	1	628	1	628	0	628	0
629	0	629	0	629	1	629	1	629	0	629	1	629	1	629	0	629	1	629	0	629	1	629	1
630	1	630	0	630	0	630	1	630	0	630	0	630	1	630	0	630	1	630	0	630	0	630	1
631	1	631	0	631	0	631	1	631	0	631	1	631	1	631	0	631	1	631	0	631	1	631	1
632	1	632	0	632	1	632	0	632	0	632	1	632	1	632	0	632	1	632	0	632	1	632	1
633	1	633	0	633	0	633	1	633	0	633	1	633	1	633	0	633	1	633	0	633	1	633	1
634	1	634	0	634	1	634	1	634	0	634	1	634	0	634	0	634	0	634	1	634	0	634	1
635	0	635	0	635	1	635	0	635	0	635	1	635	1	635	0	635	1	635	0	635	1	635	1
636	1	636	0	636	1	636	1	636	0	636	0	636	1	636	0	636	1	636	1	636	1	636	1
637	1	637	0	637	1	637	1	637	0	637	1	637	1	637	0	637	0	637	0	637	1	637	1
638	0	638	0	638	0	638	1	638	0	638	1	638	1	638	0	638	1	638	1	638	1	638	0
639	1	639	0	639	1	639	1	639	0	639	0	639	0	639	0	639	1	639	1	639	1	639	1
640	1	640	0	640	0	640	1	640	0	640	1	640	1	640	0	640	1	640	1	640	1	640	0
641	0	641	0	641	1	641	1	641	0	641	1	641	0	641	0	641	1	641	0	641	1	641	1
642	1	642	0	642	1	642	1	642	0	642	0	642	1	642	0	642	1	642	0	642	1	642	1
643	1	643	0	643	1	643	1	643	0	643	1	643	0	643	0	643	1	643	1	643	1	643	1
644	1	644	0	644	1	644	1	644	0	644	1	644	1	644	0	644	1	644	1	644	1	644	1
645	1	645	0	645	1	645	1	645	0	645	0	645	0	645	0	645	1	645	0	645	1	645	1
646	1	646	0	646	1	646	1	646	0	646	1	646	0	646	0	646	0	646	1	646	0	646	1
647	1	647	0	647	1	647	1	647	0	647	1	647	0	647	0	647	1	647	1	647	1	647	1
648	1	648	0	648	1	648	1	648	0	648	1	648	1	648	0	648	1	648	1	648	1	648	1
649	1	649	0	649	1	649	1	649	0	649	1	649	0	649	0	649	1	649	0	649	1	649	1
650	1	650	0	650	1	650	0	650	0	650	1	650	0	650	0	650	0	650	0	650	1	650	1
651	1	651	0	651	1	651	1	651	0	651	1	651	1	651	0	651	1	651	0	651	1	651	1
652	0	652	0	652	1	652	1	652	0	652	0	652	0	652	0	652	1	652	0	652	1	652	0
653	1	653	0	653	1	653	1	653	0	653	1	653	0	653	0	653	1	653	1	653	0	653	0
654	1	654	0	654	1	654	1	654	0	654	0	654	0	654	0	654	1	654	1	654	0	654	0
655	1	655	0	655	1	655	1	655	0	655	1	655	0	655	0	655	1	655	1	655	0	655	0
656	1	656	0	656	1	656	1	656	0	656	1	656	1	656	0	656	0	656	0	656	0	656	0
657	0	657	0	657	1	657	1	657	0	657	1	657	1	657	0	657	1	657	1	657	0	657	0
658	1	658	0	658	1	658	1	658	0	658	0	658	1	658	0	658	1	658	1	658	0	658	0
659	1	659	0	659	1	659	1	659	0	659	0	659	1	659	0	659	1	659	0	659	0	659	0
660	1	660	0	660	1	660	1	660	0	660	1	660	1	660	0	660	0	660	0	660	0	660	0
661	1	661	0	661	1	661	1	661	0	661	0	661	0	661	0	661	1	661	1	661	0	661	0
662	1	662	0	662	0	662	1	662	0	662	0	662	1	662	0	662	1	662	1	662	0	662	0
663	1	663	0	663	0	663	0	663	0	663	1	663	0	663	0	663	1	663	0	663	1	663	0
664	0	664	0	664	1	664	1	664	0	664	1	664	1	664	0	664	1	664	0	664	1	664	0
665	1	665	0	665	1	665	1	665	0	665	1	665	1	665	0	665	1	665	0	665	0	665	1
666	1	666	0	666	0	666	1	666	0	666	0	666	0	666	0	666	1	666	1	666	1	666	1
667	0	667	0	667	0	667	1	667	0	667	1	667	1	667	0	667	1	667	0	667	1	667	0
668	0	668	0	668	0	668	1	668	0	668	0	668	0	668	0	668	1	668	0	668	1	668	0
669	1	669	0	669	0	669	0	669	0	669	1	669	1	669	0	669	1	669	0	669	1	669	1
670	1	670	0	670	0	670	1	670	0	670	1	670	1	670	0	670	1	670	1	670	1	670	0
671	0	671	0	671	0	671	1	671	0	671	1	671	1	671	0	671	1	671	0	671	1	671	0
672	1	672	0	672	1	672	1	672	0	672	1	672	0	672	0	672	1	672	0	672	1	672	1
673	1	673	0	673	0	673	1	673	0	673	1	673	0	673	0	673	1	673	0	673	0	673	0
674	1	674	0	674	0	674	1	674	0	674	1	674	0	674	0	674	1	674	1	674	1	674	1
675	1	675	0	675	1	675	1	675	0	675	0	675	0	675	0	675	1	675	0	675	1	675	1
676	1	676	0	676	1	676	1	676	0	676	1	676	1	676	0	676	1	676	1	676	1	676	0
677	1	677	0	677	1	677	1	677	0	677	1	677	1	677	0	677	1	677	0	677	1	677	1
678	1	678	0	678	0	678	1	678	0	678	0	678	1	678	0	678	1	678	0	678	1	678	0
679	1	679	0	679	0	679	0	679	0	679	0	679	0	679	0	679	1	679	0	679	1	679	0
680	0	680	0	680	0	680	1	680	0	680	0	680	0	680	0	680	1	680	1	680	1	680	0
681	1	681	0	681	0	681	1	681	0	681	0	681	1	681	0	681	1	681	0	681	1	681	0
682	1	682	0	682	0	682	1	682	0	682	1	682	0	682	0	682	1	682	0	682	1	682	0
683	0	683	0	683	0	683	1	683	0	683	1	683	1	683	0	683	1	683	1	683	1	683	0
684	1	684	0	684	0	684	1	684	0	684	0	684	1	684	0	684	1	684	1	684	1	684	0
685	1	685	0	685	0	685	1	685	0	685	0	685	1	685	0	685	1	685	1	685	0	685	0
686	1	686	0	686	0	686	1	686	0	686	1	686	1	686	0	686	1	686	1	686	1	686	0
687	0	687	0	687	1	687	1	687	0	687	1	687	1	687	0	687	1	687	1	687	1	687	1
688	1	688	0	688	0	688	1	688	0	688	1	688	1	688	0	688	1	688	1	688	1	688	0
689	1	689	0	689	0	689	0	689	0	689	0	689	1	689	0	689	0	689	1	689	1	689	1
690	1	690	0	690	0	690	1	690	0	690	0	690	1	690	0	690	1	690	1	690	1	690	1
691	1	691	0	691	0	691	1	691	0	691	0	691	1	691	0	691	1	691	1	691	1	691	0
692	1	692	0	692	1	692	1	692	0	692	1	692	0	692	0	692	1	692	1	692	1	692	0
693	0	693	0	693	1	693	0	693	0	693	1	693	0	693	0	693	1	693	0	693	0	693	0
694	1	694	0	694	1	694	1	694	0	694	1	694	0	694	0	694	1	694	0	694	0	694	0
695	0	695	0	695	0	695	1	695	0	695	0	695	0	695	0	695	1	695	0	695	1	695	1
696	0	696	0	696	1	696	1	696	0	696	0	696	0	696	0	696	1	696	0	696	1	696	0
697	1	697	0	697	1	697	1	697	0	697	0	697	1	697	0	697	1	697	1	697	1	697	1
698	1	698	0	698	0	698	1	698	0	698	0	698	1	698	0	698	1	698	0	698	0	698	0
699	1	699	0	699	0	699	1	699	0	699	0	699	1	699	0	699	1	699	0	699	1	699	0
700	1	700	0	700	0	700	1	700	0	700	1	700	1	700	0	700	1	700	0	700	0	700	0
701	1	701	0	701	0	701	1	701	0	701	1	701	0	701	0	701	0	701	0	701	1	701	1
702	1	702	0	702	0	702	1	702	0	702	0	702	1	702	0	702	1	702	0	702	1	702	0
703	1	703	0	703	0	703	1	703	0	703	0	703	1	703	0	703	1	703	1	703	1	703	1
704	1	704	0	704	1	704	0	704	0	704	0	704	1	704	0	704	1	704	0	704	0	704	1
705	1	705	0	705	1	705	1	705	0	705	0	705	1	705	0	705	1	705	0	705	0	705	0
706	1	706	0	706	0	706	1	706	0	706	0	706	0	706	0	706	0	706	0	706	0	706	1
707	1	707	0	707	1	707	1	707	0	707	0	707	0	707	0	707	0	707	0	707	0	707	1
708	1	708	0	708	1	708	1	708	0	708	1	708	0	708	0	708	1	708	0	708	0	708	1
709	1	709	0	709	1	709	1	709	0	709	0	709	1	709	0	709	0	709	0	709	0	709	0
710	1	710	0	710	1	710	1	710	0	710	1	710	1	710	0	710	1	710	1	710	0	710	1
711	0	711	0	711	1	711	1	711	0	711	1	711	1	711	0	711	0	711	1	711	0	711	0
712	1	712	0	712	0	712	1	712	0	712	0	712	0	712	0	712	0	712	0	712	0	712	0
713	1	713	0	713	1	713	1	713	0	713	1	713	0	713	0	713	1	713	1	713	0	713	0
714	1	714	0	714	1	714	1	714	0	714	1	714	0	714	0	714	1	714	0	714	0	714	0
715	1	715	0	715	1	715	1	715	0	715	0	715	1	715	0	715	0	715	1	715	0	715	1
716	1	716	0	716	1	716	1	716	0	716	1	716	0	716	0	716	1	716	0	716	0	716	0
717	1	717	0	717	1	717	1	717	0	717	0	717	0	717	0	717	1	717	0	717	0	717	0
718	1	718	0	718	0	718	1	718	0	718	0	718	1	718	0	718	1	718	1	718	0	718	1
719	1	719	0	719	1	719	0	719	0	719	0	719	1	719	0	719	1	719	1	719	0	719	1
720	1	720	0	720	1	720	1	720	0	720	1	720	1	720	0	720	1	720	0	720	0	720	1
721	0	721	0	721	0	721	1	721	0	721	0	721	1	721	0	721	1	721	1	721	0	721	1
722	0	722	0	722	0	722	1	722	0	722	0	722	1	722	0	722	1	722	0	722	0	722	0
723	0	723	0	723	0	723	1	723	0	723	1	723	1	723	0	723	0	723	0	723	0	723	1
724	1	724	0	724	1	724	1	724	0	724	1	724	1	724	0	724	1	724	0	724	0	724	0
725	1	725	0	725	0	725	1	725	0	725	1	725	1	725	0	725	1	725	1	725	1	725	1
726	1	726	0	726	1	726	1	726	0	726	1	726	1	726	0	726	1	726	0	726	1	726	1
727	1	727	0	727	0	727	1	727	0	727	0	727	1	727	0	727	1	727	0	727	0	727	1
728	1	728	0	728	1	728	1	728	0	728	0	728	0	728	0	728	1	728	0	728	0	728	1
729	1	729	0	729	1	729	1	729	0	729	1	729	0	729	0	729	1	729	1	729	0	729	0
730	1	730	0	730	1	730	1	730	0	730	0	730	1	730	0	730	1	730	1	730	0	730	1
731	1	731	0	731	1	731	1	731	0	731	1	731	1	731	0	731	0	731	0	731	0	731	0
732	1	732	0	732	1	732	0	732	0	732	1	732	1	732	0	732	1	732	0	732	0	732	0
733	1	733	0	733	1	733	1	733	0	733	1	733	0	733	0	733	1	733	1	733	0	733	1
734	0	734	0	734	1	734	1	734	0	734	1	734	0	734	0	734	1	734	0	734	0	734	1
735	1	735	0	735	1	735	1	735	0	735	0	735	0	735	0	735	0	735	0	735	0	735	1
736	1	736	0	736	1	736	1	736	0	736	1	736	1	736	0	736	0	736	0	736	0	736	1
737	1	737	0	737	1	737	1	737	0	737	0	737	1	737	0	737	1	737	0	737	0	737	1
738	1	738	0	738	0	738	1	738	0	738	0	738	1	738	0	738	1	738	1	738	0	738	0
739	0	739	0	739	0	739	1	739	0	739	1	739	0	739	0	739	1	739	0	739	0	739	1
740	1	740	0	740	0	740	1	740	0	740	0	740	0	740	0	740	1	740	0	740	0	740	1
741	0	741	0	741	0	741	1	741	0	741	1	741	1	741	0	741	1	741	0	741	0	741	1
742	1	742	0	742	0	742	1	742	0	742	0	742	0	742	0	742	1	742	1	742	0	742	0
743	1	743	0	743	0	743	1	743	1	743	1	743	0	743	0	743	1	743	1	743	0	743	1
744	1	744	0	744	0	744	1	744	0	744	0	744	0	744	0	744	1	744	0	744	0	744	1
745	1	745	0	745	0	745	1	745	0	745	1	745	0	745	0	745	0	745	0	745	0	745	1
746	1	746	0	746	0	746	1	746	0	746	0	746	0	746	0	746	1	746	1	746	0	746	1
747	1	747	0	747	0	747	1	747	0	747	0	747	0	747	0	747	1	747	0	747	0	747	1
748	1	748	0	748	0	748	1	748	0	748	0	748	0	748	0	748	1	748	0	748	0	748	1
749	1	749	0	749	0	749	1	749	0	749	1	749	0	749	0	749	1	749	0	749	0	749	1
750	1	750	0	750	0	750	1	750	0	750	0	750	0	750	0	750	1	750	1	750	0	750	1
751	0	751	0	751	1	751	1	751	0	751	0	751	1	751	0	751	1	751	0	751	0	751	1
752	1	752	0	752	1	752	1	752	0	752	1	752	0	752	0	752	0	752	0	752	0	752	1
753	1	753	0	753	1	753	1	753	0	753	1	753	0	753	0	753	1	753	1	753	0	753	1
754	1	754	0	754	1	754	1	754	0	754	1	754	1	754	0	754	1	754	0	754	0	754	1
755	1	755	0	755	0	755	1	755	0	755	0	755	0	755	0	755	1	755	1	755	0	755	1
756	1	756	0	756	1	756	1	756	0	756	1	756	1	756	0	756	1	756	1	756	0	756	0
757	1	757	0	757	1	757	1	757	0	757	0	757	0	757	0	757	1	757	1	757	0	757	1
758	1	758	0	758	1	758	1	758	0	758	0	758	0	758	0	758	1	758	0	758	0	758	1
759	1	759	0	759	1	759	1	759	0	759	1	759	0	759	0	759	0	759	1	759	0	759	1
760	1	760	0	760	0	760	1	760	0	760	1	760	0	760	0	760	0	760	0	760	0	760	1
761	1	761	0	761	1	761	1	761	0	761	0	761	0	761	0	761	1	761	1	761	0	761	1
762	1	762	0	762	1	762	1	762	0	762	1	762	1	762	0	762	1	762	0	762	0	762	1
763	1	763	0	763	1	763	1	763	0	763	0	763	1	763	0	763	0	763	1	763	0	763	1
764	1	764	0	764	1	764	1	764	0	764	1	764	0	764	0	764	0	764	1	764	0	764	1
765	1	765	0	765	0	765	1	765	0	765	1	765	0	765	0	765	1	765	1	765	0	765	1
766	1	766	0	766	1	766	1	766	0	766	0	766	0	766	0	766	1	766	1	766	0	766	1
767	0	767	0	767	0	767	1	767	0	767	1	767	0	767	0	767	1	767	0	767	0	767	1
768	1	768	0	768	1	768	1	768	0	768	0	768	1	768	0	768	1	768	1	768	0	768	0
769	1	769	0	769	1	769	1	769	0	769	1	769	0	769	0	769	1	769	1	769	0	769	1
770	1	770	0	770	1	770	1	770	1	770	1	770	0	770	0	770	1	770	0	770	0	770	1
771	1	771	0	771	0	771	1	771	1	771	1	771	0	771	0	771	0	771	0	771	0	771	1
772	1	772	0	772	1	772	1	772	1	772	1	772	0	772	0	772	1	772	1	772	0	772	1
773	1	773	0	773	0	773	1	773	1	773	0	773	0	773	0	773	1	773	1	773	0	773	1
774	1	774	0	774	1	774	1	774	1	774	1	774	0	774	0	774	0	774	0	774	0	774	1
775	1	775	0	775	1	775	1	775	1	775	1	775	0	775	0	775	0	775	0	775	0	775	1
776	0	776	0	776	1	776	1	776	1	776	0	776	0	776	0	776	0	776	1	776	0	776	1
777	0	777	0	777	1	777	1	777	1	777	0	777	0	777	0	777	1	777	0	777	0	777	1
778	1	778	0	778	1	778	1	778	0	778	0	778	0	778	0	778	1	778	1	778	0	778	1
779	1	779	0	779	1	779	1	779	0	779	1	779	0	779	0	779	0	779	0	779	0	779	1
780	1	780	0	780	1	780	1	780	1	780	0	780	0	780	0	780	0	780	1	780	0	780	0
781	0	781	0	781	0	781	1	781	0	781	1	781	0	781	0	781	1	781	0	781	0	781	1
782	1	782	0	782	1	782	1	782	0	782	0	782	0	782	0	782	0	782	1	782	0	782	1
783	1	783	0	783	1	783	1	783	0	783	0	783	0	783	0	783	1	783	1	783	0	783	1
784	1	784	0	784	1	784	1	784	0	784	0	784	0	784	0	784	0	784	0	784	0	784	0
785	1	785	0	785	1	785	1	785	0	785	0	785	0	785	0	785	0	785	0	785	0	785	1
786	0	786	0	786	1	786	1	786	0	786	1	786	0	786	0	786	1	786	1	786	0	786	0
787	1	787	0	787	1	787	1	787	1	787	1	787	0	787	0	787	0	787	0	787	0	787	1
788	0	788	0	788	1	788	1	788	1	788	1	788	0	788	0	788	0	788	0	788	0	788	0
789	0	789	0	789	1	789	1	789	1	789	0	789	0	789	0	789	1	789	1	789	0	789	1
790	1	790	0	790	1	790	1	790	1	790	1	790	0	790	0	790	0	790	1	790	0	790	1
791	1	791	0	791	1	791	1	791	1	791	1	791	0	791	0	791	1	791	0	791	0	791	1
792	1	792	0	792	1	792	1	792	1	792	1	792	0	792	0	792	1	792	0	792	0	792	1
793	1	793	0	793	1	793	1	793	0	793	1	793	0	793	0	793	1	793	1	793	0	793	1
794	0	794	0	794	1	794	1	794	0	794	0	794	0	794	0	794	1	794	0	794	0	794	1
795	1	795	0	795	0	795	1	795	1	795	0	795	0	795	0	795	0	795	0	795	0	795	1
796	0	796	0	796	1	796	1	796	1	796	1	796	0	796	0	796	0	796	0	796	0	796	1
797	1	797	0	797	1	797	0	797	1	797	0	797	0	797	0	797	0	797	1	797	0	797	1
798	1	798	0	798	1	798	1	798	1	798	1	798	0	798	0	798	0	798	0	798	0	798	1
799	1	799	0	799	1	799	1	799	1	799	0	799	0	799	0	799	0	799	0	799	0	799	1
800	0	800	0	800	1	800	1	800	0	800	0	800	0	800	0	800	1	800	1	800	0	800	1
801	1	801	0	801	1	801	1	801	1	801	0	801	0	801	0	801	1	801	0	801	0	801	0
802	1	802	0	802	1	802	1	802	1	802	1	802	0	802	0	802	1	802	1	802	0	802	0
803	1	803	0	803	1	803	1	803	1	803	1	803	0	803	0	803	0	803	0	803	0	803	1
804	1	804	0	804	1	804	1	804	0	804	0	804	0	804	0	804	1	804	1	804	0	804	1
805	1	805	0	805	1	805	1	805	1	805	0	805	0	805	0	805	1	805	1	805	0	805	1
806	1	806	0	806	1	806	1	806	1	806	0	806	0	806	0	806	1	806	1	806	0	806	0
807	0	807	0	807	1	807	1	807	1	807	1	807	0	807	0	807	1	807	1	807	0	807	1
808	1	808	0	808	1	808	1	808	0	808	0	808	0	808	0	808	1	808	0	808	0	808	1
809	1	809	0	809	1	809	1	809	1	809	0	809	0	809	0	809	0	809	1	809	0	809	0
810	1	810	0	810	1	810	1	810	0	810	1	810	0	810	0	810	1	810	1	810	0	810	1
811	0	811	0	811	1	811	1	811	1	811	0	811	0	811	0	811	1	811	0	811	0	811	0
812	1	812	0	812	1	812	1	812	0	812	1	812	0	812	0	812	1	812	1	812	0	812	0
813	1	813	0	813	1	813	1	813	1	813	0	813	0	813	0	813	1	813	0	813	0	813	0
814	1	814	0	814	1	814	1	814	1	814	1	814	0	814	0	814	1	814	0	814	0	814	0
815	0	815	0	815	1	815	1	815	0	815	1	815	0	815	0	815	1	815	1	815	0	815	0
816	1	816	0	816	1	816	1	816	1	816	0	816	0	816	0	816	1	816	0	816	0	816	0
817	1	817	0	817	1	817	1	817	1	817	0	817	0	817	0	817	1	817	0	817	0	817	1
818	1	818	0	818	1	818	1	818	1	818	1	818	0	818	0	818	1	818	0	818	0	818	1
819	1	819	0	819	1	819	1	819	1	819	1	819	0	819	0	819	0	819	0	819	0	819	1
820	1	820	0	820	1	820	1	820	0	820	1	820	0	820	0	820	1	820	0	820	0	820	1
821	0	821	0	821	1	821	1	821	1	821	0	821	0	821	0	821	1	821	0	821	0	821	0
822	1	822	0	822	1	822	1	822	0	822	1	822	0	822	0	822	1	822	0	822	0	822	0
823	0	823	0	823	1	823	1	823	1	823	0	823	0	823	0	823	1	823	0	823	0	823	0
824	1	824	0	824	1	824	1	824	1	824	0	824	0	824	0	824	0	824	0	824	0	824	0
825	1	825	0	825	1	825	1	825	0	825	1	825	0	825	0	825	0	825	0	825	0	825	0
826	1	826	0	826	0	826	1	826	1	826	1	826	0	826	0	826	0	826	0	826	0	826	0
827	1	827	0	827	0	827	0	827	0	827	0	827	0	827	0	827	1	827	1	827	0	827	1
828	0	828	0	828	1	828	1	828	1	828	1	828	0	828	0	828	1	828	0	828	0	828	0
829	0	829	0	829	1	829	1	829	0	829	1	829	0	829	0	829	1	829	0	829	0	829	0
830	0	830	0	830	1	830	1	830	1	830	1	830	0	830	0	830	1	830	0	830	0	830	1
831	1	831	0	831	1	831	1	831	1	831	1	831	0	831	0	831	1	831	0	831	0	831	0
832	1	832	0	832	0	832	1	832	0	832	0	832	0	832	0	832	1	832	0	832	0	832	0
833	1	833	0	833	1	833	1	833	0	833	0	833	0	833	0	833	1	833	1	833	0	833	0
834	0	834	0	834	0	834	1	834	1	834	0	834	0	834	0	834	1	834	0	834	0	834	1
835	0	835	0	835	0	835	1	835	0	835	0	835	0	835	0	835	1	835	1	835	0	835	0
836	0	836	0	836	0	836	1	836	1	836	0	836	1	836	0	836	1	836	1	836	0	836	0
837	0	837	0	837	0	837	0	837	0	837	0	837	0	837	0	837	1	837	1	837	0	837	0
838	0	838	0	838	0	838	0	838	1	838	0	838	0	838	0	838	1	838	0	838	0	838	0
839	0	839	0	839	0	839	0	839	0	839	0	839	0	839	0	839	1	839	1	839	0	839	0
840	0	840	0	840	0	840	1	840	0	840	0	840	0	840	0	840	0	840	0	840	0	840	0
841	0	841	0	841	0	841	1	841	0	841	0	841	1	841	0	841	1	841	0	841	0	841	0
842	0	842	0	842	0	842	1	842	0	842	1	842	0	842	0	842	1	842	0	842	0	842	0
843	0	843	0	843	1	843	1	843	0	843	1	843	1	843	0	843	1	843	1	843	0	843	0
844	0	844	0	844	0	844	1	844	0	844	1	844	0	844	0	844	1	844	1	844	0	844	0
845	0	845	0	845	1	845	1	845	0	845	0	845	1	845	0	845	0	845	1	845	0	845	0
846	0	846	0	846	0	846	1	846	0	846	0	846	1	846	0	846	1	846	0	846	0	846	0
847	0	847	0	847	1	847	1	847	0	847	0	847	1	847	0	847	0	847	0	847	0	847	0
848	0	848	0	848	1	848	1	848	0	848	1	848	0	848	0	848	0	848	0	848	0	848	0
849	0	849	0	849	1	849	1	849	0	849	1	849	0	849	0	849	1	849	0	849	0	849	0
850	0	850	0	850	1	850	0	850	0	850	0	850	0	850	0	850	1	850	0	850	0	850	0
851	0	851	0	851	1	851	1	851	0	851	1	851	0	851	0	851	1	851	0	851	0	851	0
852	0	852	0	852	1	852	1	852	0	852	1	852	0	852	0	852	1	852	1	852	0	852	0
853	0	853	0	853	1	853	1	853	0	853	1	853	1	853	0	853	1	853	1	853	0	853	0
854	0	854	0	854	1	854	1	854	1	854	0	854	0	854	0	854	1	854	1	854	0	854	0
855	0	855	0	855	0	855	1	855	0	855	1	855	1	855	0	855	1	855	0	855	0	855	0
856	0	856	0	856	1	856	1	856	0	856	1	856	0	856	0	856	1	856	0	856	0	856	0
857	0	857	0	857	1	857	1	857	0	857	0	857	1	857	0	857	1	857	1	857	0	857	0
858	1	858	0	858	1	858	1	858	0	858	1	858	0	858	0	858	1	858	1	858	0	858	0
859	0	859	0	859	1	859	1	859	0	859	1	859	0	859	0	859	1	859	1	859	0	859	1
860	0	860	0	860	1	860	1	860	0	860	0	860	0	860	0	860	1	860	1	860	0	860	0
861	1	861	0	861	1	861	1	861	0	861	1	861	0	861	0	861	0	861	0	861	0	861	1
862	0	862	0	862	1	862	1	862	0	862	0	862	0	862	0	862	1	862	1	862	0	862	1
863	1	863	0	863	1	863	0	863	0	863	1	863	0	863	0	863	0	863	1	863	0	863	1
864	1	864	0	864	1	864	1	864	0	864	0	864	1	864	0	864	0	864	1	864	0	864	0
865	1	865	0	865	1	865	1	865	0	865	1	865	1	865	0	865	1	865	1	865	0	865	0
866	0	866	0	866	0	866	0	866	0	866	1	866	0	866	0	866	1	866	1	866	0	866	1
867	1	867	0	867	1	867	1	867	0	867	1	867	0	867	0	867	0	867	0	867	0	867	0
868	0	868	0	868	0	868	1	868	0	868	1	868	0	868	0	868	1	868	1	868	0	868	0
869	1	869	0	869	1	869	1	869	0	869	0	869	0	869	0	869	0	869	1	869	0	869	0
870	1	870	0	870	1	870	1	870	0	870	1	870	1	870	0	870	1	870	0	870	0	870	0
871	1	871	0	871	1	871	1	871	0	871	1	871	0	871	0	871	1	871	1	871	0	871	0
872	1	872	0	872	1	872	1	872	0	872	0	872	1	872	0	872	1	872	1	872	0	872	0
873	0	873	0	873	1	873	1	873	0	873	0	873	1	873	0	873	1	873	0	873	0	873	1
874	1	874	0	874	0	874	1	874	0	874	0	874	0	874	0	874	1	874	1	874	0	874	1
875	0	875	0	875	1	875	1	875	0	875	1	875	0	875	0	875	0	875	1	875	0	875	0
876	1	876	0	876	0	876	1	876	0	876	0	876	0	876	0	876	0	876	0	876	0	876	0
877	0	877	0	877	1	877	1	877	0	877	0	877	1	877	0	877	0	877	0	877	0	877	0
878	1	878	0	878	1	878	1	878	0	878	0	878	1	878	0	878	0	878	0	878	0	878	0
879	1	879	0	879	1	879	1	879	0	879	1	879	1	879	0	879	1	879	1	879	0	879	0
880	1	880	0	880	1	880	1	880	0	880	1	880	1	880	0	880	1	880	1	880	0	880	0
881	0	881	0	881	1	881	1	881	0	881	1	881	0	881	0	881	1	881	1	881	0	881	0
882	0	882	0	882	1	882	1	882	0	882	1	882	1	882	0	882	1	882	1	882	0	882	0
883	1	883	0	883	1	883	1	883	0	883	1	883	1	883	0	883	1	883	1	883	0	883	1
884	0	884	0	884	1	884	0	884	0	884	1	884	1	884	0	884	1	884	1	884	0	884	0
885	1	885	0	885	1	885	0	885	0	885	1	885	0	885	0	885	0	885	1	885	0	885	1
886	0	886	0	886	1	886	1	886	0	886	1	886	1	886	0	886	1	886	1	886	0	886	0
887	1	887	0	887	1	887	1	887	0	887	1	887	1	887	0	887	1	887	0	887	0	887	0
888	1	888	0	888	1	888	1	888	0	888	0	888	1	888	0	888	1	888	1	888	0	888	1
889	1	889	0	889	1	889	1	889	0	889	1	889	0	889	0	889	1	889	1	889	0	889	0
890	0	890	0	890	0	890	1	890	0	890	1	890	1	890	0	890	1	890	1	890	0	890	1
891	1	891	0	891	1	891	1	891	0	891	1	891	0	891	0	891	1	891	0	891	0	891	0
892	1	892	0	892	1	892	1	892	0	892	0	892	1	892	0	892	1	892	1	892	0	892	0
893	1	893	0	893	1	893	1	893	0	893	0	893	1	893	0	893	1	893	0	893	0	893	0
894	1	894	0	894	1	894	1	894	0	894	1	894	1	894	0	894	0	894	1	894	0	894	0
895	1	895	0	895	1	895	1	895	0	895	0	895	0	895	0	895	0	895	1	895	0	895	0
896	1	896	0	896	1	896	1	896	0	896	0	896	1	896	0	896	1	896	1	896	0	896	0
897	1	897	0	897	1	897	0	897	0	897	1	897	1	897	0	897	1	897	1	897	0	897	0
898	1	898	0	898	1	898	0	898	0	898	0	898	0	898	0	898	0	898	1	898	0	898	0
899	1	899	0	899	1	899	1	899	0	899	0	899	0	899	0	899	0	899	1	899	0	899	0
900	1	900	0	900	1	900	1	900	0	900	1	900	0	900	0	900	0	900	1	900	0	900	1
901	1	901	0	901	0	901	1	901	0	901	1	901	0	901	0	901	0	901	1	901	0	901	0
902	1	902	0	902	1	902	0	902	0	902	1	902	1	902	0	902	1	902	1	902	0	902	1
903	1	903	0	903	1	903	1	903	0	903	0	903	1	903	0	903	0	903	1	903	0	903	1
904	1	904	0	904	1	904	1	904	0	904	0	904	0	904	0	904	1	904	1	904	0	904	1
905	1	905	0	905	1	905	0	905	0	905	1	905	1	905	0	905	1	905	1	905	0	905	1
906	1	906	0	906	1	906	1	906	0	906	0	906	1	906	0	906	1	906	1	906	0	906	0
907	1	907	0	907	1	907	1	907	0	907	0	907	1	907	0	907	1	907	1	907	0	907	0
908	1	908	0	908	1	908	1	908	0	908	0	908	1	908	0	908	0	908	1	908	0	908	0
909	1	909	0	909	1	909	1	909	0	909	0	909	0	909	0	909	0	909	0	909	0	909	0
910	0	910	0	910	1	910	1	910	0	910	0	910	1	910	0	910	1	910	1	910	0	910	0
911	1	911	0	911	0	911	1	911	0	911	1	911	0	911	0	911	1	911	1	911	0	911	0
912	0	912	0	912	1	912	1	912	0	912	1	912	1	912	0	912	1	912	1	912	0	912	0
913	1	913	0	913	1	913	0	913	0	913	1	913	0	913	0	913	0	913	1	913	0	913	0
914	0	914	0	914	1	914	1	914	0	914	1	914	1	914	0	914	0	914	1	914	0	914	0
915	0	915	0	915	1	915	1	915	0	915	1	915	1	915	0	915	0	915	1	915	0	915	1
916	1	916	0	916	0	916	1	916	0	916	1	916	1	916	0	916	0	916	0	916	0	916	0
917	1	917	0	917	1	917	1	917	0	917	1	917	0	917	0	917	0	917	0	917	0	917	0
918	1	918	0	918	1	918	1	918	0	918	0	918	1	918	0	918	0	918	1	918	0	918	0
919	1	919	0	919	1	919	1	919	0	919	0	919	0	919	0	919	0	919	1	919	0	919	1
920	1	920	0	920	1	920	1	920	0	920	0	920	1	920	0	920	0	920	1	920	0	920	1
921	1	921	0	921	1	921	1	921	0	921	0	921	1	921	0	921	0	921	1	921	0	921	1
922	1	922	0	922	1	922	1	922	0	922	0	922	0	922	0	922	0	922	1	922	0	922	1
923	1	923	0	923	1	923	1	923	0	923	0	923	1	923	0	923	1	923	1	923	0	923	0
924	0	924	0	924	1	924	1	924	0	924	0	924	0	924	0	924	0	924	1	924	0	924	0
925	1	925	0	925	1	925	0	925	0	925	1	925	0	925	0	925	0	925	1	925	0	925	1
926	0	926	0	926	1	926	0	926	0	926	0	926	1	926	0	926	0	926	1	926	0	926	0
927	1	927	0	927	1	927	1	927	0	927	0	927	0	927	0	927	0	927	1	927	0	927	0
928	0	928	0	928	1	928	1	928	0	928	0	928	1	928	0	928	0	928	0	928	0	928	0
929	1	929	0	929	1	929	0	929	0	929	1	929	1	929	0	929	1	929	0	929	0	929	0
930	1	930	0	930	1	930	1	930	0	930	0	930	1	930	0	930	1	930	1	930	0	930	1
931	0	931	0	931	0	931	1	931	0	931	0	931	0	931	0	931	1	931	1	931	0	931	1
932	1	932	0	932	1	932	1	932	0	932	1	932	1	932	0	932	1	932	1	932	0	932	1
933	1	933	0	933	1	933	1	933	0	933	1	933	0	933	0	933	0	933	0	933	0	933	0
934	0	934	0	934	1	934	1	934	0	934	1	934	0	934	0	934	0	934	1	934	0	934	1
935	1	935	0	935	1	935	1	935	0	935	1	935	0	935	0	935	1	935	1	935	0	935	0
936	0	936	0	936	0	936	1	936	0	936	0	936	0	936	0	936	0	936	1	936	0	936	0
937	1	937	0	937	1	937	1	937	0	937	1	937	1	937	0	937	1	937	1	937	0	937	1
938	1	938	0	938	0	938	1	938	0	938	0	938	0	938	0	938	1	938	1	938	0	938	1
939	1	939	0	939	1	939	1	939	0	939	1	939	1	939	0	939	0	939	1	939	0	939	1
940	1	940	0	940	0	940	1	940	0	940	0	940	1	940	0	940	0	940	1	940	0	940	0
941	0	941	0	941	1	941	1	941	0	941	0	941	1	941	0	941	1	941	0	941	0	941	0
942	1	942	0	942	1	942	1	942	0	942	1	942	1	942	0	942	0	942	1	942	0	942	0
943	0	943	0	943	0	943	1	943	0	943	1	943	1	943	0	943	0	943	1	943	0	943	0
944	0	944	0	944	1	944	1	944	0	944	1	944	0	944	0	944	1	944	1	944	0	944	0
945	1	945	0	945	1	945	1	945	0	945	1	945	1	945	0	945	1	945	1	945	0	945	1
946	1	946	0	946	1	946	1	946	0	946	0	946	0	946	0	946	1	946	1	946	0	946	0
947	1	947	0	947	1	947	1	947	0	947	1	947	1	947	0	947	1	947	1	947	0	947	0
948	0	948	0	948	0	948	1	948	0	948	1	948	1	948	0	948	1	948	1	948	0	948	1
949	0	949	0	949	1	949	1	949	0	949	1	949	1	949	0	949	0	949	1	949	0	949	1
950	1	950	0	950	1	950	1	950	0	950	1	950	0	950	0	950	0	950	1	950	0	950	1
951	1	951	0	951	1	951	1	951	0	951	0	951	0	951	0	951	1	951	1	951	0	951	1
952	1	952	0	952	1	952	0	952	0	952	0	952	1	952	0	952	1	952	1	952	0	952	0
953	1	953	0	953	1	953	1	953	0	953	0	953	1	953	0	953	1	953	1	953	0	953	0
954	0	954	0	954	1	954	1	954	0	954	1	954	1	954	0	954	1	954	0	954	0	954	0
955	1	955	0	955	1	955	0	955	0	955	1	955	1	955	0	955	1	955	1	955	0	955	0
956	1	956	0	956	1	956	1	956	0	956	1	956	0	956	0	956	0	956	1	956	0	956	0
957	0	957	0	957	1	957	1	957	0	957	1	957	1	957	0	957	1	957	1	957	0	957	0
958	1	958	0	958	1	958	1	958	0	958	1	958	1	958	0	958	1	958	1	958	0	958	0
959	0	959	0	959	1	959	1	959	0	959	1	959	1	959	0	959	1	959	1	959	0	959	1
960	0	960	0	960	1	960	0	960	0	960	0	960	1	960	0	960	1	960	1	960	0	960	1
961	1	961	0	961	1	961	1	961	0	961	0	961	0	961	0	961	1	961	1	961	0	961	0
962	1	962	0	962	1	962	1	962	0	962	0	962	1	962	0	962	1	962	1	962	0	962	1
963	1	963	0	963	1	963	1	963	0	963	1	963	0	963	0	963	1	963	1	963	0	963	0
964	0	964	0	964	1	964	1	964	0	964	0	964	0	964	0	964	1	964	0	964	0	964	0
965	0	965	0	965	1	965	1	965	0	965	0	965	0	965	0	965	1	965	1	965	0	965	0
966	1	966	0	966	0	966	1	966	0	966	1	966	0	966	0	966	0	966	0	966	0	966	1
967	1	967	0	967	1	967	1	967	0	967	1	967	1	967	0	967	1	967	1	967	0	967	1
968	0	968	0	968	0	968	1	968	0	968	1	968	1	968	0	968	1	968	1	968	0	968	0
969	1	969	0	969	0	969	1	969	0	969	1	969	1	969	0	969	1	969	1	969	0	969	0
970	1	970	0	970	1	970	1	970	0	970	1	970	0	970	0	970	1	970	1	970	0	970	0
971	0	971	0	971	0	971	0	971	0	971	1	971	1	971	0	971	1	971	1	971	0	971	0
972	0	972	0	972	1	972	1	972	0	972	0	972	1	972	0	972	1	972	1	972	0	972	1
973	1	973	0	973	1	973	1	973	0	973	1	973	1	973	0	973	1	973	1	973	1	973	1
974	1	974	0	974	1	974	0	974	0	974	1	974	0	974	0	974	1	974	1	974	1	974	1
975	0	975	0	975	1	975	1	975	0	975	1	975	0	975	0	975	1	975	0	975	1	975	1
976	1	976	0	976	1	976	1	976	0	976	0	976	0	976	0	976	1	976	0	976	1	976	1
977	0	977	0	977	1	977	1	977	0	977	1	977	1	977	0	977	1	977	1	977	0	977	1
978	0	978	0	978	1	978	1	978	0	978	1	978	1	978	0	978	1	978	1	978	1	978	1
979	1	979	0	979	1	979	0	979	0	979	0	979	1	979	0	979	1	979	0	979	1	979	0
980	1	980	0	980	1	980	0	980	0	980	0	980	1	980	0	980	1	980	1	980	1	980	0
981	1	981	0	981	1	981	0	981	0	981	1	981	0	981	0	981	1	981	1	981	1	981	0
982	1	982	0	982	1	982	1	982	0	982	1	982	1	982	0	982	1	982	1	982	1	982	1
983	0	983	0	983	0	983	1	983	0	983	1	983	0	983	0	983	1	983	1	983	0	983	0
984	0	984	0	984	1	984	1	984	0	984	0	984	1	984	0	984	1	984	1	984	1	984	0
985	0	985	0	985	0	985	0	985	0	985	1	985	0	985	0	985	1	985	1	985	0	985	0
986	1	986	0	986	1	986	1	986	0	986	0	986	1	986	0	986	1	986	1	986	1	986	0
987	0	987	0	987	1	987	0	987	0	987	1	987	0	987	0	987	1	987	1	987	1	987	1
988	0	988	0	988	1	988	1	988	0	988	1	988	1	988	0	988	1	988	0	988	1	988	0
989	1	989	0	989	1	989	1	989	0	989	0	989	1	989	0	989	1	989	1	989	1	989	1
990	0	990	0	990	1	990	0	990	0	990	1	990	1	990	0	990	1	990	0	990	1	990	1
991	0	991	0	991	0	991	1	991	0	991	1	991	0	991	0	991	1	991	0	991	1	991	1
992	1	992	0	992	1	992	1	992	0	992	1	992	1	992	0	992	1	992	0	992	0	992	1
993	1	993	0	993	1	993	1	993	0	993	0	993	0	993	0	993	1	993	1	993	1	993	1
994	0	994	0	994	1	994	1	994	0	994	0	994	1	994	0	994	1	994	1	994	1	994	0
995	1	995	0	995	1	995	1	995	0	995	1	995	1	995	0	995	0	995	0	995	1	995	1
996	1	996	0	996	1	996	1	996	0	996	1	996	1	996	0	996	0	996	0	996	0	996	1
997	1	997	0	997	0	997	0	997	0	997	1	997	0	997	0	997	1	997	0	997	0	997	1
998	1	998	0	998	0	998	1	998	0	998	1	998	1	998	0	998	1	998	1	998	1	998	1
999	1	999	0	999	1	999	0	999	0	999	0	999	1	999	0	999	1	999	0	999	1	999	1
1000	1	1000	0	1000	1	1000	1	1000	0	1000	1	1000	0	1000	0	1000	1	1000	0	1000	1	1000	1
1001	0	1001	0	1001	0	1001	1	1001	0	1001	1	1001	1	1001	0	1001	1	1001	1	1001	1	1001	1
1002	0	1002	0	1002	1	1002	0	1002	0	1002	1	1002	1	1002	0	1002	1	1002	0	1002	1	1002	1
1003	0	1003	0	1003	0	1003	1	1003	0	1003	1	1003	0	1003	0	1003	1	1003	0	1003	1	1003	1
1004	1	1004	0	1004	1	1004	1	1004	0	1004	1	1004	0	1004	0	1004	1	1004	0	1004	1	1004	1
1005	1	1005	0	1005	0	1005	0	1005	0	1005	1	1005	1	1005	0	1005	0	1005	0	1005	1	1005	1
1006	0	1006	0	1006	1	1006	1	1006	0	1006	0	1006	1	1006	0	1006	1	1006	0	1006	0	1006	1
1007	1	1007	0	1007	0	1007	1	1007	0	1007	0	1007	1	1007	0	1007	1	1007	1	1007	1	1007	1
1008	0	1008	0	1008	1	1008	1	1008	0	1008	1	1008	0	1008	0	1008	1	1008	1	1008	0	1008	1
1009	0	1009	0	1009	0	1009	1	1009	0	1009	0	1009	1	1009	0	1009	1	1009	0	1009	1	1009	1
1010	1	1010	0	1010	0	1010	1	1010	0	1010	1	1010	1	1010	0	1010	1	1010	0	1010	1	1010	0
1011	0	1011	0	1011	0	1011	1	1011	0	1011	0	1011	1	1011	0	1011	1	1011	1	1011	1	1011	1
1012	1	1012	0	1012	0	1012	0	1012	0	1012	0	1012	1	1012	0	1012	1	1012	0	1012	1	1012	1
1013	0	1013	0	1013	0	1013	1	1013	0	1013	0	1013	1	1013	0	1013	1	1013	1	1013	1	1013	1
1014	1	1014	0	1014	0	1014	1	1014	0	1014	0	1014	1	1014	0	1014	1	1014	1	1014	1	1014	1
1015	1	1015	0	1015	0	1015	1	1015	0	1015	0	1015	1	1015	0	1015	1	1015	0	1015	1	1015	1
1016	0	1016	0	1016	0	1016	1	1016	0	1016	0	1016	0	1016	0	1016	1	1016	1	1016	1	1016	1
1017	0	1017	0	1017	0	1017	1	1017	0	1017	0	1017	0	1017	0	1017	1	1017	1	1017	1	1017	1
1018	1	1018	0	1018	0	1018	1	1018	0	1018	0	1018	1	1018	0	1018	1	1018	1	1018	1	1018	1
1019	1	1019	0	1019	0	1019	1	1019	0	1019	0	1019	1	1019	0	1019	1	1019	0	1019	1	1019	0
1020	0	1020	0	1020	0	1020	1	1020	0	1020	0	1020	1	1020	0	1020	1	1020	1	1020	1	1020	1
1021	1	1021	0	1021	0	1021	0	1021	0	1021	0	1021	0	1021	0	1021	1	1021	1	1021	1	1021	1
1022	1	1022	0	1022	0	1022	1	1022	1	1022	0	1022	0	1022	0	1022	1	1022	1	1022	1	1022	1
1023	1	1023	0	1023	0	1023	0	1023	1	1023	0	1023	0	1023	1	1023	1	1023	1	1023	1	1023	1
1024	0	1024	0	1024	0	1024	1	1024	0	1024	0	1024	0	1024	1	1024	1	1024	0	1024	1	1024	1
1025	0	1025	0	1025	0	1025	1	1025	1	1025	0	1025	0	1025	1	1025	1	1025	1	1025	1	1025	0
1026	0	1026	0	1026	1	1026	1	1026	0	1026	0	1026	0	1026	1	1026	1	1026	0	1026	1	1026	1
1027	0	1027	0	1027	1	1027	1	1027	1	1027	0	1027	0	1027	1	1027	1	1027	1	1027	1	1027	1
1028	1	1028	0	1028	1	1028	1	1028	0	1028	0	1028	0	1028	1	1028	1	1028	0	1028	1	1028	1
1029	0	1029	0	1029	0	1029	1	1029	1	1029	0	1029	0	1029	1	1029	1	1029	0	1029	1	1029	1
1030	1	1030	0	1030	1	1030	0	1030	1	1030	0	1030	0	1030	0	1030	1	1030	0	1030	1	1030	1
1031	0	1031	0	1031	0	1031	1	1031	1	1031	0	1031	0	1031	1	1031	1	1031	0	1031	1	1031	1
1032	1	1032	0	1032	0	1032	0	1032	1	1032	0	1032	0	1032	1	1032	1	1032	0	1032	1	1032	1
1033	0	1033	0	1033	0	1033	1	1033	0	1033	0	1033	0	1033	1	1033	1	1033	0	1033	1	1033	1
1034	0	1034	0	1034	1	1034	1	1034	0	1034	0	1034	0	1034	0	1034	1	1034	0	1034	0	1034	0
1035	0	1035	0	1035	0	1035	1	1035	1	1035	0	1035	0	1035	1	1035	1	1035	0	1035	1	1035	1
1036	0	1036	0	1036	1	1036	0	1036	1	1036	0	1036	0	1036	1	1036	1	1036	0	1036	1	1036	1
1037	1	1037	0	1037	0	1037	0	1037	1	1037	0	1037	0	1037	0	1037	1	1037	0	1037	0	1037	1
1038	0	1038	0	1038	1	1038	0	1038	1	1038	0	1038	0	1038	1	1038	1	1038	0	1038	1	1038	0
1039	0	1039	0	1039	1	1039	0	1039	0	1039	0	1039	0	1039	1	1039	0	1039	0	1039	0	1039	0
1040	1	1040	0	1040	1	1040	0	1040	1	1040	0	1040	0	1040	1	1040	1	1040	1	1040	1	1040	1
1041	0	1041	0	1041	1	1041	0	1041	0	1041	0	1041	0	1041	1	1041	1	1041	1	1041	1	1041	1
1042	0	1042	0	1042	1	1042	1	1042	1	1042	0	1042	0	1042	1	1042	1	1042	1	1042	1	1042	1
1043	1	1043	0	1043	1	1043	1	1043	0	1043	1	1043	0	1043	1	1043	1	1043	0	1043	1	1043	0
1044	0	1044	0	1044	1	1044	1	1044	0	1044	0	1044	0	1044	1	1044	1	1044	0	1044	1	1044	1
1045	0	1045	0	1045	1	1045	0	1045	0	1045	0	1045	0	1045	0	1045	1	1045	0	1045	1	1045	1
1046	1	1046	0	1046	1	1046	0	1046	0	1046	0	1046	0	1046	1	1046	1	1046	0	1046	1	1046	1
1047	1	1047	0	1047	1	1047	0	1047	0	1047	0	1047	0	1047	1	1047	1	1047	0	1047	1	1047	0
1048	1	1048	0	1048	0	1048	0	1048	0	1048	0	1048	0	1048	1	1048	1	1048	0	1048	1	1048	1
1049	1	1049	0	1049	1	1049	1	1049	1	1049	0	1049	0	1049	0	1049	1	1049	0	1049	1	1049	1
1050	0	1050	0	1050	1	1050	1	1050	1	1050	0	1050	0	1050	0	1050	1	1050	0	1050	0	1050	1
1051	0	1051	0	1051	1	1051	0	1051	0	1051	0	1051	0	1051	1	1051	1	1051	0	1051	1	1051	0
1052	0	1052	0	1052	1	1052	0	1052	0	1052	0	1052	0	1052	1	1052	1	1052	0	1052	1	1052	0
1053	1	1053	0	1053	1	1053	0	1053	0	1053	0	1053	0	1053	0	1053	1	1053	0	1053	1	1053	0
1054	1	1054	0	1054	1	1054	1	1054	0	1054	0	1054	0	1054	1	1054	0	1054	0	1054	0	1054	1
1055	0	1055	0	1055	0	1055	0	1055	0	1055	1	1055	0	1055	0	1055	1	1055	0	1055	1	1055	0
1056	1	1056	0	1056	1	1056	0	1056	1	1056	0	1056	0	1056	1	1056	1	1056	0	1056	1	1056	1
1057	0	1057	0	1057	0	1057	0	1057	1	1057	0	1057	0	1057	1	1057	1	1057	0	1057	1	1057	1
1058	1	1058	0	1058	0	1058	1	1058	1	1058	0	1058	0	1058	1	1058	1	1058	0	1058	0	1058	1
1059	1	1059	0	1059	0	1059	0	1059	0	1059	1	1059	0	1059	1	1059	1	1059	0	1059	0	1059	1
1060	1	1060	0	1060	1	1060	0	1060	0	1060	0	1060	0	1060	1	1060	1	1060	0	1060	1	1060	1
1061	0	1061	0	1061	0	1061	0	1061	0	1061	0	1061	0	1061	0	1061	1	1061	0	1061	1	1061	0
1062	1	1062	0	1062	1	1062	0	1062	1	1062	1	1062	0	1062	0	1062	1	1062	0	1062	1	1062	1
1063	1	1063	0	1063	1	1063	0	1063	1	1063	0	1063	0	1063	1	1063	1	1063	0	1063	1	1063	1
1064	0	1064	0	1064	1	1064	1	1064	0	1064	0	1064	0	1064	0	1064	1	1064	0	1064	1	1064	1
1065	1	1065	0	1065	0	1065	1	1065	0	1065	0	1065	0	1065	1	1065	1	1065	0	1065	1	1065	1
1066	1	1066	0	1066	0	1066	0	1066	1	1066	0	1066	0	1066	0	1066	1	1066	0	1066	1	1066	1
1067	0	1067	0	1067	0	1067	1	1067	0	1067	0	1067	0	1067	1	1067	1	1067	0	1067	0	1067	1
1068	1	1068	0	1068	0	1068	1	1068	0	1068	1	1068	0	1068	1	1068	1	1068	0	1068	1	1068	1
1069	1	1069	0	1069	0	1069	1	1069	0	1069	0	1069	0	1069	1	1069	1	1069	0	1069	1	1069	1
1070	1	1070	0	1070	1	1070	1	1070	0	1070	0	1070	0	1070	1	1070	1	1070	0	1070	1	1070	1
1071	1	1071	0	1071	0	1071	1	1071	0	1071	0	1071	0	1071	1	1071	1	1071	0	1071	1	1071	1
1072	1	1072	0	1072	1	1072	1	1072	0	1072	0	1072	0	1072	1	1072	1	1072	0	1072	1	1072	0
1073	0	1073	0	1073	0	1073	1	1073	0	1073	0	1073	0	1073	1	1073	1	1073	0	1073	1	1073	1
1074	1	1074	0	1074	1	1074	1	1074	0	1074	0	1074	0	1074	1	1074	1	1074	0	1074	1	1074	0
1075	1	1075	0	1075	1	1075	0	1075	0	1075	1	1075	0	1075	1	1075	1	1075	0	1075	1	1075	1
1076	1	1076	0	1076	0	1076	0	1076	0	1076	0	1076	0	1076	1	1076	1	1076	0	1076	1	1076	1
1077	1	1077	0	1077	1	1077	1	1077	0	1077	0	1077	0	1077	0	1077	1	1077	0	1077	1	1077	1
1078	1	1078	0	1078	1	1078	0	1078	0	1078	0	1078	0	1078	0	1078	1	1078	0	1078	1	1078	1
1079	1	1079	0	1079	0	1079	0	1079	0	1079	0	1079	0	1079	1	1079	1	1079	0	1079	1	1079	1
1080	0	1080	0	1080	0	1080	0	1080	0	1080	0	1080	0	1080	1	1080	1	1080	0	1080	0	1080	1
1081	1	1081	0	1081	0	1081	1	1081	0	1081	1	1081	0	1081	1	1081	1	1081	0	1081	1	1081	1
1082	1	1082	0	1082	0	1082	0	1082	0	1082	1	1082	0	1082	1	1082	1	1082	0	1082	1	1082	1
1083	0	1083	0	1083	0	1083	0	1083	0	1083	1	1083	0	1083	0	1083	1	1083	0	1083	1	1083	1
1084	0	1084	0	1084	0	1084	1	1084	0	1084	1	1084	0	1084	1	1084	1	1084	0	1084	1	1084	1
1085	0	1085	0	1085	0	1085	1	1085	0	1085	1	1085	0	1085	0	1085	1	1085	0	1085	1	1085	1
1086	1	1086	0	1086	0	1086	1	1086	0	1086	0	1086	0	1086	1	1086	1	1086	0	1086	1	1086	1
1087	1	1087	0	1087	0	1087	1	1087	1	1087	1	1087	0	1087	1	1087	1	1087	0	1087	1	1087	1
1088	0	1088	0	1088	0	1088	1	1088	0	1088	0	1088	0	1088	1	1088	1	1088	0	1088	0	1088	1
1089	0	1089	0	1089	0	1089	1	1089	1	1089	0	1089	0	1089	1	1089	1	1089	0	1089	1	1089	1
1090	0	1090	0	1090	0	1090	1	1090	0	1090	1	1090	0	1090	1	1090	1	1090	0	1090	1	1090	1
1091	1	1091	0	1091	0	1091	1	1091	0	1091	1	1091	0	1091	1	1091	1	1091	0	1091	0	1091	1
1092	1	1092	0	1092	0	1092	1	1092	1	1092	0	1092	0	1092	0	1092	1	1092	0	1092	1	1092	0
1093	1	1093	0	1093	0	1093	1	1093	0	1093	0	1093	0	1093	1	1093	1	1093	0	1093	1	1093	0
1094	0	1094	0	1094	1	1094	1	1094	0	1094	1	1094	0	1094	1	1094	1	1094	0	1094	0	1094	1
1095	1	1095	0	1095	1	1095	1	1095	0	1095	0	1095	0	1095	1	1095	1	1095	0	1095	0	1095	1
1096	1	1096	0	1096	1	1096	0	1096	0	1096	0	1096	0	1096	1	1096	1	1096	0	1096	1	1096	1
1097	0	1097	0	1097	1	1097	1	1097	0	1097	1	1097	0	1097	1	1097	1	1097	0	1097	1	1097	1
1098	1	1098	0	1098	1	1098	0	1098	0	1098	0	1098	0	1098	1	1098	1	1098	0	1098	0	1098	0
1099	1	1099	0	1099	1	1099	0	1099	0	1099	1	1099	0	1099	1	1099	0	1099	0	1099	1	1099	1
1100	1	1100	0	1100	1	1100	0	1100	0	1100	0	1100	0	1100	1	1100	1	1100	0	1100	1	1100	1
1101	1	1101	0	1101	1	1101	0	1101	0	1101	0	1101	0	1101	0	1101	1	1101	0	1101	0	1101	1
1102	1	1102	0	1102	1	1102	0	1102	0	1102	1	1102	0	1102	1	1102	1	1102	0	1102	0	1102	1
1103	1	1103	0	1103	1	1103	0	1103	0	1103	1	1103	0	1103	1	1103	1	1103	0	1103	1	1103	1
1104	1	1104	0	1104	1	1104	0	1104	0	1104	0	1104	0	1104	1	1104	1	1104	0	1104	1	1104	1
1105	1	1105	0	1105	1	1105	0	1105	0	1105	1	1105	0	1105	1	1105	1	1105	0	1105	1	1105	0
1106	0	1106	0	1106	1	1106	1	1106	0	1106	0	1106	0	1106	0	1106	1	1106	0	1106	1	1106	1
1107	1	1107	0	1107	1	1107	1	1107	0	1107	1	1107	0	1107	1	1107	1	1107	0	1107	1	1107	1
1108	0	1108	0	1108	1	1108	0	1108	0	1108	1	1108	0	1108	1	1108	1	1108	0	1108	1	1108	1
1109	0	1109	0	1109	1	1109	1	1109	0	1109	1	1109	0	1109	0	1109	1	1109	0	1109	1	1109	1
1110	1	1110	0	1110	1	1110	0	1110	0	1110	1	1110	0	1110	1	1110	1	1110	0	1110	1	1110	1
1111	1	1111	0	1111	1	1111	0	1111	0	1111	0	1111	0	1111	0	1111	1	1111	0	1111	1	1111	1
1112	1	1112	0	1112	1	1112	0	1112	0	1112	0	1112	0	1112	1	1112	1	1112	0	1112	1	1112	1
1113	1	1113	0	1113	1	1113	0	1113	0	1113	1	1113	0	1113	1	1113	1	1113	0	1113	1	1113	1
1114	0	1114	0	1114	1	1114	0	1114	0	1114	1	1114	0	1114	1	1114	1	1114	0	1114	0	1114	1
1115	0	1115	0	1115	0	1115	0	1115	0	1115	0	1115	0	1115	0	1115	1	1115	0	1115	0	1115	1
1116	0	1116	0	1116	0	1116	0	1116	0	1116	0	1116	0	1116	1	1116	1	1116	0	1116	0	1116	1
1117	1	1117	0	1117	0	1117	1	1117	0	1117	1	1117	0	1117	1	1117	1	1117	0	1117	1	1117	1
1118	1	1118	0	1118	1	1118	0	1118	0	1118	0	1118	0	1118	1	1118	1	1118	0	1118	0	1118	1
1119	1	1119	0	1119	1	1119	1	1119	0	1119	0	1119	0	1119	1	1119	1	1119	0	1119	1	1119	1
1120	0	1120	0	1120	1	1120	1	1120	0	1120	0	1120	0	1120	1	1120	1	1120	0	1120	0	1120	1
1121	1	1121	0	1121	1	1121	1	1121	0	1121	0	1121	0	1121	1	1121	1	1121	0	1121	1	1121	1
1122	0	1122	0	1122	1	1122	0	1122	0	1122	0	1122	0	1122	1	1122	1	1122	0	1122	1	1122	1
1123	1	1123	0	1123	1	1123	0	1123	0	1123	0	1123	0	1123	1	1123	1	1123	0	1123	1	1123	1
1124	1	1124	0	1124	1	1124	1	1124	0	1124	0	1124	0	1124	1	1124	1	1124	0	1124	1	1124	1
1125	1	1125	0	1125	1	1125	1	1125	0	1125	0	1125	0	1125	1	1125	1	1125	0	1125	1	1125	1
1126	0	1126	0	1126	0	1126	0	1126	0	1126	0	1126	0	1126	1	1126	1	1126	0	1126	1	1126	1
1127	1	1127	0	1127	1	1127	1	1127	0	1127	0	1127	0	1127	1	1127	0	1127	0	1127	1	1127	1
1128	1	1128	0	1128	1	1128	0	1128	0	1128	0	1128	0	1128	1	1128	1	1128	0	1128	1	1128	1
1129	0	1129	0	1129	1	1129	1	1129	0	1129	0	1129	0	1129	1	1129	0	1129	0	1129	1	1129	1
1130	1	1130	0	1130	1	1130	1	1130	1	1130	0	1130	0	1130	0	1130	1	1130	0	1130	1	1130	1
1131	0	1131	0	1131	1	1131	1	1131	1	1131	0	1131	0	1131	0	1131	1	1131	0	1131	0	1131	1
1132	1	1132	0	1132	1	1132	0	1132	0	1132	0	1132	0	1132	0	1132	1	1132	1	1132	1	1132	1
1133	1	1133	0	1133	1	1133	1	1133	0	1133	0	1133	0	1133	0	1133	1	1133	1	1133	1	1133	0
1134	1	1134	0	1134	0	1134	1	1134	0	1134	0	1134	0	1134	1	1134	1	1134	0	1134	0	1134	1
1135	1	1135	0	1135	1	1135	0	1135	1	1135	0	1135	0	1135	1	1135	1	1135	1	1135	0	1135	1
1136	1	1136	0	1136	1	1136	1	1136	0	1136	0	1136	0	1136	1	1136	1	1136	0	1136	0	1136	1
1137	1	1137	0	1137	1	1137	1	1137	0	1137	0	1137	0	1137	0	1137	1	1137	1	1137	1	1137	1
1138	1	1138	0	1138	1	1138	1	1138	0	1138	0	1138	0	1138	1	1138	1	1138	0	1138	1	1138	1
1139	1	1139	0	1139	1	1139	1	1139	1	1139	1	1139	0	1139	1	1139	1	1139	1	1139	1	1139	1
1140	0	1140	0	1140	1	1140	1	1140	0	1140	0	1140	0	1140	0	1140	1	1140	1	1140	1	1140	1
1141	1	1141	0	1141	1	1141	0	1141	1	1141	1	1141	0	1141	1	1141	1	1141	0	1141	0	1141	1
1142	1	1142	0	1142	1	1142	0	1142	1	1142	1	1142	0	1142	1	1142	1	1142	1	1142	1	1142	1
1143	1	1143	0	1143	1	1143	1	1143	1	1143	0	1143	0	1143	0	1143	1	1143	0	1143	1	1143	1
1144	1	1144	0	1144	1	1144	1	1144	1	1144	1	1144	0	1144	1	1144	1	1144	1	1144	1	1144	1
1145	1	1145	0	1145	1	1145	1	1145	0	1145	0	1145	0	1145	1	1145	1	1145	1	1145	1	1145	0
1146	1	1146	0	1146	1	1146	0	1146	1	1146	1	1146	0	1146	0	1146	1	1146	1	1146	1	1146	1
1147	1	1147	0	1147	1	1147	0	1147	1	1147	1	1147	0	1147	0	1147	1	1147	1	1147	1	1147	1
1148	1	1148	0	1148	1	1148	0	1148	1	1148	0	1148	0	1148	1	1148	1	1148	0	1148	1	1148	1
1149	1	1149	0	1149	1	1149	0	1149	1	1149	0	1149	0	1149	1	1149	1	1149	1	1149	1	1149	1
1150	1	1150	0	1150	1	1150	0	1150	1	1150	1	1150	0	1150	1	1150	1	1150	1	1150	1	1150	0
1151	1	1151	0	1151	1	1151	0	1151	1	1151	0	1151	0	1151	1	1151	1	1151	0	1151	1	1151	0
1152	1	1152	0	1152	1	1152	0	1152	0	1152	0	1152	0	1152	0	1152	1	1152	0	1152	1	1152	1
1153	1	1153	0	1153	1	1153	1	1153	1	1153	1	1153	0	1153	1	1153	1	1153	1	1153	0	1153	1
1154	1	1154	0	1154	1	1154	0	1154	1	1154	0	1154	0	1154	0	1154	1	1154	1	1154	1	1154	1
1155	1	1155	0	1155	1	1155	0	1155	0	1155	1	1155	0	1155	1	1155	1	1155	1	1155	1	1155	1
1156	1	1156	0	1156	1	1156	0	1156	1	1156	1	1156	0	1156	0	1156	1	1156	0	1156	1	1156	1
1157	1	1157	0	1157	1	1157	1	1157	1	1157	0	1157	0	1157	1	1157	1	1157	1	1157	0	1157	1
1158	0	1158	0	1158	1	1158	1	1158	1	1158	0	1158	0	1158	0	1158	1	1158	0	1158	1	1158	0
1159	1	1159	0	1159	1	1159	1	1159	1	1159	0	1159	0	1159	0	1159	1	1159	0	1159	1	1159	0
1160	1	1160	0	1160	0	1160	1	1160	0	1160	1	1160	0	1160	0	1160	1	1160	0	1160	1	1160	1
1161	1	1161	0	1161	1	1161	1	1161	0	1161	1	1161	0	1161	0	1161	1	1161	1	1161	1	1161	1
1162	0	1162	0	1162	1	1162	1	1162	0	1162	1	1162	0	1162	0	1162	1	1162	0	1162	1	1162	1
1163	0	1163	0	1163	1	1163	1	1163	1	1163	1	1163	0	1163	0	1163	1	1163	0	1163	1	1163	0
1164	0	1164	0	1164	1	1164	1	1164	0	1164	0	1164	0	1164	0	1164	1	1164	0	1164	1	1164	1
1165	1	1165	0	1165	1	1165	1	1165	1	1165	1	1165	0	1165	0	1165	1	1165	1	1165	1	1165	1
1166	1	1166	0	1166	0	1166	1	1166	1	1166	0	1166	0	1166	0	1166	1	1166	1	1166	0	1166	1
1167	1	1167	0	1167	1	1167	1	1167	0	1167	0	1167	0	1167	0	1167	1	1167	1	1167	1	1167	1
1168	0	1168	0	1168	1	1168	0	1168	1	1168	1	1168	0	1168	0	1168	1	1168	1	1168	1	1168	1
1169	0	1169	0	1169	1	1169	0	1169	0	1169	0	1169	0	1169	0	1169	1	1169	1	1169	0	1169	1
1170	0	1170	0	1170	0	1170	0	1170	0	1170	0	1170	0	1170	0	1170	1	1170	1	1170	1	1170	1
1171	0	1171	0	1171	1	1171	0	1171	0	1171	0	1171	0	1171	0	1171	1	1171	1	1171	0	1171	1
1172	0	1172	0	1172	1	1172	1	1172	0	1172	1	1172	0	1172	0	1172	1	1172	1	1172	1	1172	1
1173	0	1173	0	1173	1	1173	1	1173	0	1173	0	1173	0	1173	0	1173	1	1173	1	1173	1	1173	1
1174	0	1174	0	1174	1	1174	1	1174	0	1174	1	1174	0	1174	0	1174	1	1174	1	1174	1	1174	1
1175	0	1175	0	1175	1	1175	0	1175	0	1175	0	1175	0	1175	1	1175	1	1175	1	1175	1	1175	1
1176	0	1176	0	1176	1	1176	0	1176	1	1176	0	1176	0	1176	0	1176	1	1176	1	1176	1	1176	1
1177	0	1177	0	1177	1	1177	0	1177	0	1177	0	1177	0	1177	0	1177	1	1177	1	1177	1	1177	1
1178	0	1178	0	1178	0	1178	0	1178	1	1178	0	1178	0	1178	0	1178	1	1178	0	1178	1	1178	1
1179	0	1179	0	1179	1	1179	0	1179	1	1179	0	1179	0	1179	0	1179	1	1179	0	1179	1	1179	1
1180	0	1180	0	1180	1	1180	0	1180	0	1180	1	1180	0	1180	0	1180	1	1180	1	1180	1	1180	1
[truncated: 3,820 more rows]

## Sheet: Fig. S3 (MD_03)
NOTE: 1 denote to conformations in which the D23-K28 hydrogen bond is present (colored yellow in Fig. S13).
[truncated: 5,003 more rows]

[truncated: 18 more sheets: Fig. S3 (MD_04), Fig. S3 (MD_05), Fig. S3 (MD_06), Fig. S3 (MD_07), Fig. S3 (MD_08), Fig. S3 (MD_09), Fig. S12 (RMSD), Fig. S13a (MD_00), Fig. S13a (MD_01), Fig. S13a (MD_02), Fig. S13a (MD_03), Fig. S13a (MD_04), Fig. S13a (MD_05), Fig. S13a (MD_06), Fig. S13a (MD_07), Fig. S13a (MD_08), Fig. S13a (MD_09), Fig. S13b]
